# Supplementary material for: Differential responses of the gut microbiome and resistome to antibiotic exposures in infants and adults
Source: Nat Commun. 2023 Dec 22;14:8526. doi: 10.1038/s41467-023-44289-6 (PMC10746713; doi:10.1038/s41467-023-44289-6)
Supplement: Supplementary file 4 — Dataset 1 [file 41467_2023_44289_MOESM4_ESM.xlsx]

## Sheet: DATA
Supplementary Dataset 1. The detailed distribution of various ARGs in bacteria species.
Best_Hit_ARO	Samples	Phylum	Class	Order	Family	Genus	Species	Abundance (GCPM)	Drug.Class
AAC(6')-Ie-APH(2'')-Ia	dbe8	Firmicutes	Clostridia	Oscillospirales	Ruminococcaceae	Ruminococcus_D	Ruminococcus bicirculans	3.79	aminoglycoside antibiotic
AAC(6')-Ii	1b05	Firmicutes	Bacilli	Lactobacillales	Enterococcaceae	Enterococcus_B	Enterococcus lactis	0.78	aminoglycoside antibiotic
AAC(6')-Ii	1d76	Firmicutes	Bacilli	Lactobacillales	Enterococcaceae	Enterococcus_B	Enterococcus lactis	1.79	aminoglycoside antibiotic
AAC(6')-Iih	263d	Firmicutes	Bacilli	Lactobacillales	Enterococcaceae	Enterococcus_B	Enterococcus durans	1.92	aminoglycoside antibiotic
aad(6)	780f	Firmicutes	Clostridia	Lachnospirales	Lachnospiraceae	Eisenbergiella	Eisenbergiella sp900066775	2.51	aminoglycoside antibiotic
aadA15	98b8	Proteobacteria	Gammaproteobacteria	Enterobacterales	Enterobacteriaceae	Escherichia	Escherichia flexneri	11.35	aminoglycoside antibiotic
aadA2	3ae0	Proteobacteria	Gammaproteobacteria	Burkholderiales	Burkholderiaceae	Sutterella	Sutterella wadsworthensis	2.19	aminoglycoside antibiotic
aadA23	98b8	Proteobacteria	Gammaproteobacteria	Enterobacterales	Enterobacteriaceae	Escherichia	Escherichia flexneri	0.38	aminoglycoside antibiotic
aadS	9b1b	Bacteroidota	Bacteroidia	Bacteroidales	Bacteroidaceae	Bacteroides	Bacteroides cellulosilyticus	28.3	aminoglycoside antibiotic
aadS	d10b	Bacteroidota	Bacteroidia	Bacteroidales	Rikenellaceae	Alistipes	Alistipes communis	1.23	aminoglycoside antibiotic
aadS	263d	Bacteroidota	Bacteroidia	Bacteroidales	Bacteroidaceae	Bacteroides	Bacteroides caccae	6.71	aminoglycoside antibiotic
aadS	e127	Bacteroidota	Bacteroidia	Bacteroidales	Rikenellaceae	Alistipes	Alistipes shahii	22.99	aminoglycoside antibiotic
ACC-3	e0a3	Proteobacteria	Gammaproteobacteria	Enterobacterales	Enterobacteriaceae	Hafnia	Hafnia alvei	5.34	monobactam; cephalosporin; penam
ACI-1	8d13	Firmicutes	Negativicutes	Acidaminococcales	Acidaminococcaceae	Phascolarctobacterium_A	Phascolarctobacterium succinatutens	9.48	cephalosporin; penam; penem
acrB	26f9	Proteobacteria	Gammaproteobacteria	Enterobacterales	Enterobacteriaceae	Escherichia	Escherichia flexneri	23.15	fluoroquinolone antibiotic; cephalosporin; glycylcycline; penam; tetracycline antibiotic; rifamycin antibiotic; phenicol antibiotic; triclosan
acrB	9249	Proteobacteria	Gammaproteobacteria	Enterobacterales	Enterobacteriaceae	Escherichia	Escherichia flexneri	57.53	fluoroquinolone antibiotic; cephalosporin; glycylcycline; penam; tetracycline antibiotic; rifamycin antibiotic; phenicol antibiotic; triclosan
acrB	3a3b	Proteobacteria	Gammaproteobacteria	Enterobacterales	Enterobacteriaceae	Escherichia	Escherichia coli	1.16	fluoroquinolone antibiotic; cephalosporin; glycylcycline; penam; tetracycline antibiotic; rifamycin antibiotic; phenicol antibiotic; triclosan
acrB	c583	Proteobacteria	Gammaproteobacteria	Enterobacterales	Enterobacteriaceae	Escherichia	Escherichia coli	19.98	fluoroquinolone antibiotic; cephalosporin; glycylcycline; penam; tetracycline antibiotic; rifamycin antibiotic; phenicol antibiotic; triclosan
acrB	0f13	Proteobacteria	Gammaproteobacteria	Enterobacterales	Enterobacteriaceae	Escherichia	Escherichia coli	1.33	fluoroquinolone antibiotic; cephalosporin; glycylcycline; penam; tetracycline antibiotic; rifamycin antibiotic; phenicol antibiotic; triclosan
acrB	d455	Proteobacteria	Gammaproteobacteria	Enterobacterales	Enterobacteriaceae	Escherichia	Escherichia flexneri	5.67	fluoroquinolone antibiotic; cephalosporin; glycylcycline; penam; tetracycline antibiotic; rifamycin antibiotic; phenicol antibiotic; triclosan
acrB	3206	Proteobacteria	Gammaproteobacteria	Enterobacterales	Enterobacteriaceae	Escherichia	Escherichia flexneri	7.17	fluoroquinolone antibiotic; cephalosporin; glycylcycline; penam; tetracycline antibiotic; rifamycin antibiotic; phenicol antibiotic; triclosan
acrB	ccd5	Proteobacteria	Gammaproteobacteria	Enterobacterales	Enterobacteriaceae	Escherichia	Escherichia coli	1.29	fluoroquinolone antibiotic; cephalosporin; glycylcycline; penam; tetracycline antibiotic; rifamycin antibiotic; phenicol antibiotic; triclosan
acrB	a8fe	Proteobacteria	Gammaproteobacteria	Enterobacterales	Enterobacteriaceae	Escherichia	Escherichia coli	46.45	fluoroquinolone antibiotic; cephalosporin; glycylcycline; penam; tetracycline antibiotic; rifamycin antibiotic; phenicol antibiotic; triclosan
acrB	fdc3	Proteobacteria	Gammaproteobacteria	Enterobacterales	Enterobacteriaceae	Escherichia	Escherichia flexneri	45.93	fluoroquinolone antibiotic; cephalosporin; glycylcycline; penam; tetracycline antibiotic; rifamycin antibiotic; phenicol antibiotic; triclosan
acrB	cb33	Proteobacteria	Gammaproteobacteria	Enterobacterales	Enterobacteriaceae	Escherichia	Escherichia coli	1.32	fluoroquinolone antibiotic; cephalosporin; glycylcycline; penam; tetracycline antibiotic; rifamycin antibiotic; phenicol antibiotic; triclosan
acrB	2bbc	Proteobacteria	Gammaproteobacteria	Enterobacterales	Enterobacteriaceae	Escherichia	Escherichia coli	36.04	fluoroquinolone antibiotic; cephalosporin; glycylcycline; penam; tetracycline antibiotic; rifamycin antibiotic; phenicol antibiotic; triclosan
acrB	f411	Proteobacteria	Gammaproteobacteria	Enterobacterales	Enterobacteriaceae	Escherichia	Escherichia marmotae	1.52	fluoroquinolone antibiotic; cephalosporin; glycylcycline; penam; tetracycline antibiotic; rifamycin antibiotic; phenicol antibiotic; triclosan
acrB	f411	Proteobacteria	Gammaproteobacteria	Enterobacterales	Enterobacteriaceae	Escherichia	Escherichia coli	12.26	fluoroquinolone antibiotic; cephalosporin; glycylcycline; penam; tetracycline antibiotic; rifamycin antibiotic; phenicol antibiotic; triclosan
acrB	f982	Proteobacteria	Gammaproteobacteria	Enterobacterales	Enterobacteriaceae	Escherichia	Escherichia flexneri	6.84	fluoroquinolone antibiotic; cephalosporin; glycylcycline; penam; tetracycline antibiotic; rifamycin antibiotic; phenicol antibiotic; triclosan
acrB	504c	Proteobacteria	Gammaproteobacteria	Enterobacterales	Enterobacteriaceae	Escherichia	Escherichia flexneri	5.2	fluoroquinolone antibiotic; cephalosporin; glycylcycline; penam; tetracycline antibiotic; rifamycin antibiotic; phenicol antibiotic; triclosan
acrB	11e7	Proteobacteria	Gammaproteobacteria	Enterobacterales	Enterobacteriaceae	Escherichia	Escherichia flexneri	3.48	fluoroquinolone antibiotic; cephalosporin; glycylcycline; penam; tetracycline antibiotic; rifamycin antibiotic; phenicol antibiotic; triclosan
acrB	d47a	Proteobacteria	Gammaproteobacteria	Enterobacterales	Enterobacteriaceae	Escherichia	Escherichia flexneri	5.57	fluoroquinolone antibiotic; cephalosporin; glycylcycline; penam; tetracycline antibiotic; rifamycin antibiotic; phenicol antibiotic; triclosan
acrB	d47a	Proteobacteria	Gammaproteobacteria	Enterobacterales	Enterobacteriaceae	Escherichia	Escherichia coli	5.4	fluoroquinolone antibiotic; cephalosporin; glycylcycline; penam; tetracycline antibiotic; rifamycin antibiotic; phenicol antibiotic; triclosan
acrB	aa9e	Proteobacteria	Gammaproteobacteria	Enterobacterales	Enterobacteriaceae	Escherichia	Escherichia coli	13.52	fluoroquinolone antibiotic; cephalosporin; glycylcycline; penam; tetracycline antibiotic; rifamycin antibiotic; phenicol antibiotic; triclosan
acrB	049d	Proteobacteria	Gammaproteobacteria	Enterobacterales	Enterobacteriaceae	Escherichia	Escherichia flexneri	32.11	fluoroquinolone antibiotic; cephalosporin; glycylcycline; penam; tetracycline antibiotic; rifamycin antibiotic; phenicol antibiotic; triclosan
acrB	77f2	Proteobacteria	Gammaproteobacteria	Enterobacterales	Enterobacteriaceae	Escherichia	Escherichia coli	36.72	fluoroquinolone antibiotic; cephalosporin; glycylcycline; penam; tetracycline antibiotic; rifamycin antibiotic; phenicol antibiotic; triclosan
acrB	393d	Proteobacteria	Gammaproteobacteria	Enterobacterales	Enterobacteriaceae	Escherichia	Escherichia marmotae	16.78	fluoroquinolone antibiotic; cephalosporin; glycylcycline; penam; tetracycline antibiotic; rifamycin antibiotic; phenicol antibiotic; triclosan
acrB	5523	Proteobacteria	Gammaproteobacteria	Enterobacterales	Enterobacteriaceae	Escherichia	Escherichia coli	11.79	fluoroquinolone antibiotic; cephalosporin; glycylcycline; penam; tetracycline antibiotic; rifamycin antibiotic; phenicol antibiotic; triclosan
acrB	7cbb	Proteobacteria	Gammaproteobacteria	Enterobacterales	Enterobacteriaceae	Escherichia	Escherichia flexneri	37.91	fluoroquinolone antibiotic; cephalosporin; glycylcycline; penam; tetracycline antibiotic; rifamycin antibiotic; phenicol antibiotic; triclosan
acrB	7f1e	Proteobacteria	Gammaproteobacteria	Enterobacterales	Enterobacteriaceae	Escherichia	Escherichia flexneri	1.71	fluoroquinolone antibiotic; cephalosporin; glycylcycline; penam; tetracycline antibiotic; rifamycin antibiotic; phenicol antibiotic; triclosan
acrB	3e47	Proteobacteria	Gammaproteobacteria	Enterobacterales	Enterobacteriaceae	Escherichia	Escherichia coli	1.03	fluoroquinolone antibiotic; cephalosporin; glycylcycline; penam; tetracycline antibiotic; rifamycin antibiotic; phenicol antibiotic; triclosan
acrB	55c4	Proteobacteria	Gammaproteobacteria	Enterobacterales	Enterobacteriaceae	Escherichia	Escherichia flexneri	3.56	fluoroquinolone antibiotic; cephalosporin; glycylcycline; penam; tetracycline antibiotic; rifamycin antibiotic; phenicol antibiotic; triclosan
acrB	1cab	Proteobacteria	Gammaproteobacteria	Enterobacterales	Enterobacteriaceae	Escherichia	Escherichia coli	3.06	fluoroquinolone antibiotic; cephalosporin; glycylcycline; penam; tetracycline antibiotic; rifamycin antibiotic; phenicol antibiotic; triclosan
acrB	c9b8	Proteobacteria	Gammaproteobacteria	Enterobacterales	Enterobacteriaceae	Escherichia	Escherichia flexneri	3.4	fluoroquinolone antibiotic; cephalosporin; glycylcycline; penam; tetracycline antibiotic; rifamycin antibiotic; phenicol antibiotic; triclosan
acrB	749d	Proteobacteria	Gammaproteobacteria	Enterobacterales	Enterobacteriaceae	Escherichia	Escherichia flexneri	4.59	fluoroquinolone antibiotic; cephalosporin; glycylcycline; penam; tetracycline antibiotic; rifamycin antibiotic; phenicol antibiotic; triclosan
acrB	f44d	Proteobacteria	Gammaproteobacteria	Enterobacterales	Enterobacteriaceae	Escherichia	Escherichia coli	43.85	fluoroquinolone antibiotic; cephalosporin; glycylcycline; penam; tetracycline antibiotic; rifamycin antibiotic; phenicol antibiotic; triclosan
acrB	0440	Proteobacteria	Gammaproteobacteria	Enterobacterales	Enterobacteriaceae	Citrobacter	Citrobacter braakii	171.6	fluoroquinolone antibiotic; cephalosporin; glycylcycline; penam; tetracycline antibiotic; rifamycin antibiotic; phenicol antibiotic; triclosan
acrB	8fa3	Proteobacteria	Gammaproteobacteria	Enterobacterales	Enterobacteriaceae	Escherichia	Escherichia coli	29.7	fluoroquinolone antibiotic; cephalosporin; glycylcycline; penam; tetracycline antibiotic; rifamycin antibiotic; phenicol antibiotic; triclosan
acrB	6746	Proteobacteria	Gammaproteobacteria	Enterobacterales	Enterobacteriaceae	Escherichia	Escherichia flexneri	21.31	fluoroquinolone antibiotic; cephalosporin; glycylcycline; penam; tetracycline antibiotic; rifamycin antibiotic; phenicol antibiotic; triclosan
acrB	dd05	Proteobacteria	Gammaproteobacteria	Enterobacterales	Enterobacteriaceae	Escherichia	Escherichia coli	3.84	fluoroquinolone antibiotic; cephalosporin; glycylcycline; penam; tetracycline antibiotic; rifamycin antibiotic; phenicol antibiotic; triclosan
acrB	164c	Proteobacteria	Gammaproteobacteria	Enterobacterales	Enterobacteriaceae	Escherichia	Escherichia flexneri	6.09	fluoroquinolone antibiotic; cephalosporin; glycylcycline; penam; tetracycline antibiotic; rifamycin antibiotic; phenicol antibiotic; triclosan
acrB	b562	Proteobacteria	Gammaproteobacteria	Enterobacterales	Enterobacteriaceae	Escherichia	Escherichia coli	3.01	fluoroquinolone antibiotic; cephalosporin; glycylcycline; penam; tetracycline antibiotic; rifamycin antibiotic; phenicol antibiotic; triclosan
acrB	e023	Proteobacteria	Gammaproteobacteria	Enterobacterales	Enterobacteriaceae	Escherichia	Escherichia flexneri	3.6	fluoroquinolone antibiotic; cephalosporin; glycylcycline; penam; tetracycline antibiotic; rifamycin antibiotic; phenicol antibiotic; triclosan
acrB	eb86	Proteobacteria	Gammaproteobacteria	Enterobacterales	Enterobacteriaceae	Escherichia	Escherichia coli	1.03	fluoroquinolone antibiotic; cephalosporin; glycylcycline; penam; tetracycline antibiotic; rifamycin antibiotic; phenicol antibiotic; triclosan
acrB	d272	Proteobacteria	Gammaproteobacteria	Enterobacterales	Enterobacteriaceae	Escherichia	Escherichia coli	73.34	fluoroquinolone antibiotic; cephalosporin; glycylcycline; penam; tetracycline antibiotic; rifamycin antibiotic; phenicol antibiotic; triclosan
acrB	3458	Proteobacteria	Gammaproteobacteria	Enterobacterales	Enterobacteriaceae	Escherichia	Escherichia flexneri	5.61	fluoroquinolone antibiotic; cephalosporin; glycylcycline; penam; tetracycline antibiotic; rifamycin antibiotic; phenicol antibiotic; triclosan
acrB	8d13	Proteobacteria	Gammaproteobacteria	Enterobacterales	Enterobacteriaceae	Escherichia	Escherichia coli	1.9	fluoroquinolone antibiotic; cephalosporin; glycylcycline; penam; tetracycline antibiotic; rifamycin antibiotic; phenicol antibiotic; triclosan
acrB	b516	Proteobacteria	Gammaproteobacteria	Enterobacterales	Enterobacteriaceae	Escherichia	Escherichia dysenteriae	6.38	fluoroquinolone antibiotic; cephalosporin; glycylcycline; penam; tetracycline antibiotic; rifamycin antibiotic; phenicol antibiotic; triclosan
acrB	5bec	Proteobacteria	Gammaproteobacteria	Enterobacterales	Enterobacteriaceae	Escherichia	Escherichia flexneri	3.41	fluoroquinolone antibiotic; cephalosporin; glycylcycline; penam; tetracycline antibiotic; rifamycin antibiotic; phenicol antibiotic; triclosan
acrB	eb50	Proteobacteria	Gammaproteobacteria	Enterobacterales	Enterobacteriaceae	Escherichia	Escherichia coli	3.59	fluoroquinolone antibiotic; cephalosporin; glycylcycline; penam; tetracycline antibiotic; rifamycin antibiotic; phenicol antibiotic; triclosan
acrB	6aa7	Proteobacteria	Gammaproteobacteria	Enterobacterales	Enterobacteriaceae	Escherichia	Escherichia coli	0.78	fluoroquinolone antibiotic; cephalosporin; glycylcycline; penam; tetracycline antibiotic; rifamycin antibiotic; phenicol antibiotic; triclosan
acrB	0e17	Proteobacteria	Gammaproteobacteria	Enterobacterales	Enterobacteriaceae	Escherichia	Escherichia coli	0.75	fluoroquinolone antibiotic; cephalosporin; glycylcycline; penam; tetracycline antibiotic; rifamycin antibiotic; phenicol antibiotic; triclosan
acrB	9b9b	Proteobacteria	Gammaproteobacteria	Enterobacterales	Enterobacteriaceae	Escherichia	Escherichia flexneri	6.34	fluoroquinolone antibiotic; cephalosporin; glycylcycline; penam; tetracycline antibiotic; rifamycin antibiotic; phenicol antibiotic; triclosan
acrB	5534	Proteobacteria	Gammaproteobacteria	Enterobacterales	Enterobacteriaceae	Escherichia	Escherichia flexneri	31.04	fluoroquinolone antibiotic; cephalosporin; glycylcycline; penam; tetracycline antibiotic; rifamycin antibiotic; phenicol antibiotic; triclosan
acrB	263d	Proteobacteria	Gammaproteobacteria	Enterobacterales	Enterobacteriaceae	Escherichia	Escherichia flexneri	1.04	fluoroquinolone antibiotic; cephalosporin; glycylcycline; penam; tetracycline antibiotic; rifamycin antibiotic; phenicol antibiotic; triclosan
acrB	af80	Proteobacteria	Gammaproteobacteria	Enterobacterales	Enterobacteriaceae	Escherichia	Escherichia coli	2.18	fluoroquinolone antibiotic; cephalosporin; glycylcycline; penam; tetracycline antibiotic; rifamycin antibiotic; phenicol antibiotic; triclosan
acrB	eeb6	Proteobacteria	Gammaproteobacteria	Enterobacterales	Enterobacteriaceae	Escherichia	Escherichia flexneri	2.39	fluoroquinolone antibiotic; cephalosporin; glycylcycline; penam; tetracycline antibiotic; rifamycin antibiotic; phenicol antibiotic; triclosan
acrB	3a77	Proteobacteria	Gammaproteobacteria	Enterobacterales	Enterobacteriaceae	Escherichia	Escherichia flexneri	1.72	fluoroquinolone antibiotic; cephalosporin; glycylcycline; penam; tetracycline antibiotic; rifamycin antibiotic; phenicol antibiotic; triclosan
acrB	7fcf	Proteobacteria	Gammaproteobacteria	Enterobacterales	Enterobacteriaceae	Escherichia	Escherichia flexneri	3.64	fluoroquinolone antibiotic; cephalosporin; glycylcycline; penam; tetracycline antibiotic; rifamycin antibiotic; phenicol antibiotic; triclosan
acrB	50a9	Proteobacteria	Gammaproteobacteria	Enterobacterales	Enterobacteriaceae	Escherichia	Escherichia coli	3.61	fluoroquinolone antibiotic; cephalosporin; glycylcycline; penam; tetracycline antibiotic; rifamycin antibiotic; phenicol antibiotic; triclosan
acrB	9bef	Proteobacteria	Gammaproteobacteria	Enterobacterales	Enterobacteriaceae	Escherichia	Escherichia coli	1.38	fluoroquinolone antibiotic; cephalosporin; glycylcycline; penam; tetracycline antibiotic; rifamycin antibiotic; phenicol antibiotic; triclosan
acrB	e0a3	Proteobacteria	Gammaproteobacteria	Enterobacterales	Enterobacteriaceae	Escherichia	Escherichia flexneri	2.91	fluoroquinolone antibiotic; cephalosporin; glycylcycline; penam; tetracycline antibiotic; rifamycin antibiotic; phenicol antibiotic; triclosan
acrB	98b8	Proteobacteria	Gammaproteobacteria	Enterobacterales	Enterobacteriaceae	Escherichia	Escherichia flexneri	22.45	fluoroquinolone antibiotic; cephalosporin; glycylcycline; penam; tetracycline antibiotic; rifamycin antibiotic; phenicol antibiotic; triclosan
acrB	97a2	Proteobacteria	Gammaproteobacteria	Enterobacterales	Enterobacteriaceae	Escherichia	Escherichia coli	3.41	fluoroquinolone antibiotic; cephalosporin; glycylcycline; penam; tetracycline antibiotic; rifamycin antibiotic; phenicol antibiotic; triclosan
acrB	1127	Proteobacteria	Gammaproteobacteria	Enterobacterales	Enterobacteriaceae	Escherichia	Escherichia flexneri	1.45	fluoroquinolone antibiotic; cephalosporin; glycylcycline; penam; tetracycline antibiotic; rifamycin antibiotic; phenicol antibiotic; triclosan
acrB	83a9	Proteobacteria	Gammaproteobacteria	Enterobacterales	Enterobacteriaceae	Escherichia	Escherichia coli	3.4	fluoroquinolone antibiotic; cephalosporin; glycylcycline; penam; tetracycline antibiotic; rifamycin antibiotic; phenicol antibiotic; triclosan
acrB	f8d2	Proteobacteria	Gammaproteobacteria	Enterobacterales	Enterobacteriaceae	Escherichia	Escherichia flexneri	25.4	fluoroquinolone antibiotic; cephalosporin; glycylcycline; penam; tetracycline antibiotic; rifamycin antibiotic; phenicol antibiotic; triclosan
acrB	1b05	Proteobacteria	Gammaproteobacteria	Enterobacterales	Enterobacteriaceae	Escherichia	Escherichia coli	11.59	fluoroquinolone antibiotic; cephalosporin; glycylcycline; penam; tetracycline antibiotic; rifamycin antibiotic; phenicol antibiotic; triclosan
acrB	1d76	Proteobacteria	Gammaproteobacteria	Enterobacterales	Enterobacteriaceae	Escherichia	Escherichia coli	4.36	fluoroquinolone antibiotic; cephalosporin; glycylcycline; penam; tetracycline antibiotic; rifamycin antibiotic; phenicol antibiotic; triclosan
acrB	7017	Proteobacteria	Gammaproteobacteria	Enterobacterales	Enterobacteriaceae	Escherichia	Escherichia coli	1.07	fluoroquinolone antibiotic; cephalosporin; glycylcycline; penam; tetracycline antibiotic; rifamycin antibiotic; phenicol antibiotic; triclosan
acrB	ce10	Proteobacteria	Gammaproteobacteria	Enterobacterales	Enterobacteriaceae	Escherichia	Escherichia flexneri	66.62	fluoroquinolone antibiotic; cephalosporin; glycylcycline; penam; tetracycline antibiotic; rifamycin antibiotic; phenicol antibiotic; triclosan
acrB	9617	Proteobacteria	Gammaproteobacteria	Enterobacterales	Enterobacteriaceae	Escherichia	Escherichia flexneri	1.71	fluoroquinolone antibiotic; cephalosporin; glycylcycline; penam; tetracycline antibiotic; rifamycin antibiotic; phenicol antibiotic; triclosan
acrB	1eab	Proteobacteria	Gammaproteobacteria	Enterobacterales	Enterobacteriaceae	Escherichia	Escherichia flexneri	1.82	fluoroquinolone antibiotic; cephalosporin; glycylcycline; penam; tetracycline antibiotic; rifamycin antibiotic; phenicol antibiotic; triclosan
acrB	928a	Proteobacteria	Gammaproteobacteria	Enterobacterales	Enterobacteriaceae	Escherichia	Escherichia coli	6.74	fluoroquinolone antibiotic; cephalosporin; glycylcycline; penam; tetracycline antibiotic; rifamycin antibiotic; phenicol antibiotic; triclosan
acrB	2659	Proteobacteria	Gammaproteobacteria	Enterobacterales	Enterobacteriaceae	Escherichia	Escherichia coli	21.64	fluoroquinolone antibiotic; cephalosporin; glycylcycline; penam; tetracycline antibiotic; rifamycin antibiotic; phenicol antibiotic; triclosan
acrB	e127	Proteobacteria	Gammaproteobacteria	Enterobacterales	Enterobacteriaceae	Escherichia	Escherichia coli	2.3	fluoroquinolone antibiotic; cephalosporin; glycylcycline; penam; tetracycline antibiotic; rifamycin antibiotic; phenicol antibiotic; triclosan
acrB	a134	Proteobacteria	Gammaproteobacteria	Enterobacterales	Enterobacteriaceae	Escherichia	Escherichia flexneri	1.49	fluoroquinolone antibiotic; cephalosporin; glycylcycline; penam; tetracycline antibiotic; rifamycin antibiotic; phenicol antibiotic; triclosan
acrB	0fa9	Proteobacteria	Gammaproteobacteria	Enterobacterales	Enterobacteriaceae	Escherichia	Escherichia flexneri	1.26	fluoroquinolone antibiotic; cephalosporin; glycylcycline; penam; tetracycline antibiotic; rifamycin antibiotic; phenicol antibiotic; triclosan
acrB	7ea2	Proteobacteria	Gammaproteobacteria	Enterobacterales	Enterobacteriaceae	Escherichia	Escherichia dysenteriae	20.29	fluoroquinolone antibiotic; cephalosporin; glycylcycline; penam; tetracycline antibiotic; rifamycin antibiotic; phenicol antibiotic; triclosan
acrB	1996	Proteobacteria	Gammaproteobacteria	Enterobacterales	Enterobacteriaceae	Escherichia	Escherichia flexneri	3.16	fluoroquinolone antibiotic; cephalosporin; glycylcycline; penam; tetracycline antibiotic; rifamycin antibiotic; phenicol antibiotic; triclosan
acrB	a2b8	Proteobacteria	Gammaproteobacteria	Enterobacterales	Enterobacteriaceae	Escherichia	Escherichia flexneri	13.99	fluoroquinolone antibiotic; cephalosporin; glycylcycline; penam; tetracycline antibiotic; rifamycin antibiotic; phenicol antibiotic; triclosan
acrB	c17a	Proteobacteria	Gammaproteobacteria	Enterobacterales	Enterobacteriaceae	Escherichia	Escherichia coli	0.68	fluoroquinolone antibiotic; cephalosporin; glycylcycline; penam; tetracycline antibiotic; rifamycin antibiotic; phenicol antibiotic; triclosan
acrB	ee7b	Proteobacteria	Gammaproteobacteria	Enterobacterales	Enterobacteriaceae	Escherichia	Escherichia flexneri	2.38	fluoroquinolone antibiotic; cephalosporin; glycylcycline; penam; tetracycline antibiotic; rifamycin antibiotic; phenicol antibiotic; triclosan
acrB	a5ad	Proteobacteria	Gammaproteobacteria	Enterobacterales	Enterobacteriaceae	Escherichia	Escherichia marmotae	2.68	fluoroquinolone antibiotic; cephalosporin; glycylcycline; penam; tetracycline antibiotic; rifamycin antibiotic; phenicol antibiotic; triclosan
acrB	a5ad	Proteobacteria	Gammaproteobacteria	Enterobacterales	Enterobacteriaceae	Escherichia	Escherichia flexneri	1.35	fluoroquinolone antibiotic; cephalosporin; glycylcycline; penam; tetracycline antibiotic; rifamycin antibiotic; phenicol antibiotic; triclosan
acrB	f435	Proteobacteria	Gammaproteobacteria	Enterobacterales	Enterobacteriaceae	Escherichia	Escherichia flexneri	15.31	fluoroquinolone antibiotic; cephalosporin; glycylcycline; penam; tetracycline antibiotic; rifamycin antibiotic; phenicol antibiotic; triclosan
acrB	a8e8	Proteobacteria	Gammaproteobacteria	Enterobacterales	Enterobacteriaceae	Escherichia	Escherichia flexneri	2.59	fluoroquinolone antibiotic; cephalosporin; glycylcycline; penam; tetracycline antibiotic; rifamycin antibiotic; phenicol antibiotic; triclosan
acrB	3ae0	Proteobacteria	Gammaproteobacteria	Enterobacterales	Enterobacteriaceae	Escherichia	Escherichia flexneri	23.47	fluoroquinolone antibiotic; cephalosporin; glycylcycline; penam; tetracycline antibiotic; rifamycin antibiotic; phenicol antibiotic; triclosan
acrB	c7ee	Proteobacteria	Gammaproteobacteria	Enterobacterales	Enterobacteriaceae	Escherichia	Escherichia flexneri	2.92	fluoroquinolone antibiotic; cephalosporin; glycylcycline; penam; tetracycline antibiotic; rifamycin antibiotic; phenicol antibiotic; triclosan
acrB	9e86	Proteobacteria	Gammaproteobacteria	Enterobacterales	Enterobacteriaceae	Escherichia	Escherichia flexneri	7.4	fluoroquinolone antibiotic; cephalosporin; glycylcycline; penam; tetracycline antibiotic; rifamycin antibiotic; phenicol antibiotic; triclosan
acrB	00cf	Proteobacteria	Gammaproteobacteria	Enterobacterales	Enterobacteriaceae	Escherichia	Escherichia coli	1.54	fluoroquinolone antibiotic; cephalosporin; glycylcycline; penam; tetracycline antibiotic; rifamycin antibiotic; phenicol antibiotic; triclosan
acrB	c5f1	Proteobacteria	Gammaproteobacteria	Enterobacterales	Enterobacteriaceae	Escherichia	Escherichia flexneri	7.33	fluoroquinolone antibiotic; cephalosporin; glycylcycline; penam; tetracycline antibiotic; rifamycin antibiotic; phenicol antibiotic; triclosan
acrB	c5f1	Proteobacteria	Gammaproteobacteria	Enterobacterales	Enterobacteriaceae	Citrobacter	Citrobacter braakii	6.68	fluoroquinolone antibiotic; cephalosporin; glycylcycline; penam; tetracycline antibiotic; rifamycin antibiotic; phenicol antibiotic; triclosan
acrD	26f9	Proteobacteria	Gammaproteobacteria	Enterobacterales	Enterobacteriaceae	Escherichia	Escherichia flexneri	22.85	aminoglycoside antibiotic
acrD	9249	Proteobacteria	Gammaproteobacteria	Enterobacterales	Enterobacteriaceae	Escherichia	Escherichia flexneri	54.46	aminoglycoside antibiotic
acrD	3a3b	Proteobacteria	Gammaproteobacteria	Enterobacterales	Enterobacteriaceae	Escherichia	Escherichia coli	1.03	aminoglycoside antibiotic
acrD	c583	Proteobacteria	Gammaproteobacteria	Enterobacterales	Enterobacteriaceae	Escherichia	Escherichia coli	19.65	aminoglycoside antibiotic
acrD	0f13	Proteobacteria	Gammaproteobacteria	Enterobacterales	Enterobacteriaceae	Escherichia	Escherichia coli	1.67	aminoglycoside antibiotic
acrD	d455	Proteobacteria	Gammaproteobacteria	Enterobacterales	Enterobacteriaceae	Escherichia	Escherichia flexneri	5.92	aminoglycoside antibiotic
acrD	3206	Proteobacteria	Gammaproteobacteria	Enterobacterales	Enterobacteriaceae	Escherichia	Escherichia flexneri	6.59	aminoglycoside antibiotic
acrD	ccd5	Proteobacteria	Gammaproteobacteria	Enterobacterales	Enterobacteriaceae	Escherichia	Escherichia coli	1.99	aminoglycoside antibiotic
acrD	a8fe	Proteobacteria	Gammaproteobacteria	Enterobacterales	Enterobacteriaceae	Escherichia	Escherichia coli	43.33	aminoglycoside antibiotic
acrD	fdc3	Proteobacteria	Gammaproteobacteria	Enterobacterales	Enterobacteriaceae	Escherichia	Escherichia flexneri	46.56	aminoglycoside antibiotic
acrD	cb33	Proteobacteria	Gammaproteobacteria	Enterobacterales	Enterobacteriaceae	Escherichia	Escherichia coli	1.14	aminoglycoside antibiotic
acrD	2bbc	Proteobacteria	Gammaproteobacteria	Enterobacterales	Enterobacteriaceae	Escherichia	Escherichia coli	36.28	aminoglycoside antibiotic
acrD	f411	Proteobacteria	Gammaproteobacteria	Enterobacterales	Enterobacteriaceae	Escherichia	Escherichia marmotae	2.12	aminoglycoside antibiotic
acrD	f411	Proteobacteria	Gammaproteobacteria	Enterobacterales	Enterobacteriaceae	Escherichia	Escherichia coli	11.12	aminoglycoside antibiotic
acrD	f982	Proteobacteria	Gammaproteobacteria	Enterobacterales	Enterobacteriaceae	Escherichia	Escherichia flexneri	6.57	aminoglycoside antibiotic
acrD	504c	Proteobacteria	Gammaproteobacteria	Enterobacterales	Enterobacteriaceae	Escherichia	Escherichia flexneri	4.1	aminoglycoside antibiotic
acrD	11e7	Proteobacteria	Gammaproteobacteria	Enterobacterales	Enterobacteriaceae	Escherichia	Escherichia flexneri	3.63	aminoglycoside antibiotic
acrD	7f75	Proteobacteria	Gammaproteobacteria	Enterobacterales	Enterobacteriaceae	Escherichia	Escherichia coli	2.52	aminoglycoside antibiotic
acrD	d47a	Proteobacteria	Gammaproteobacteria	Enterobacterales	Enterobacteriaceae	Escherichia	Escherichia flexneri	5.83	aminoglycoside antibiotic
acrD	aa9e	Proteobacteria	Gammaproteobacteria	Enterobacterales	Enterobacteriaceae	Escherichia	Escherichia coli	26.79	aminoglycoside antibiotic
acrD	049d	Proteobacteria	Gammaproteobacteria	Enterobacterales	Enterobacteriaceae	Escherichia	Escherichia flexneri	31.29	aminoglycoside antibiotic
acrD	77f2	Proteobacteria	Gammaproteobacteria	Enterobacterales	Enterobacteriaceae	Escherichia	Escherichia coli	36.57	aminoglycoside antibiotic
acrD	393d	Proteobacteria	Gammaproteobacteria	Enterobacterales	Enterobacteriaceae	Escherichia	Escherichia marmotae	17.29	aminoglycoside antibiotic
acrD	393d	Proteobacteria	Gammaproteobacteria	Enterobacterales	Enterobacteriaceae	Escherichia	Escherichia coli	1.96	aminoglycoside antibiotic
acrD	5523	Proteobacteria	Gammaproteobacteria	Enterobacterales	Enterobacteriaceae	Escherichia	Escherichia coli	13.07	aminoglycoside antibiotic
acrD	7cbb	Proteobacteria	Gammaproteobacteria	Enterobacterales	Enterobacteriaceae	Escherichia	Escherichia dysenteriae	37.49	aminoglycoside antibiotic
acrD	7f1e	Proteobacteria	Gammaproteobacteria	Enterobacterales	Enterobacteriaceae	Escherichia	Escherichia flexneri	2.41	aminoglycoside antibiotic
acrD	3e47	Proteobacteria	Gammaproteobacteria	Enterobacterales	Enterobacteriaceae	Escherichia	Escherichia coli	1.33	aminoglycoside antibiotic
acrD	55c4	Proteobacteria	Gammaproteobacteria	Enterobacterales	Enterobacteriaceae	Escherichia	Escherichia flexneri	3.22	aminoglycoside antibiotic
acrD	1cab	Proteobacteria	Gammaproteobacteria	Enterobacterales	Enterobacteriaceae	Escherichia	Escherichia coli	3	aminoglycoside antibiotic
acrD	c9b8	Proteobacteria	Gammaproteobacteria	Enterobacterales	Enterobacteriaceae	Escherichia	Escherichia flexneri	6.55	aminoglycoside antibiotic
acrD	749d	Proteobacteria	Gammaproteobacteria	Enterobacterales	Enterobacteriaceae	Escherichia	Escherichia flexneri	4.93	aminoglycoside antibiotic
acrD	f44d	Proteobacteria	Gammaproteobacteria	Enterobacterales	Enterobacteriaceae	Escherichia	Escherichia coli	42.54	aminoglycoside antibiotic
acrD	0440	Proteobacteria	Gammaproteobacteria	Enterobacterales	Enterobacteriaceae	Citrobacter	Citrobacter braakii	166.91	aminoglycoside antibiotic
acrD	8fa3	Proteobacteria	Gammaproteobacteria	Enterobacterales	Enterobacteriaceae	Escherichia	Escherichia coli	30.36	aminoglycoside antibiotic
acrD	6746	Proteobacteria	Gammaproteobacteria	Enterobacterales	Enterobacteriaceae	Escherichia	Escherichia flexneri	19.57	aminoglycoside antibiotic
acrD	dd05	Proteobacteria	Gammaproteobacteria	Enterobacterales	Enterobacteriaceae	Escherichia	Escherichia coli	4.49	aminoglycoside antibiotic
acrD	164c	Proteobacteria	Gammaproteobacteria	Enterobacterales	Enterobacteriaceae	Escherichia	Escherichia flexneri	5.38	aminoglycoside antibiotic
acrD	b562	Proteobacteria	Gammaproteobacteria	Enterobacterales	Enterobacteriaceae	Escherichia	Escherichia coli	2.25	aminoglycoside antibiotic
acrD	e023	Proteobacteria	Gammaproteobacteria	Enterobacterales	Enterobacteriaceae	Escherichia	Escherichia flexneri	2.93	aminoglycoside antibiotic
acrD	d272	Proteobacteria	Gammaproteobacteria	Enterobacterales	Enterobacteriaceae	Escherichia	Escherichia coli	73.01	aminoglycoside antibiotic
acrD	3458	Proteobacteria	Gammaproteobacteria	Enterobacterales	Enterobacteriaceae	Escherichia	Escherichia flexneri	6.37	aminoglycoside antibiotic
acrD	8d13	Proteobacteria	Gammaproteobacteria	Enterobacterales	Enterobacteriaceae	Escherichia	Escherichia coli	2.09	aminoglycoside antibiotic
acrD	b516	Proteobacteria	Gammaproteobacteria	Enterobacterales	Enterobacteriaceae	Escherichia	Escherichia dysenteriae	5.95	aminoglycoside antibiotic
acrD	5bec	Proteobacteria	Gammaproteobacteria	Enterobacterales	Enterobacteriaceae	Escherichia	Escherichia flexneri	3	aminoglycoside antibiotic
acrD	1f83	Proteobacteria	Gammaproteobacteria	Enterobacterales	Enterobacteriaceae	Escherichia	Escherichia flexneri	1.72	aminoglycoside antibiotic
acrD	eb50	Proteobacteria	Gammaproteobacteria	Enterobacterales	Enterobacteriaceae	Escherichia	Escherichia coli	3.25	aminoglycoside antibiotic
acrD	6aa7	Proteobacteria	Gammaproteobacteria	Enterobacterales	Enterobacteriaceae	Escherichia	Escherichia coli	0.95	aminoglycoside antibiotic
acrD	9b9b	Proteobacteria	Gammaproteobacteria	Enterobacterales	Enterobacteriaceae	Escherichia	Escherichia flexneri	6.91	aminoglycoside antibiotic
acrD	5534	Proteobacteria	Gammaproteobacteria	Enterobacterales	Enterobacteriaceae	Escherichia	Escherichia flexneri	32.63	aminoglycoside antibiotic
acrD	263d	Proteobacteria	Gammaproteobacteria	Enterobacterales	Enterobacteriaceae	Escherichia	Escherichia flexneri	1.18	aminoglycoside antibiotic
acrD	af80	Proteobacteria	Gammaproteobacteria	Enterobacterales	Enterobacteriaceae	Escherichia	Escherichia coli	0.99	aminoglycoside antibiotic
acrD	eeb6	Proteobacteria	Gammaproteobacteria	Enterobacterales	Enterobacteriaceae	Escherichia	Escherichia flexneri	1.52	aminoglycoside antibiotic
acrD	eeb6	Proteobacteria	Gammaproteobacteria	Enterobacterales	Enterobacteriaceae	Escherichia	Escherichia coli	0.75	aminoglycoside antibiotic
acrD	3a77	Proteobacteria	Gammaproteobacteria	Enterobacterales	Enterobacteriaceae	Escherichia	Escherichia flexneri	1.59	aminoglycoside antibiotic
acrD	3a77	Proteobacteria	Gammaproteobacteria	Enterobacterales	Enterobacteriaceae	Citrobacter	Citrobacter braakii	0.71	aminoglycoside antibiotic
acrD	7fcf	Proteobacteria	Gammaproteobacteria	Enterobacterales	Enterobacteriaceae	Escherichia	Escherichia flexneri	1.62	aminoglycoside antibiotic
acrD	50a9	Proteobacteria	Gammaproteobacteria	Enterobacterales	Enterobacteriaceae	Escherichia	Escherichia flexneri	6.45	aminoglycoside antibiotic
acrD	9bef	Proteobacteria	Gammaproteobacteria	Enterobacterales	Enterobacteriaceae	Escherichia	Escherichia coli	1.31	aminoglycoside antibiotic
acrD	e0a3	Proteobacteria	Gammaproteobacteria	Enterobacterales	Enterobacteriaceae	Hafnia	Hafnia alvei	3.84	aminoglycoside antibiotic
acrD	e0a3	Proteobacteria	Gammaproteobacteria	Enterobacterales	Enterobacteriaceae	Escherichia	Escherichia flexneri	2.52	aminoglycoside antibiotic
acrD	c2a3	Proteobacteria	Gammaproteobacteria	Enterobacterales	Enterobacteriaceae	Escherichia	Escherichia coli	2.2	aminoglycoside antibiotic
acrD	98b8	Proteobacteria	Gammaproteobacteria	Enterobacterales	Enterobacteriaceae	Escherichia	Escherichia flexneri	21.9	aminoglycoside antibiotic
acrD	97a2	Proteobacteria	Gammaproteobacteria	Enterobacterales	Enterobacteriaceae	Escherichia	Escherichia coli	3.25	aminoglycoside antibiotic
acrD	1127	Proteobacteria	Gammaproteobacteria	Enterobacterales	Enterobacteriaceae	Escherichia	Escherichia flexneri	2.45	aminoglycoside antibiotic
acrD	83a9	Proteobacteria	Gammaproteobacteria	Enterobacterales	Enterobacteriaceae	Escherichia	Escherichia coli	3.4	aminoglycoside antibiotic
acrD	f8d2	Proteobacteria	Gammaproteobacteria	Enterobacterales	Enterobacteriaceae	Escherichia	Escherichia flexneri	25.55	aminoglycoside antibiotic
acrD	1b05	Proteobacteria	Gammaproteobacteria	Enterobacterales	Enterobacteriaceae	Escherichia	Escherichia coli	14.8	aminoglycoside antibiotic
acrD	1d76	Proteobacteria	Gammaproteobacteria	Enterobacterales	Enterobacteriaceae	Escherichia	Escherichia coli	4.26	aminoglycoside antibiotic
acrD	7017	Proteobacteria	Gammaproteobacteria	Enterobacterales	Enterobacteriaceae	Escherichia	Escherichia coli	1.79	aminoglycoside antibiotic
acrD	ce10	Proteobacteria	Gammaproteobacteria	Enterobacterales	Enterobacteriaceae	Escherichia	Escherichia flexneri	68.97	aminoglycoside antibiotic
acrD	ce10	Proteobacteria	Gammaproteobacteria	Enterobacterales	Enterobacteriaceae	Citrobacter	Citrobacter braakii	1.14	aminoglycoside antibiotic
acrD	9617	Proteobacteria	Gammaproteobacteria	Enterobacterales	Enterobacteriaceae	Escherichia	Escherichia flexneri	2	aminoglycoside antibiotic
acrD	1eab	Proteobacteria	Gammaproteobacteria	Enterobacterales	Enterobacteriaceae	Escherichia	Escherichia flexneri	0.96	aminoglycoside antibiotic
acrD	928a	Proteobacteria	Gammaproteobacteria	Enterobacterales	Enterobacteriaceae	Escherichia	Escherichia coli	7.04	aminoglycoside antibiotic
acrD	2659	Proteobacteria	Gammaproteobacteria	Enterobacterales	Enterobacteriaceae	Escherichia	Escherichia coli	23.64	aminoglycoside antibiotic
acrD	54cc	Proteobacteria	Gammaproteobacteria	Enterobacterales	Enterobacteriaceae	Escherichia	Escherichia coli	1.16	aminoglycoside antibiotic
acrD	e127	Proteobacteria	Gammaproteobacteria	Enterobacterales	Enterobacteriaceae	Escherichia	Escherichia coli	2.07	aminoglycoside antibiotic
acrD	a134	Proteobacteria	Gammaproteobacteria	Enterobacterales	Enterobacteriaceae	Escherichia	Escherichia flexneri	2.16	aminoglycoside antibiotic
acrD	0fa9	Proteobacteria	Gammaproteobacteria	Enterobacterales	Enterobacteriaceae	Escherichia	Escherichia flexneri	0.98	aminoglycoside antibiotic
acrD	89d6	Proteobacteria	Gammaproteobacteria	Enterobacterales	Enterobacteriaceae	Escherichia	Escherichia coli	0.73	aminoglycoside antibiotic
acrD	7ea2	Proteobacteria	Gammaproteobacteria	Enterobacterales	Enterobacteriaceae	Escherichia	Escherichia flexneri	20.19	aminoglycoside antibiotic
acrD	454e	Proteobacteria	Gammaproteobacteria	Enterobacterales	Enterobacteriaceae	Escherichia	Escherichia flexneri	0.48	aminoglycoside antibiotic
acrD	1996	Proteobacteria	Gammaproteobacteria	Enterobacterales	Enterobacteriaceae	Escherichia	Escherichia flexneri	2.98	aminoglycoside antibiotic
acrD	a2b8	Proteobacteria	Gammaproteobacteria	Enterobacterales	Enterobacteriaceae	Escherichia	Escherichia flexneri	14.87	aminoglycoside antibiotic
acrD	a2b8	Proteobacteria	Gammaproteobacteria	Enterobacterales	Enterobacteriaceae	Escherichia	Escherichia coli	4.06	aminoglycoside antibiotic
acrD	c17a	Proteobacteria	Gammaproteobacteria	Enterobacterales	Enterobacteriaceae	Escherichia	Escherichia coli	1.16	aminoglycoside antibiotic
acrD	ee7b	Proteobacteria	Gammaproteobacteria	Enterobacterales	Enterobacteriaceae	Escherichia	Escherichia flexneri	1.84	aminoglycoside antibiotic
acrD	a5ad	Proteobacteria	Gammaproteobacteria	Enterobacterales	Enterobacteriaceae	Escherichia	Escherichia marmotae	2.33	aminoglycoside antibiotic
acrD	a5ad	Proteobacteria	Gammaproteobacteria	Enterobacterales	Enterobacteriaceae	Escherichia	Escherichia flexneri	1.25	aminoglycoside antibiotic
acrD	a5ad	Proteobacteria	Gammaproteobacteria	Enterobacterales	Enterobacteriaceae	Escherichia	Escherichia coli	1.56	aminoglycoside antibiotic
acrD	f435	Proteobacteria	Gammaproteobacteria	Enterobacterales	Enterobacteriaceae	Escherichia	Escherichia flexneri	9.42	aminoglycoside antibiotic
acrD	a8e8	Proteobacteria	Gammaproteobacteria	Enterobacterales	Enterobacteriaceae	Escherichia	Escherichia coli	2.84	aminoglycoside antibiotic
acrD	3ae0	Proteobacteria	Gammaproteobacteria	Enterobacterales	Enterobacteriaceae	Escherichia	Escherichia flexneri	11.13	aminoglycoside antibiotic
acrD	3ae0	Proteobacteria	Gammaproteobacteria	Enterobacterales	Enterobacteriaceae	Escherichia	Escherichia coli	2.87	aminoglycoside antibiotic
acrD	c7ee	Proteobacteria	Gammaproteobacteria	Enterobacterales	Enterobacteriaceae	Escherichia	Escherichia flexneri	1.28	aminoglycoside antibiotic
acrD	9e86	Proteobacteria	Gammaproteobacteria	Enterobacterales	Enterobacteriaceae	Escherichia	Escherichia flexneri	7.73	aminoglycoside antibiotic
acrD	00cf	Proteobacteria	Gammaproteobacteria	Enterobacterales	Enterobacteriaceae	Escherichia	Escherichia coli	1.85	aminoglycoside antibiotic
acrD	c5f1	Proteobacteria	Gammaproteobacteria	Enterobacterales	Enterobacteriaceae	Escherichia	Escherichia flexneri	6.77	aminoglycoside antibiotic
AcrE	26f9	Proteobacteria	Gammaproteobacteria	Enterobacterales	Enterobacteriaceae	Escherichia	Escherichia flexneri	27.21	fluoroquinolone antibiotic; cephalosporin; cephamycin; penam
AcrE	9249	Proteobacteria	Gammaproteobacteria	Enterobacterales	Enterobacteriaceae	Escherichia	Escherichia flexneri	61.77	fluoroquinolone antibiotic; cephalosporin; cephamycin; penam
AcrE	c583	Proteobacteria	Gammaproteobacteria	Enterobacterales	Enterobacteriaceae	Escherichia	Escherichia coli	22.99	fluoroquinolone antibiotic; cephalosporin; cephamycin; penam
AcrE	0f13	Proteobacteria	Gammaproteobacteria	Enterobacterales	Enterobacteriaceae	Escherichia	Escherichia coli	1.49	fluoroquinolone antibiotic; cephalosporin; cephamycin; penam
AcrE	d455	Proteobacteria	Gammaproteobacteria	Enterobacterales	Enterobacteriaceae	Escherichia	Escherichia flexneri	6.24	fluoroquinolone antibiotic; cephalosporin; cephamycin; penam
AcrE	3206	Proteobacteria	Gammaproteobacteria	Enterobacterales	Enterobacteriaceae	Escherichia	Escherichia flexneri	5.93	fluoroquinolone antibiotic; cephalosporin; cephamycin; penam
AcrE	ccd5	Proteobacteria	Gammaproteobacteria	Enterobacterales	Enterobacteriaceae	Escherichia	Escherichia coli	1.16	fluoroquinolone antibiotic; cephalosporin; cephamycin; penam
AcrE	a8fe	Proteobacteria	Gammaproteobacteria	Enterobacterales	Enterobacteriaceae	Escherichia	Escherichia coli	46.52	fluoroquinolone antibiotic; cephalosporin; cephamycin; penam
AcrE	fdc3	Proteobacteria	Gammaproteobacteria	Enterobacterales	Enterobacteriaceae	Escherichia	Escherichia flexneri	52.21	fluoroquinolone antibiotic; cephalosporin; cephamycin; penam
AcrE	cb33	Proteobacteria	Gammaproteobacteria	Enterobacterales	Enterobacteriaceae	Escherichia	Escherichia coli	1.32	fluoroquinolone antibiotic; cephalosporin; cephamycin; penam
AcrE	2bbc	Proteobacteria	Gammaproteobacteria	Enterobacterales	Enterobacteriaceae	Escherichia	Escherichia coli	37.53	fluoroquinolone antibiotic; cephalosporin; cephamycin; penam
AcrE	f411	Proteobacteria	Gammaproteobacteria	Enterobacterales	Enterobacteriaceae	Escherichia	Escherichia marmotae	2.15	fluoroquinolone antibiotic; cephalosporin; cephamycin; penam
AcrE	f411	Proteobacteria	Gammaproteobacteria	Enterobacterales	Enterobacteriaceae	Escherichia	Escherichia coli	9.89	fluoroquinolone antibiotic; cephalosporin; cephamycin; penam
AcrE	f982	Proteobacteria	Gammaproteobacteria	Enterobacterales	Enterobacteriaceae	Escherichia	Escherichia flexneri	6.66	fluoroquinolone antibiotic; cephalosporin; cephamycin; penam
AcrE	9e98	Proteobacteria	Gammaproteobacteria	Enterobacterales	Enterobacteriaceae	Escherichia	Escherichia coli	0.85	fluoroquinolone antibiotic; cephalosporin; cephamycin; penam
AcrE	11e7	Proteobacteria	Gammaproteobacteria	Enterobacterales	Enterobacteriaceae	Escherichia	Escherichia flexneri	4.04	fluoroquinolone antibiotic; cephalosporin; cephamycin; penam
AcrE	7f75	Proteobacteria	Gammaproteobacteria	Enterobacterales	Enterobacteriaceae	Escherichia	Escherichia coli	0.9	fluoroquinolone antibiotic; cephalosporin; cephamycin; penam
AcrE	d47a	Proteobacteria	Gammaproteobacteria	Enterobacterales	Enterobacteriaceae	Escherichia	Escherichia coli	5.67	fluoroquinolone antibiotic; cephalosporin; cephamycin; penam
AcrE	aa9e	Proteobacteria	Gammaproteobacteria	Enterobacterales	Enterobacteriaceae	Escherichia	Escherichia coli	15.57	fluoroquinolone antibiotic; cephalosporin; cephamycin; penam
AcrE	049d	Proteobacteria	Gammaproteobacteria	Enterobacterales	Enterobacteriaceae	Escherichia	Escherichia flexneri	37.07	fluoroquinolone antibiotic; cephalosporin; cephamycin; penam
AcrE	393d	Proteobacteria	Gammaproteobacteria	Enterobacterales	Enterobacteriaceae	Escherichia	Escherichia marmotae	15.23	fluoroquinolone antibiotic; cephalosporin; cephamycin; penam
AcrE	5523	Proteobacteria	Gammaproteobacteria	Enterobacterales	Enterobacteriaceae	Escherichia	Escherichia coli	14.44	fluoroquinolone antibiotic; cephalosporin; cephamycin; penam
AcrE	7cbb	Proteobacteria	Gammaproteobacteria	Enterobacterales	Enterobacteriaceae	Escherichia	Escherichia flexneri	34.05	fluoroquinolone antibiotic; cephalosporin; cephamycin; penam
AcrE	7f1e	Proteobacteria	Gammaproteobacteria	Enterobacterales	Enterobacteriaceae	Escherichia	Escherichia flexneri	1.41	fluoroquinolone antibiotic; cephalosporin; cephamycin; penam
AcrE	3e47	Proteobacteria	Gammaproteobacteria	Enterobacterales	Enterobacteriaceae	Escherichia	Escherichia coli	1.68	fluoroquinolone antibiotic; cephalosporin; cephamycin; penam
AcrE	55c4	Proteobacteria	Gammaproteobacteria	Enterobacterales	Enterobacteriaceae	Escherichia	Escherichia flexneri	3.77	fluoroquinolone antibiotic; cephalosporin; cephamycin; penam
AcrE	1cab	Proteobacteria	Gammaproteobacteria	Enterobacterales	Enterobacteriaceae	Escherichia	Escherichia coli	3.53	fluoroquinolone antibiotic; cephalosporin; cephamycin; penam
AcrE	c9b8	Proteobacteria	Gammaproteobacteria	Enterobacterales	Enterobacteriaceae	Escherichia	Escherichia flexneri	4.28	fluoroquinolone antibiotic; cephalosporin; cephamycin; penam
AcrE	749d	Proteobacteria	Gammaproteobacteria	Enterobacterales	Enterobacteriaceae	Escherichia	Escherichia flexneri	4.9	fluoroquinolone antibiotic; cephalosporin; cephamycin; penam
AcrE	f44d	Proteobacteria	Gammaproteobacteria	Enterobacterales	Enterobacteriaceae	Escherichia	Escherichia coli	44.92	fluoroquinolone antibiotic; cephalosporin; cephamycin; penam
AcrE	0440	Proteobacteria	Gammaproteobacteria	Enterobacterales	Enterobacteriaceae	Citrobacter	Citrobacter braakii	2.03	fluoroquinolone antibiotic; cephalosporin; cephamycin; penam
AcrE	8fa3	Proteobacteria	Gammaproteobacteria	Enterobacterales	Enterobacteriaceae	Escherichia	Escherichia coli	32.89	fluoroquinolone antibiotic; cephalosporin; cephamycin; penam
AcrE	6746	Proteobacteria	Gammaproteobacteria	Enterobacterales	Enterobacteriaceae	Escherichia	Escherichia flexneri	24.37	fluoroquinolone antibiotic; cephalosporin; cephamycin; penam
AcrE	dd05	Proteobacteria	Gammaproteobacteria	Enterobacterales	Enterobacteriaceae	Escherichia	Escherichia coli	4.24	fluoroquinolone antibiotic; cephalosporin; cephamycin; penam
AcrE	164c	Proteobacteria	Gammaproteobacteria	Enterobacterales	Enterobacteriaceae	Escherichia	Escherichia flexneri	6.53	fluoroquinolone antibiotic; cephalosporin; cephamycin; penam
AcrE	b562	Proteobacteria	Gammaproteobacteria	Enterobacterales	Enterobacteriaceae	Escherichia	Escherichia coli	3.28	fluoroquinolone antibiotic; cephalosporin; cephamycin; penam
AcrE	e023	Proteobacteria	Gammaproteobacteria	Enterobacterales	Enterobacteriaceae	Escherichia	Escherichia flexneri	3.77	fluoroquinolone antibiotic; cephalosporin; cephamycin; penam
AcrE	eb86	Proteobacteria	Gammaproteobacteria	Enterobacterales	Enterobacteriaceae	Escherichia	Escherichia coli	1.39	fluoroquinolone antibiotic; cephalosporin; cephamycin; penam
AcrE	d272	Proteobacteria	Gammaproteobacteria	Enterobacterales	Enterobacteriaceae	Escherichia	Escherichia coli	67.83	fluoroquinolone antibiotic; cephalosporin; cephamycin; penam
AcrE	3458	Proteobacteria	Gammaproteobacteria	Enterobacterales	Enterobacteriaceae	Escherichia	Escherichia flexneri	6.03	fluoroquinolone antibiotic; cephalosporin; cephamycin; penam
AcrE	8d13	Proteobacteria	Gammaproteobacteria	Enterobacterales	Enterobacteriaceae	Escherichia	Escherichia coli	1.96	fluoroquinolone antibiotic; cephalosporin; cephamycin; penam
AcrE	b516	Proteobacteria	Gammaproteobacteria	Enterobacterales	Enterobacteriaceae	Escherichia	Escherichia dysenteriae	6.68	fluoroquinolone antibiotic; cephalosporin; cephamycin; penam
AcrE	5bec	Proteobacteria	Gammaproteobacteria	Enterobacterales	Enterobacteriaceae	Escherichia	Escherichia flexneri	3.43	fluoroquinolone antibiotic; cephalosporin; cephamycin; penam
AcrE	1f83	Proteobacteria	Gammaproteobacteria	Enterobacterales	Enterobacteriaceae	Escherichia	Escherichia flexneri	0.28	fluoroquinolone antibiotic; cephalosporin; cephamycin; penam
AcrE	eb50	Proteobacteria	Gammaproteobacteria	Enterobacterales	Enterobacteriaceae	Escherichia	Escherichia coli	3.75	fluoroquinolone antibiotic; cephalosporin; cephamycin; penam
AcrE	9b9b	Proteobacteria	Gammaproteobacteria	Enterobacterales	Enterobacteriaceae	Escherichia	Escherichia flexneri	6.73	fluoroquinolone antibiotic; cephalosporin; cephamycin; penam
AcrE	5534	Proteobacteria	Gammaproteobacteria	Enterobacterales	Enterobacteriaceae	Escherichia	Escherichia flexneri	32.12	fluoroquinolone antibiotic; cephalosporin; cephamycin; penam
AcrE	af80	Proteobacteria	Gammaproteobacteria	Enterobacterales	Enterobacteriaceae	Escherichia	Escherichia coli	1.74	fluoroquinolone antibiotic; cephalosporin; cephamycin; penam
AcrE	eeb6	Proteobacteria	Gammaproteobacteria	Enterobacterales	Enterobacteriaceae	Escherichia	Escherichia flexneri	1.01	fluoroquinolone antibiotic; cephalosporin; cephamycin; penam
AcrE	3a77	Proteobacteria	Gammaproteobacteria	Enterobacterales	Enterobacteriaceae	Escherichia	Escherichia flexneri	2.43	fluoroquinolone antibiotic; cephalosporin; cephamycin; penam
AcrE	7fcf	Proteobacteria	Gammaproteobacteria	Enterobacterales	Enterobacteriaceae	Escherichia	Escherichia flexneri	2.32	fluoroquinolone antibiotic; cephalosporin; cephamycin; penam
AcrE	4ba7	Proteobacteria	Gammaproteobacteria	Enterobacterales	Enterobacteriaceae	Escherichia	Escherichia coli	0.58	fluoroquinolone antibiotic; cephalosporin; cephamycin; penam
AcrE	50a9	Proteobacteria	Gammaproteobacteria	Enterobacterales	Enterobacteriaceae	Escherichia	Escherichia coli	3.62	fluoroquinolone antibiotic; cephalosporin; cephamycin; penam
AcrE	15f0	Proteobacteria	Gammaproteobacteria	Enterobacterales	Enterobacteriaceae	Escherichia	Escherichia coli	0.4	fluoroquinolone antibiotic; cephalosporin; cephamycin; penam
AcrE	9bef	Proteobacteria	Gammaproteobacteria	Enterobacterales	Enterobacteriaceae	Escherichia	Escherichia coli	1.07	fluoroquinolone antibiotic; cephalosporin; cephamycin; penam
AcrE	e0a3	Proteobacteria	Gammaproteobacteria	Enterobacterales	Enterobacteriaceae	Escherichia	Escherichia flexneri	2.65	fluoroquinolone antibiotic; cephalosporin; cephamycin; penam
AcrE	c2a3	Proteobacteria	Gammaproteobacteria	Enterobacterales	Enterobacteriaceae	Escherichia	Escherichia coli	1.59	fluoroquinolone antibiotic; cephalosporin; cephamycin; penam
AcrE	98b8	Proteobacteria	Gammaproteobacteria	Enterobacterales	Enterobacteriaceae	Escherichia	Escherichia flexneri	24.18	fluoroquinolone antibiotic; cephalosporin; cephamycin; penam
AcrE	97a2	Proteobacteria	Gammaproteobacteria	Enterobacterales	Enterobacteriaceae	Escherichia	Escherichia coli	3.48	fluoroquinolone antibiotic; cephalosporin; cephamycin; penam
AcrE	f8d2	Proteobacteria	Gammaproteobacteria	Enterobacterales	Enterobacteriaceae	Escherichia	Escherichia flexneri	22.8	fluoroquinolone antibiotic; cephalosporin; cephamycin; penam
AcrE	1b05	Proteobacteria	Gammaproteobacteria	Enterobacterales	Enterobacteriaceae	Escherichia	Escherichia coli	12.57	fluoroquinolone antibiotic; cephalosporin; cephamycin; penam
AcrE	1d76	Proteobacteria	Gammaproteobacteria	Enterobacterales	Enterobacteriaceae	Escherichia	Escherichia coli	4.2	fluoroquinolone antibiotic; cephalosporin; cephamycin; penam
AcrE	7017	Proteobacteria	Gammaproteobacteria	Enterobacterales	Enterobacteriaceae	Escherichia	Escherichia coli	1.18	fluoroquinolone antibiotic; cephalosporin; cephamycin; penam
AcrE	9617	Proteobacteria	Gammaproteobacteria	Enterobacterales	Enterobacteriaceae	Escherichia	Escherichia flexneri	1.08	fluoroquinolone antibiotic; cephalosporin; cephamycin; penam
AcrE	1eab	Proteobacteria	Gammaproteobacteria	Enterobacterales	Enterobacteriaceae	Escherichia	Escherichia flexneri	0.31	fluoroquinolone antibiotic; cephalosporin; cephamycin; penam
AcrE	928a	Proteobacteria	Gammaproteobacteria	Enterobacterales	Enterobacteriaceae	Escherichia	Escherichia coli	7.62	fluoroquinolone antibiotic; cephalosporin; cephamycin; penam
AcrE	2659	Proteobacteria	Gammaproteobacteria	Enterobacterales	Enterobacteriaceae	Escherichia	Escherichia coli	19.27	fluoroquinolone antibiotic; cephalosporin; cephamycin; penam
AcrE	54cc	Proteobacteria	Gammaproteobacteria	Enterobacterales	Enterobacteriaceae	Escherichia	Escherichia coli	1.07	fluoroquinolone antibiotic; cephalosporin; cephamycin; penam
AcrE	e127	Proteobacteria	Gammaproteobacteria	Enterobacterales	Enterobacteriaceae	Escherichia	Escherichia coli	2.35	fluoroquinolone antibiotic; cephalosporin; cephamycin; penam
AcrE	a134	Proteobacteria	Gammaproteobacteria	Enterobacterales	Enterobacteriaceae	Escherichia	Escherichia flexneri	2.59	fluoroquinolone antibiotic; cephalosporin; cephamycin; penam
AcrE	0fa9	Proteobacteria	Gammaproteobacteria	Enterobacterales	Enterobacteriaceae	Escherichia	Escherichia flexneri	0.72	fluoroquinolone antibiotic; cephalosporin; cephamycin; penam
AcrE	89d6	Proteobacteria	Gammaproteobacteria	Enterobacterales	Enterobacteriaceae	Escherichia	Escherichia coli	0.79	fluoroquinolone antibiotic; cephalosporin; cephamycin; penam
AcrE	7ea2	Proteobacteria	Gammaproteobacteria	Enterobacterales	Enterobacteriaceae	Escherichia	Escherichia flexneri	19.5	fluoroquinolone antibiotic; cephalosporin; cephamycin; penam
AcrE	1996	Proteobacteria	Gammaproteobacteria	Enterobacterales	Enterobacteriaceae	Escherichia	Escherichia flexneri	3.09	fluoroquinolone antibiotic; cephalosporin; cephamycin; penam
AcrE	a2b8	Proteobacteria	Gammaproteobacteria	Enterobacterales	Enterobacteriaceae	Escherichia	Escherichia flexneri	15.16	fluoroquinolone antibiotic; cephalosporin; cephamycin; penam
AcrE	c17a	Proteobacteria	Gammaproteobacteria	Enterobacterales	Enterobacteriaceae	Escherichia	Escherichia coli	1.12	fluoroquinolone antibiotic; cephalosporin; cephamycin; penam
AcrE	9cb8	Proteobacteria	Gammaproteobacteria	Enterobacterales	Enterobacteriaceae	Escherichia	Escherichia coli	0.8	fluoroquinolone antibiotic; cephalosporin; cephamycin; penam
AcrE	ee7b	Proteobacteria	Gammaproteobacteria	Enterobacterales	Enterobacteriaceae	Escherichia	Escherichia coli	1.73	fluoroquinolone antibiotic; cephalosporin; cephamycin; penam
AcrE	a5ad	Proteobacteria	Gammaproteobacteria	Enterobacterales	Enterobacteriaceae	Escherichia	Escherichia marmotae	2.91	fluoroquinolone antibiotic; cephalosporin; cephamycin; penam
AcrE	a5ad	Proteobacteria	Gammaproteobacteria	Enterobacterales	Enterobacteriaceae	Escherichia	Escherichia flexneri	2.56	fluoroquinolone antibiotic; cephalosporin; cephamycin; penam
AcrE	f435	Proteobacteria	Gammaproteobacteria	Enterobacterales	Enterobacteriaceae	Escherichia	Escherichia flexneri	9.95	fluoroquinolone antibiotic; cephalosporin; cephamycin; penam
AcrE	a8e8	Proteobacteria	Gammaproteobacteria	Enterobacterales	Enterobacteriaceae	Escherichia	Escherichia coli	3.91	fluoroquinolone antibiotic; cephalosporin; cephamycin; penam
AcrE	3ae0	Proteobacteria	Gammaproteobacteria	Enterobacterales	Enterobacteriaceae	Escherichia	Escherichia flexneri	11.19	fluoroquinolone antibiotic; cephalosporin; cephamycin; penam
AcrE	c7ee	Proteobacteria	Gammaproteobacteria	Enterobacterales	Enterobacteriaceae	Escherichia	Escherichia flexneri	1.18	fluoroquinolone antibiotic; cephalosporin; cephamycin; penam
AcrE	9e86	Proteobacteria	Gammaproteobacteria	Enterobacterales	Enterobacteriaceae	Escherichia	Escherichia flexneri	7.48	fluoroquinolone antibiotic; cephalosporin; cephamycin; penam
AcrE	00cf	Proteobacteria	Gammaproteobacteria	Enterobacterales	Enterobacteriaceae	Escherichia	Escherichia coli	0.97	fluoroquinolone antibiotic; cephalosporin; cephamycin; penam
AcrE	c5f1	Proteobacteria	Gammaproteobacteria	Enterobacterales	Enterobacteriaceae	Escherichia	Escherichia flexneri	8.57	fluoroquinolone antibiotic; cephalosporin; cephamycin; penam
AcrF	26f9	Proteobacteria	Gammaproteobacteria	Enterobacterales	Enterobacteriaceae	Escherichia	Escherichia flexneri	48.27	fluoroquinolone antibiotic; cephalosporin; cephamycin; penam
AcrF	9249	Proteobacteria	Gammaproteobacteria	Enterobacterales	Enterobacteriaceae	Escherichia	Escherichia flexneri	62.07	fluoroquinolone antibiotic; cephalosporin; cephamycin; penam
AcrF	9b1b	Proteobacteria	Gammaproteobacteria	Enterobacterales	Enterobacteriaceae	Escherichia	Escherichia coli	0.78	fluoroquinolone antibiotic; cephalosporin; cephamycin; penam
AcrF	3a3b	Proteobacteria	Gammaproteobacteria	Enterobacterales	Enterobacteriaceae	Escherichia	Escherichia coli	1.26	fluoroquinolone antibiotic; cephalosporin; cephamycin; penam
AcrF	c583	Proteobacteria	Gammaproteobacteria	Enterobacterales	Enterobacteriaceae	Escherichia	Escherichia coli	22.1	fluoroquinolone antibiotic; cephalosporin; cephamycin; penam
AcrF	0f13	Proteobacteria	Gammaproteobacteria	Enterobacterales	Enterobacteriaceae	Escherichia	Escherichia coli	1.21	fluoroquinolone antibiotic; cephalosporin; cephamycin; penam
AcrF	d455	Proteobacteria	Gammaproteobacteria	Enterobacterales	Enterobacteriaceae	Escherichia	Escherichia flexneri	6.76	fluoroquinolone antibiotic; cephalosporin; cephamycin; penam
AcrF	3206	Proteobacteria	Gammaproteobacteria	Enterobacterales	Enterobacteriaceae	Escherichia	Escherichia flexneri	6.48	fluoroquinolone antibiotic; cephalosporin; cephamycin; penam
AcrF	ccd5	Proteobacteria	Gammaproteobacteria	Enterobacterales	Enterobacteriaceae	Escherichia	Escherichia coli	2.28	fluoroquinolone antibiotic; cephalosporin; cephamycin; penam
AcrF	a8fe	Proteobacteria	Gammaproteobacteria	Enterobacterales	Enterobacteriaceae	Escherichia	Escherichia coli	52.06	fluoroquinolone antibiotic; cephalosporin; cephamycin; penam
AcrF	fdc3	Proteobacteria	Gammaproteobacteria	Enterobacterales	Enterobacteriaceae	Escherichia	Escherichia flexneri	54.97	fluoroquinolone antibiotic; cephalosporin; cephamycin; penam
AcrF	cb33	Proteobacteria	Gammaproteobacteria	Enterobacterales	Enterobacteriaceae	Escherichia	Escherichia coli	2.12	fluoroquinolone antibiotic; cephalosporin; cephamycin; penam
AcrF	2bbc	Proteobacteria	Gammaproteobacteria	Enterobacterales	Enterobacteriaceae	Escherichia	Escherichia coli	39.22	fluoroquinolone antibiotic; cephalosporin; cephamycin; penam
AcrF	f411	Proteobacteria	Gammaproteobacteria	Enterobacterales	Enterobacteriaceae	Escherichia	Escherichia marmotae	2.18	fluoroquinolone antibiotic; cephalosporin; cephamycin; penam
AcrF	f411	Proteobacteria	Gammaproteobacteria	Enterobacterales	Enterobacteriaceae	Escherichia	Escherichia coli	10.77	fluoroquinolone antibiotic; cephalosporin; cephamycin; penam
AcrF	f982	Proteobacteria	Gammaproteobacteria	Enterobacterales	Enterobacteriaceae	Escherichia	Escherichia flexneri	7.31	fluoroquinolone antibiotic; cephalosporin; cephamycin; penam
AcrF	9e98	Proteobacteria	Gammaproteobacteria	Enterobacterales	Enterobacteriaceae	Escherichia	Escherichia coli	2.04	fluoroquinolone antibiotic; cephalosporin; cephamycin; penam
AcrF	11e7	Proteobacteria	Gammaproteobacteria	Enterobacterales	Enterobacteriaceae	Escherichia	Escherichia flexneri	4.11	fluoroquinolone antibiotic; cephalosporin; cephamycin; penam
AcrF	7f75	Proteobacteria	Gammaproteobacteria	Enterobacterales	Enterobacteriaceae	Escherichia	Escherichia coli	2.13	fluoroquinolone antibiotic; cephalosporin; cephamycin; penam
AcrF	d47a	Proteobacteria	Gammaproteobacteria	Enterobacterales	Enterobacteriaceae	Escherichia	Escherichia coli	6.78	fluoroquinolone antibiotic; cephalosporin; cephamycin; penam
AcrF	aa9e	Proteobacteria	Gammaproteobacteria	Enterobacterales	Enterobacteriaceae	Escherichia	Escherichia coli	29.3	fluoroquinolone antibiotic; cephalosporin; cephamycin; penam
AcrF	5c2f	Proteobacteria	Gammaproteobacteria	Enterobacterales	Enterobacteriaceae	Escherichia	Escherichia flexneri	1.35	fluoroquinolone antibiotic; cephalosporin; cephamycin; penam
AcrF	049d	Proteobacteria	Gammaproteobacteria	Enterobacterales	Enterobacteriaceae	Escherichia	Escherichia flexneri	39.07	fluoroquinolone antibiotic; cephalosporin; cephamycin; penam
AcrF	77f2	Proteobacteria	Gammaproteobacteria	Enterobacterales	Enterobacteriaceae	Escherichia	Escherichia coli	19.95	fluoroquinolone antibiotic; cephalosporin; cephamycin; penam
AcrF	393d	Proteobacteria	Gammaproteobacteria	Enterobacterales	Enterobacteriaceae	Escherichia	Escherichia marmotae	17.14	fluoroquinolone antibiotic; cephalosporin; cephamycin; penam
AcrF	393d	Proteobacteria	Gammaproteobacteria	Enterobacterales	Enterobacteriaceae	Escherichia	Escherichia coli	1.87	fluoroquinolone antibiotic; cephalosporin; cephamycin; penam
AcrF	5523	Proteobacteria	Gammaproteobacteria	Enterobacterales	Enterobacteriaceae	Escherichia	Escherichia coli	14.1	fluoroquinolone antibiotic; cephalosporin; cephamycin; penam
AcrF	7cbb	Proteobacteria	Gammaproteobacteria	Enterobacterales	Enterobacteriaceae	Escherichia	Escherichia flexneri	38.62	fluoroquinolone antibiotic; cephalosporin; cephamycin; penam
AcrF	7f1e	Proteobacteria	Gammaproteobacteria	Enterobacterales	Enterobacteriaceae	Escherichia	Escherichia flexneri	1.26	fluoroquinolone antibiotic; cephalosporin; cephamycin; penam
AcrF	3e47	Proteobacteria	Gammaproteobacteria	Enterobacterales	Enterobacteriaceae	Escherichia	Escherichia coli	1.43	fluoroquinolone antibiotic; cephalosporin; cephamycin; penam
AcrF	55c4	Proteobacteria	Gammaproteobacteria	Enterobacterales	Enterobacteriaceae	Escherichia	Escherichia flexneri	3.59	fluoroquinolone antibiotic; cephalosporin; cephamycin; penam
AcrF	1cab	Proteobacteria	Gammaproteobacteria	Enterobacterales	Enterobacteriaceae	Escherichia	Escherichia coli	2.74	fluoroquinolone antibiotic; cephalosporin; cephamycin; penam
AcrF	c9b8	Proteobacteria	Gammaproteobacteria	Enterobacterales	Enterobacteriaceae	Escherichia	Escherichia flexneri	4.27	fluoroquinolone antibiotic; cephalosporin; cephamycin; penam
AcrF	749d	Proteobacteria	Gammaproteobacteria	Enterobacterales	Enterobacteriaceae	Escherichia	Escherichia flexneri	5.74	fluoroquinolone antibiotic; cephalosporin; cephamycin; penam
AcrF	f44d	Proteobacteria	Gammaproteobacteria	Enterobacterales	Enterobacteriaceae	Escherichia	Escherichia coli	47.13	fluoroquinolone antibiotic; cephalosporin; cephamycin; penam
AcrF	0440	Proteobacteria	Gammaproteobacteria	Enterobacterales	Enterobacteriaceae	Citrobacter	Citrobacter braakii	2.18	fluoroquinolone antibiotic; cephalosporin; cephamycin; penam
AcrF	8fa3	Proteobacteria	Gammaproteobacteria	Enterobacterales	Enterobacteriaceae	Escherichia	Escherichia coli	34.12	fluoroquinolone antibiotic; cephalosporin; cephamycin; penam
AcrF	6746	Proteobacteria	Gammaproteobacteria	Enterobacterales	Enterobacteriaceae	Escherichia	Escherichia flexneri	23.66	fluoroquinolone antibiotic; cephalosporin; cephamycin; penam
AcrF	dd05	Proteobacteria	Gammaproteobacteria	Enterobacterales	Enterobacteriaceae	Escherichia	Escherichia coli	8.59	fluoroquinolone antibiotic; cephalosporin; cephamycin; penam
AcrF	164c	Proteobacteria	Gammaproteobacteria	Enterobacterales	Enterobacteriaceae	Escherichia	Escherichia flexneri	6.53	fluoroquinolone antibiotic; cephalosporin; cephamycin; penam
AcrF	b562	Proteobacteria	Gammaproteobacteria	Enterobacterales	Enterobacteriaceae	Escherichia	Escherichia coli	3.36	fluoroquinolone antibiotic; cephalosporin; cephamycin; penam
AcrF	e023	Proteobacteria	Gammaproteobacteria	Enterobacterales	Enterobacteriaceae	Escherichia	Escherichia flexneri	3.48	fluoroquinolone antibiotic; cephalosporin; cephamycin; penam
AcrF	eb86	Proteobacteria	Gammaproteobacteria	Enterobacterales	Enterobacteriaceae	Escherichia	Escherichia coli	2.99	fluoroquinolone antibiotic; cephalosporin; cephamycin; penam
AcrF	d272	Proteobacteria	Gammaproteobacteria	Enterobacterales	Enterobacteriaceae	Escherichia	Escherichia coli	68.22	fluoroquinolone antibiotic; cephalosporin; cephamycin; penam
AcrF	3458	Proteobacteria	Gammaproteobacteria	Enterobacterales	Enterobacteriaceae	Escherichia	Escherichia flexneri	7.16	fluoroquinolone antibiotic; cephalosporin; cephamycin; penam
AcrF	8d13	Proteobacteria	Gammaproteobacteria	Enterobacterales	Enterobacteriaceae	Escherichia	Escherichia coli	2.73	fluoroquinolone antibiotic; cephalosporin; cephamycin; penam
AcrF	b516	Proteobacteria	Gammaproteobacteria	Enterobacterales	Enterobacteriaceae	Escherichia	Escherichia dysenteriae	6.28	fluoroquinolone antibiotic; cephalosporin; cephamycin; penam
AcrF	5bec	Proteobacteria	Gammaproteobacteria	Enterobacterales	Enterobacteriaceae	Escherichia	Escherichia flexneri	3.34	fluoroquinolone antibiotic; cephalosporin; cephamycin; penam
AcrF	1f83	Proteobacteria	Gammaproteobacteria	Enterobacterales	Enterobacteriaceae	Escherichia	Escherichia flexneri	1.27	fluoroquinolone antibiotic; cephalosporin; cephamycin; penam
AcrF	eb50	Proteobacteria	Gammaproteobacteria	Enterobacterales	Enterobacteriaceae	Escherichia	Escherichia coli	3.72	fluoroquinolone antibiotic; cephalosporin; cephamycin; penam
AcrF	6aa7	Proteobacteria	Gammaproteobacteria	Enterobacterales	Enterobacteriaceae	Escherichia	Escherichia coli	0.81	fluoroquinolone antibiotic; cephalosporin; cephamycin; penam
AcrF	0e17	Proteobacteria	Gammaproteobacteria	Enterobacterales	Enterobacteriaceae	Escherichia	Escherichia coli	0.66	fluoroquinolone antibiotic; cephalosporin; cephamycin; penam
AcrF	9b9b	Proteobacteria	Gammaproteobacteria	Enterobacterales	Enterobacteriaceae	Escherichia	Escherichia flexneri	6.98	fluoroquinolone antibiotic; cephalosporin; cephamycin; penam
AcrF	5534	Proteobacteria	Gammaproteobacteria	Enterobacterales	Enterobacteriaceae	Escherichia	Escherichia flexneri	32.34	fluoroquinolone antibiotic; cephalosporin; cephamycin; penam
AcrF	af80	Proteobacteria	Gammaproteobacteria	Enterobacterales	Enterobacteriaceae	Escherichia	Escherichia coli	1.45	fluoroquinolone antibiotic; cephalosporin; cephamycin; penam
AcrF	eeb6	Proteobacteria	Gammaproteobacteria	Enterobacterales	Enterobacteriaceae	Escherichia	Escherichia flexneri	1.74	fluoroquinolone antibiotic; cephalosporin; cephamycin; penam
AcrF	3a77	Proteobacteria	Gammaproteobacteria	Enterobacterales	Enterobacteriaceae	Escherichia	Escherichia flexneri	1.45	fluoroquinolone antibiotic; cephalosporin; cephamycin; penam
AcrF	7fcf	Proteobacteria	Gammaproteobacteria	Enterobacterales	Enterobacteriaceae	Escherichia	Escherichia flexneri	1.81	fluoroquinolone antibiotic; cephalosporin; cephamycin; penam
AcrF	4ba7	Proteobacteria	Gammaproteobacteria	Enterobacterales	Enterobacteriaceae	Escherichia	Escherichia coli	1.22	fluoroquinolone antibiotic; cephalosporin; cephamycin; penam
AcrF	50a9	Proteobacteria	Gammaproteobacteria	Enterobacterales	Enterobacteriaceae	Escherichia	Escherichia flexneri	3.4	fluoroquinolone antibiotic; cephalosporin; cephamycin; penam
AcrF	50a9	Proteobacteria	Gammaproteobacteria	Enterobacterales	Enterobacteriaceae	Escherichia	Escherichia coli	3.01	fluoroquinolone antibiotic; cephalosporin; cephamycin; penam
AcrF	15f0	Proteobacteria	Gammaproteobacteria	Enterobacterales	Enterobacteriaceae	Escherichia	Escherichia coli	0.51	fluoroquinolone antibiotic; cephalosporin; cephamycin; penam
AcrF	9bef	Proteobacteria	Gammaproteobacteria	Enterobacterales	Enterobacteriaceae	Escherichia	Escherichia coli	1.02	fluoroquinolone antibiotic; cephalosporin; cephamycin; penam
AcrF	e0a3	Proteobacteria	Gammaproteobacteria	Enterobacterales	Enterobacteriaceae	Escherichia	Escherichia flexneri	2.86	fluoroquinolone antibiotic; cephalosporin; cephamycin; penam
AcrF	c2a3	Proteobacteria	Gammaproteobacteria	Enterobacterales	Enterobacteriaceae	Escherichia	Escherichia coli	1.98	fluoroquinolone antibiotic; cephalosporin; cephamycin; penam
AcrF	98b8	Proteobacteria	Gammaproteobacteria	Enterobacterales	Enterobacteriaceae	Escherichia	Escherichia flexneri	25.83	fluoroquinolone antibiotic; cephalosporin; cephamycin; penam
AcrF	97a2	Proteobacteria	Gammaproteobacteria	Enterobacterales	Enterobacteriaceae	Escherichia	Escherichia coli	8.41	fluoroquinolone antibiotic; cephalosporin; cephamycin; penam
AcrF	1127	Proteobacteria	Gammaproteobacteria	Enterobacterales	Enterobacteriaceae	Escherichia	Escherichia flexneri	2.08	fluoroquinolone antibiotic; cephalosporin; cephamycin; penam
AcrF	a2cc	Proteobacteria	Gammaproteobacteria	Enterobacterales	Enterobacteriaceae	Escherichia	Escherichia flexneri	2	fluoroquinolone antibiotic; cephalosporin; cephamycin; penam
AcrF	83a9	Proteobacteria	Gammaproteobacteria	Enterobacterales	Enterobacteriaceae	Escherichia	Escherichia coli	3.15	fluoroquinolone antibiotic; cephalosporin; cephamycin; penam
AcrF	f8d2	Proteobacteria	Gammaproteobacteria	Enterobacterales	Enterobacteriaceae	Escherichia	Escherichia flexneri	24.37	fluoroquinolone antibiotic; cephalosporin; cephamycin; penam
AcrF	1b05	Proteobacteria	Gammaproteobacteria	Enterobacterales	Enterobacteriaceae	Escherichia	Escherichia coli	16.23	fluoroquinolone antibiotic; cephalosporin; cephamycin; penam
AcrF	1d76	Proteobacteria	Gammaproteobacteria	Enterobacterales	Enterobacteriaceae	Escherichia	Escherichia coli	4.71	fluoroquinolone antibiotic; cephalosporin; cephamycin; penam
AcrF	7017	Proteobacteria	Gammaproteobacteria	Enterobacterales	Enterobacteriaceae	Escherichia	Escherichia coli	1.54	fluoroquinolone antibiotic; cephalosporin; cephamycin; penam
AcrF	ce10	Proteobacteria	Gammaproteobacteria	Enterobacterales	Enterobacteriaceae	Escherichia	Escherichia flexneri	36.38	fluoroquinolone antibiotic; cephalosporin; cephamycin; penam
AcrF	9617	Proteobacteria	Gammaproteobacteria	Enterobacterales	Enterobacteriaceae	Escherichia	Escherichia flexneri	2.15	fluoroquinolone antibiotic; cephalosporin; cephamycin; penam
AcrF	1eab	Proteobacteria	Gammaproteobacteria	Enterobacterales	Enterobacteriaceae	Escherichia	Escherichia flexneri	0.75	fluoroquinolone antibiotic; cephalosporin; cephamycin; penam
AcrF	928a	Proteobacteria	Gammaproteobacteria	Enterobacterales	Enterobacteriaceae	Escherichia	Escherichia coli	7.16	fluoroquinolone antibiotic; cephalosporin; cephamycin; penam
AcrF	2659	Proteobacteria	Gammaproteobacteria	Enterobacterales	Enterobacteriaceae	Escherichia	Escherichia coli	23.09	fluoroquinolone antibiotic; cephalosporin; cephamycin; penam
AcrF	54cc	Proteobacteria	Gammaproteobacteria	Enterobacterales	Enterobacteriaceae	Escherichia	Escherichia coli	0.83	fluoroquinolone antibiotic; cephalosporin; cephamycin; penam
AcrF	e127	Proteobacteria	Gammaproteobacteria	Enterobacterales	Enterobacteriaceae	Escherichia	Escherichia coli	2.76	fluoroquinolone antibiotic; cephalosporin; cephamycin; penam
AcrF	a134	Proteobacteria	Gammaproteobacteria	Enterobacterales	Enterobacteriaceae	Escherichia	Escherichia flexneri	2.3	fluoroquinolone antibiotic; cephalosporin; cephamycin; penam
AcrF	0fa9	Proteobacteria	Gammaproteobacteria	Enterobacterales	Enterobacteriaceae	Escherichia	Escherichia flexneri	0.78	fluoroquinolone antibiotic; cephalosporin; cephamycin; penam
AcrF	89d6	Proteobacteria	Gammaproteobacteria	Enterobacterales	Enterobacteriaceae	Escherichia	Escherichia coli	0.79	fluoroquinolone antibiotic; cephalosporin; cephamycin; penam
AcrF	7ea2	Proteobacteria	Gammaproteobacteria	Enterobacterales	Enterobacteriaceae	Escherichia	Escherichia flexneri	21.28	fluoroquinolone antibiotic; cephalosporin; cephamycin; penam
AcrF	1996	Proteobacteria	Gammaproteobacteria	Enterobacterales	Enterobacteriaceae	Escherichia	Escherichia flexneri	2.57	fluoroquinolone antibiotic; cephalosporin; cephamycin; penam
AcrF	a2b8	Proteobacteria	Gammaproteobacteria	Enterobacterales	Enterobacteriaceae	Escherichia	Escherichia flexneri	15.33	fluoroquinolone antibiotic; cephalosporin; cephamycin; penam
AcrF	9cb8	Proteobacteria	Gammaproteobacteria	Enterobacterales	Enterobacteriaceae	Escherichia	Escherichia coli	0.58	fluoroquinolone antibiotic; cephalosporin; cephamycin; penam
AcrF	ee7b	Proteobacteria	Gammaproteobacteria	Enterobacterales	Enterobacteriaceae	Escherichia	Escherichia coli	3.79	fluoroquinolone antibiotic; cephalosporin; cephamycin; penam
AcrF	a5ad	Proteobacteria	Gammaproteobacteria	Enterobacterales	Enterobacteriaceae	Escherichia	Escherichia marmotae	2.7	fluoroquinolone antibiotic; cephalosporin; cephamycin; penam
AcrF	a5ad	Proteobacteria	Gammaproteobacteria	Enterobacterales	Enterobacteriaceae	Escherichia	Escherichia flexneri	2.06	fluoroquinolone antibiotic; cephalosporin; cephamycin; penam
AcrF	f435	Proteobacteria	Gammaproteobacteria	Enterobacterales	Enterobacteriaceae	Escherichia	Escherichia flexneri	11.27	fluoroquinolone antibiotic; cephalosporin; cephamycin; penam
AcrF	a8e8	Proteobacteria	Gammaproteobacteria	Enterobacterales	Enterobacteriaceae	Escherichia	Escherichia coli	3.89	fluoroquinolone antibiotic; cephalosporin; cephamycin; penam
AcrF	3ae0	Proteobacteria	Gammaproteobacteria	Enterobacterales	Enterobacteriaceae	Escherichia	Escherichia flexneri	22.38	fluoroquinolone antibiotic; cephalosporin; cephamycin; penam
AcrF	c7ee	Proteobacteria	Gammaproteobacteria	Enterobacterales	Enterobacteriaceae	Escherichia	Escherichia flexneri	1.47	fluoroquinolone antibiotic; cephalosporin; cephamycin; penam
AcrF	9e86	Proteobacteria	Gammaproteobacteria	Enterobacterales	Enterobacteriaceae	Escherichia	Escherichia flexneri	8.21	fluoroquinolone antibiotic; cephalosporin; cephamycin; penam
AcrF	00cf	Proteobacteria	Gammaproteobacteria	Enterobacterales	Enterobacteriaceae	Escherichia	Escherichia coli	1.19	fluoroquinolone antibiotic; cephalosporin; cephamycin; penam
AcrF	c5f1	Proteobacteria	Gammaproteobacteria	Enterobacterales	Enterobacteriaceae	Escherichia	Escherichia flexneri	13.21	fluoroquinolone antibiotic; cephalosporin; cephamycin; penam
AcrS	26f9	Proteobacteria	Gammaproteobacteria	Enterobacterales	Enterobacteriaceae	Escherichia	Escherichia flexneri	18.12	fluoroquinolone antibiotic; cephalosporin; glycylcycline; cephamycin; penam; tetracycline antibiotic; rifamycin antibiotic; phenicol antibiotic; triclosan
AcrS	9249	Proteobacteria	Gammaproteobacteria	Enterobacterales	Enterobacteriaceae	Escherichia	Escherichia flexneri	48.15	fluoroquinolone antibiotic; cephalosporin; glycylcycline; cephamycin; penam; tetracycline antibiotic; rifamycin antibiotic; phenicol antibiotic; triclosan
AcrS	c583	Proteobacteria	Gammaproteobacteria	Enterobacterales	Enterobacteriaceae	Escherichia	Escherichia coli	19	fluoroquinolone antibiotic; cephalosporin; glycylcycline; cephamycin; penam; tetracycline antibiotic; rifamycin antibiotic; phenicol antibiotic; triclosan
AcrS	0f13	Proteobacteria	Gammaproteobacteria	Enterobacterales	Enterobacteriaceae	Escherichia	Escherichia coli	1.4	fluoroquinolone antibiotic; cephalosporin; glycylcycline; cephamycin; penam; tetracycline antibiotic; rifamycin antibiotic; phenicol antibiotic; triclosan
AcrS	d455	Proteobacteria	Gammaproteobacteria	Enterobacterales	Enterobacteriaceae	Escherichia	Escherichia flexneri	4.51	fluoroquinolone antibiotic; cephalosporin; glycylcycline; cephamycin; penam; tetracycline antibiotic; rifamycin antibiotic; phenicol antibiotic; triclosan
AcrS	3206	Proteobacteria	Gammaproteobacteria	Enterobacterales	Enterobacteriaceae	Escherichia	Escherichia flexneri	5.08	fluoroquinolone antibiotic; cephalosporin; glycylcycline; cephamycin; penam; tetracycline antibiotic; rifamycin antibiotic; phenicol antibiotic; triclosan
AcrS	ccd5	Proteobacteria	Gammaproteobacteria	Enterobacterales	Enterobacteriaceae	Escherichia	Escherichia coli	1.73	fluoroquinolone antibiotic; cephalosporin; glycylcycline; cephamycin; penam; tetracycline antibiotic; rifamycin antibiotic; phenicol antibiotic; triclosan
AcrS	a8fe	Proteobacteria	Gammaproteobacteria	Enterobacterales	Enterobacteriaceae	Escherichia	Escherichia coli	42.71	fluoroquinolone antibiotic; cephalosporin; glycylcycline; cephamycin; penam; tetracycline antibiotic; rifamycin antibiotic; phenicol antibiotic; triclosan
AcrS	fdc3	Proteobacteria	Gammaproteobacteria	Enterobacterales	Enterobacteriaceae	Escherichia	Escherichia flexneri	76.04	fluoroquinolone antibiotic; cephalosporin; glycylcycline; cephamycin; penam; tetracycline antibiotic; rifamycin antibiotic; phenicol antibiotic; triclosan
AcrS	2bbc	Proteobacteria	Gammaproteobacteria	Enterobacterales	Enterobacteriaceae	Escherichia	Escherichia coli	32.83	fluoroquinolone antibiotic; cephalosporin; glycylcycline; cephamycin; penam; tetracycline antibiotic; rifamycin antibiotic; phenicol antibiotic; triclosan
AcrS	f411	Proteobacteria	Gammaproteobacteria	Enterobacterales	Enterobacteriaceae	Escherichia	Escherichia marmotae	1.72	fluoroquinolone antibiotic; cephalosporin; glycylcycline; cephamycin; penam; tetracycline antibiotic; rifamycin antibiotic; phenicol antibiotic; triclosan
AcrS	f411	Proteobacteria	Gammaproteobacteria	Enterobacterales	Enterobacteriaceae	Escherichia	Escherichia coli	8.82	fluoroquinolone antibiotic; cephalosporin; glycylcycline; cephamycin; penam; tetracycline antibiotic; rifamycin antibiotic; phenicol antibiotic; triclosan
AcrS	f982	Proteobacteria	Gammaproteobacteria	Enterobacterales	Enterobacteriaceae	Escherichia	Escherichia flexneri	6.25	fluoroquinolone antibiotic; cephalosporin; glycylcycline; cephamycin; penam; tetracycline antibiotic; rifamycin antibiotic; phenicol antibiotic; triclosan
AcrS	11e7	Proteobacteria	Gammaproteobacteria	Enterobacterales	Enterobacteriaceae	Escherichia	Escherichia flexneri	3.01	fluoroquinolone antibiotic; cephalosporin; glycylcycline; cephamycin; penam; tetracycline antibiotic; rifamycin antibiotic; phenicol antibiotic; triclosan
AcrS	7f75	Proteobacteria	Gammaproteobacteria	Enterobacterales	Enterobacteriaceae	Escherichia	Escherichia coli	1.07	fluoroquinolone antibiotic; cephalosporin; glycylcycline; cephamycin; penam; tetracycline antibiotic; rifamycin antibiotic; phenicol antibiotic; triclosan
AcrS	d47a	Proteobacteria	Gammaproteobacteria	Enterobacterales	Enterobacteriaceae	Escherichia	Escherichia coli	4.95	fluoroquinolone antibiotic; cephalosporin; glycylcycline; cephamycin; penam; tetracycline antibiotic; rifamycin antibiotic; phenicol antibiotic; triclosan
AcrS	aa9e	Proteobacteria	Gammaproteobacteria	Enterobacterales	Enterobacteriaceae	Escherichia	Escherichia coli	13.98	fluoroquinolone antibiotic; cephalosporin; glycylcycline; cephamycin; penam; tetracycline antibiotic; rifamycin antibiotic; phenicol antibiotic; triclosan
AcrS	049d	Proteobacteria	Gammaproteobacteria	Enterobacterales	Enterobacteriaceae	Escherichia	Escherichia flexneri	29.03	fluoroquinolone antibiotic; cephalosporin; glycylcycline; cephamycin; penam; tetracycline antibiotic; rifamycin antibiotic; phenicol antibiotic; triclosan
AcrS	393d	Proteobacteria	Gammaproteobacteria	Enterobacterales	Enterobacteriaceae	Escherichia	Escherichia marmotae	13.22	fluoroquinolone antibiotic; cephalosporin; glycylcycline; cephamycin; penam; tetracycline antibiotic; rifamycin antibiotic; phenicol antibiotic; triclosan
AcrS	5523	Proteobacteria	Gammaproteobacteria	Enterobacterales	Enterobacteriaceae	Escherichia	Escherichia coli	9.04	fluoroquinolone antibiotic; cephalosporin; glycylcycline; cephamycin; penam; tetracycline antibiotic; rifamycin antibiotic; phenicol antibiotic; triclosan
AcrS	7cbb	Proteobacteria	Gammaproteobacteria	Enterobacterales	Enterobacteriaceae	Escherichia	Escherichia flexneri	36.2	fluoroquinolone antibiotic; cephalosporin; glycylcycline; cephamycin; penam; tetracycline antibiotic; rifamycin antibiotic; phenicol antibiotic; triclosan
AcrS	7f1e	Proteobacteria	Gammaproteobacteria	Enterobacterales	Enterobacteriaceae	Escherichia		1.29	fluoroquinolone antibiotic; cephalosporin; glycylcycline; cephamycin; penam; tetracycline antibiotic; rifamycin antibiotic; phenicol antibiotic; triclosan
AcrS	3e47	Proteobacteria	Gammaproteobacteria	Enterobacterales	Enterobacteriaceae	Escherichia	Escherichia coli	0.2	fluoroquinolone antibiotic; cephalosporin; glycylcycline; cephamycin; penam; tetracycline antibiotic; rifamycin antibiotic; phenicol antibiotic; triclosan
AcrS	55c4	Proteobacteria	Gammaproteobacteria	Enterobacterales	Enterobacteriaceae	Escherichia	Escherichia flexneri	2.11	fluoroquinolone antibiotic; cephalosporin; glycylcycline; cephamycin; penam; tetracycline antibiotic; rifamycin antibiotic; phenicol antibiotic; triclosan
AcrS	1cab	Proteobacteria	Gammaproteobacteria	Enterobacterales	Enterobacteriaceae	Escherichia	Escherichia coli	2.25	fluoroquinolone antibiotic; cephalosporin; glycylcycline; cephamycin; penam; tetracycline antibiotic; rifamycin antibiotic; phenicol antibiotic; triclosan
AcrS	c9b8	Proteobacteria	Gammaproteobacteria	Enterobacterales	Enterobacteriaceae	Escherichia	Escherichia flexneri	2.74	fluoroquinolone antibiotic; cephalosporin; glycylcycline; cephamycin; penam; tetracycline antibiotic; rifamycin antibiotic; phenicol antibiotic; triclosan
AcrS	749d	Proteobacteria	Gammaproteobacteria	Enterobacterales	Enterobacteriaceae	Escherichia	Escherichia flexneri	3.79	fluoroquinolone antibiotic; cephalosporin; glycylcycline; cephamycin; penam; tetracycline antibiotic; rifamycin antibiotic; phenicol antibiotic; triclosan
AcrS	f44d	Proteobacteria	Gammaproteobacteria	Enterobacterales	Enterobacteriaceae	Escherichia	Escherichia coli	36.45	fluoroquinolone antibiotic; cephalosporin; glycylcycline; cephamycin; penam; tetracycline antibiotic; rifamycin antibiotic; phenicol antibiotic; triclosan
AcrS	8fa3	Proteobacteria	Gammaproteobacteria	Enterobacterales	Enterobacteriaceae	Escherichia	Escherichia coli	27.84	fluoroquinolone antibiotic; cephalosporin; glycylcycline; cephamycin; penam; tetracycline antibiotic; rifamycin antibiotic; phenicol antibiotic; triclosan
AcrS	6746	Proteobacteria	Gammaproteobacteria	Enterobacterales	Enterobacteriaceae	Escherichia	Escherichia flexneri	20.87	fluoroquinolone antibiotic; cephalosporin; glycylcycline; cephamycin; penam; tetracycline antibiotic; rifamycin antibiotic; phenicol antibiotic; triclosan
AcrS	dd05	Proteobacteria	Gammaproteobacteria	Enterobacterales	Enterobacteriaceae	Escherichia	Escherichia coli	3.81	fluoroquinolone antibiotic; cephalosporin; glycylcycline; cephamycin; penam; tetracycline antibiotic; rifamycin antibiotic; phenicol antibiotic; triclosan
AcrS	164c	Proteobacteria	Gammaproteobacteria	Enterobacterales	Enterobacteriaceae	Escherichia	Escherichia flexneri	5.86	fluoroquinolone antibiotic; cephalosporin; glycylcycline; cephamycin; penam; tetracycline antibiotic; rifamycin antibiotic; phenicol antibiotic; triclosan
AcrS	b562	Proteobacteria	Gammaproteobacteria	Enterobacterales	Enterobacteriaceae	Escherichia	Escherichia coli	1.79	fluoroquinolone antibiotic; cephalosporin; glycylcycline; cephamycin; penam; tetracycline antibiotic; rifamycin antibiotic; phenicol antibiotic; triclosan
AcrS	e023	Proteobacteria	Gammaproteobacteria	Enterobacterales	Enterobacteriaceae	Escherichia	Escherichia flexneri	3.3	fluoroquinolone antibiotic; cephalosporin; glycylcycline; cephamycin; penam; tetracycline antibiotic; rifamycin antibiotic; phenicol antibiotic; triclosan
AcrS	eb86	Proteobacteria	Gammaproteobacteria	Enterobacterales	Enterobacteriaceae	Escherichia	Escherichia coli	1.14	fluoroquinolone antibiotic; cephalosporin; glycylcycline; cephamycin; penam; tetracycline antibiotic; rifamycin antibiotic; phenicol antibiotic; triclosan
AcrS	d272	Proteobacteria	Gammaproteobacteria	Enterobacterales	Enterobacteriaceae	Escherichia	Escherichia coli	55.31	fluoroquinolone antibiotic; cephalosporin; glycylcycline; cephamycin; penam; tetracycline antibiotic; rifamycin antibiotic; phenicol antibiotic; triclosan
AcrS	3458	Proteobacteria	Gammaproteobacteria	Enterobacterales	Enterobacteriaceae	Escherichia	Escherichia flexneri	5.22	fluoroquinolone antibiotic; cephalosporin; glycylcycline; cephamycin; penam; tetracycline antibiotic; rifamycin antibiotic; phenicol antibiotic; triclosan
AcrS	8d13	Proteobacteria	Gammaproteobacteria	Enterobacterales	Enterobacteriaceae	Escherichia	Escherichia coli	1.98	fluoroquinolone antibiotic; cephalosporin; glycylcycline; cephamycin; penam; tetracycline antibiotic; rifamycin antibiotic; phenicol antibiotic; triclosan
AcrS	b516	Proteobacteria	Gammaproteobacteria	Enterobacterales	Enterobacteriaceae	Escherichia	Escherichia dysenteriae	6.79	fluoroquinolone antibiotic; cephalosporin; glycylcycline; cephamycin; penam; tetracycline antibiotic; rifamycin antibiotic; phenicol antibiotic; triclosan
AcrS	5bec	Proteobacteria	Gammaproteobacteria	Enterobacterales	Enterobacteriaceae	Escherichia	Escherichia flexneri	2.9	fluoroquinolone antibiotic; cephalosporin; glycylcycline; cephamycin; penam; tetracycline antibiotic; rifamycin antibiotic; phenicol antibiotic; triclosan
AcrS	eb50	Proteobacteria	Gammaproteobacteria	Enterobacterales	Enterobacteriaceae	Escherichia	Escherichia coli	3.22	fluoroquinolone antibiotic; cephalosporin; glycylcycline; cephamycin; penam; tetracycline antibiotic; rifamycin antibiotic; phenicol antibiotic; triclosan
AcrS	0e17	Proteobacteria	Gammaproteobacteria	Enterobacterales	Enterobacteriaceae	Escherichia	Escherichia coli	0.14	fluoroquinolone antibiotic; cephalosporin; glycylcycline; cephamycin; penam; tetracycline antibiotic; rifamycin antibiotic; phenicol antibiotic; triclosan
AcrS	9b9b	Proteobacteria	Gammaproteobacteria	Enterobacterales	Enterobacteriaceae	Escherichia	Escherichia flexneri	5.14	fluoroquinolone antibiotic; cephalosporin; glycylcycline; cephamycin; penam; tetracycline antibiotic; rifamycin antibiotic; phenicol antibiotic; triclosan
AcrS	5534	Proteobacteria	Gammaproteobacteria	Enterobacterales	Enterobacteriaceae	Escherichia	Escherichia flexneri	29.26	fluoroquinolone antibiotic; cephalosporin; glycylcycline; cephamycin; penam; tetracycline antibiotic; rifamycin antibiotic; phenicol antibiotic; triclosan
AcrS	af80	Proteobacteria	Gammaproteobacteria	Enterobacterales	Enterobacteriaceae	Escherichia	Escherichia coli	0.91	fluoroquinolone antibiotic; cephalosporin; glycylcycline; cephamycin; penam; tetracycline antibiotic; rifamycin antibiotic; phenicol antibiotic; triclosan
AcrS	eeb6	Proteobacteria	Gammaproteobacteria	Enterobacterales	Enterobacteriaceae	Escherichia	Escherichia flexneri	1.17	fluoroquinolone antibiotic; cephalosporin; glycylcycline; cephamycin; penam; tetracycline antibiotic; rifamycin antibiotic; phenicol antibiotic; triclosan
AcrS	3a77	Proteobacteria	Gammaproteobacteria	Enterobacterales	Enterobacteriaceae	Escherichia	Escherichia flexneri	1.25	fluoroquinolone antibiotic; cephalosporin; glycylcycline; cephamycin; penam; tetracycline antibiotic; rifamycin antibiotic; phenicol antibiotic; triclosan
AcrS	7fcf	Proteobacteria	Gammaproteobacteria	Enterobacterales	Enterobacteriaceae	Escherichia	Escherichia flexneri	1.97	fluoroquinolone antibiotic; cephalosporin; glycylcycline; cephamycin; penam; tetracycline antibiotic; rifamycin antibiotic; phenicol antibiotic; triclosan
AcrS	50a9	Proteobacteria	Gammaproteobacteria	Enterobacterales	Enterobacteriaceae	Escherichia	Escherichia coli	1.57	fluoroquinolone antibiotic; cephalosporin; glycylcycline; cephamycin; penam; tetracycline antibiotic; rifamycin antibiotic; phenicol antibiotic; triclosan
AcrS	e0a3	Proteobacteria	Gammaproteobacteria	Enterobacterales	Enterobacteriaceae	Escherichia	Escherichia flexneri	3.09	fluoroquinolone antibiotic; cephalosporin; glycylcycline; cephamycin; penam; tetracycline antibiotic; rifamycin antibiotic; phenicol antibiotic; triclosan
AcrS	c2a3	Proteobacteria	Gammaproteobacteria	Enterobacterales	Enterobacteriaceae	Escherichia	Escherichia coli	0.62	fluoroquinolone antibiotic; cephalosporin; glycylcycline; cephamycin; penam; tetracycline antibiotic; rifamycin antibiotic; phenicol antibiotic; triclosan
AcrS	98b8	Proteobacteria	Gammaproteobacteria	Enterobacterales	Enterobacteriaceae	Escherichia	Escherichia flexneri	20.59	fluoroquinolone antibiotic; cephalosporin; glycylcycline; cephamycin; penam; tetracycline antibiotic; rifamycin antibiotic; phenicol antibiotic; triclosan
AcrS	97a2	Proteobacteria	Gammaproteobacteria	Enterobacterales	Enterobacteriaceae	Escherichia	Escherichia coli	2.34	fluoroquinolone antibiotic; cephalosporin; glycylcycline; cephamycin; penam; tetracycline antibiotic; rifamycin antibiotic; phenicol antibiotic; triclosan
AcrS	1b05	Proteobacteria	Gammaproteobacteria	Enterobacterales	Enterobacteriaceae	Escherichia	Escherichia coli	12.21	fluoroquinolone antibiotic; cephalosporin; glycylcycline; cephamycin; penam; tetracycline antibiotic; rifamycin antibiotic; phenicol antibiotic; triclosan
AcrS	1d76	Proteobacteria	Gammaproteobacteria	Enterobacterales	Enterobacteriaceae	Escherichia	Escherichia coli	4.81	fluoroquinolone antibiotic; cephalosporin; glycylcycline; cephamycin; penam; tetracycline antibiotic; rifamycin antibiotic; phenicol antibiotic; triclosan
AcrS	7017	Proteobacteria	Gammaproteobacteria	Enterobacterales	Enterobacteriaceae	Escherichia	Escherichia coli	1.29	fluoroquinolone antibiotic; cephalosporin; glycylcycline; cephamycin; penam; tetracycline antibiotic; rifamycin antibiotic; phenicol antibiotic; triclosan
AcrS	9617	Proteobacteria	Gammaproteobacteria	Enterobacterales	Enterobacteriaceae	Escherichia	Escherichia flexneri	0.56	fluoroquinolone antibiotic; cephalosporin; glycylcycline; cephamycin; penam; tetracycline antibiotic; rifamycin antibiotic; phenicol antibiotic; triclosan
AcrS	928a	Proteobacteria	Gammaproteobacteria	Enterobacterales	Enterobacteriaceae	Escherichia	Escherichia coli	6.97	fluoroquinolone antibiotic; cephalosporin; glycylcycline; cephamycin; penam; tetracycline antibiotic; rifamycin antibiotic; phenicol antibiotic; triclosan
AcrS	2659	Proteobacteria	Gammaproteobacteria	Enterobacterales	Enterobacteriaceae	Escherichia	Escherichia coli	20.03	fluoroquinolone antibiotic; cephalosporin; glycylcycline; cephamycin; penam; tetracycline antibiotic; rifamycin antibiotic; phenicol antibiotic; triclosan
AcrS	54cc	Proteobacteria	Gammaproteobacteria	Enterobacterales	Enterobacteriaceae	Escherichia	Escherichia coli	0.25	fluoroquinolone antibiotic; cephalosporin; glycylcycline; cephamycin; penam; tetracycline antibiotic; rifamycin antibiotic; phenicol antibiotic; triclosan
AcrS	e127	Proteobacteria	Gammaproteobacteria	Enterobacterales	Enterobacteriaceae	Escherichia	Escherichia coli	1.31	fluoroquinolone antibiotic; cephalosporin; glycylcycline; cephamycin; penam; tetracycline antibiotic; rifamycin antibiotic; phenicol antibiotic; triclosan
AcrS	a134	Proteobacteria	Gammaproteobacteria	Enterobacterales	Enterobacteriaceae	Escherichia	Escherichia flexneri	2.3	fluoroquinolone antibiotic; cephalosporin; glycylcycline; cephamycin; penam; tetracycline antibiotic; rifamycin antibiotic; phenicol antibiotic; triclosan
AcrS	0fa9	Proteobacteria	Gammaproteobacteria	Enterobacterales	Enterobacteriaceae	Escherichia	Escherichia flexneri	0.22	fluoroquinolone antibiotic; cephalosporin; glycylcycline; cephamycin; penam; tetracycline antibiotic; rifamycin antibiotic; phenicol antibiotic; triclosan
AcrS	7ea2	Proteobacteria	Gammaproteobacteria	Enterobacterales	Enterobacteriaceae	Escherichia	Escherichia flexneri	16.11	fluoroquinolone antibiotic; cephalosporin; glycylcycline; cephamycin; penam; tetracycline antibiotic; rifamycin antibiotic; phenicol antibiotic; triclosan
AcrS	1996	Proteobacteria	Gammaproteobacteria	Enterobacterales	Enterobacteriaceae	Escherichia	Escherichia flexneri	1.76	fluoroquinolone antibiotic; cephalosporin; glycylcycline; cephamycin; penam; tetracycline antibiotic; rifamycin antibiotic; phenicol antibiotic; triclosan
AcrS	a2b8	Proteobacteria	Gammaproteobacteria	Enterobacterales	Enterobacteriaceae	Escherichia	Escherichia flexneri	11.44	fluoroquinolone antibiotic; cephalosporin; glycylcycline; cephamycin; penam; tetracycline antibiotic; rifamycin antibiotic; phenicol antibiotic; triclosan
AcrS	c17a	Proteobacteria	Gammaproteobacteria	Enterobacterales	Enterobacteriaceae	Escherichia	Escherichia coli	0.76	fluoroquinolone antibiotic; cephalosporin; glycylcycline; cephamycin; penam; tetracycline antibiotic; rifamycin antibiotic; phenicol antibiotic; triclosan
AcrS	ee7b	Proteobacteria	Gammaproteobacteria	Enterobacterales	Enterobacteriaceae	Escherichia	Escherichia coli	1.3	fluoroquinolone antibiotic; cephalosporin; glycylcycline; cephamycin; penam; tetracycline antibiotic; rifamycin antibiotic; phenicol antibiotic; triclosan
AcrS	a5ad	Proteobacteria	Gammaproteobacteria	Enterobacterales	Enterobacteriaceae	Escherichia	Escherichia marmotae	3.12	fluoroquinolone antibiotic; cephalosporin; glycylcycline; cephamycin; penam; tetracycline antibiotic; rifamycin antibiotic; phenicol antibiotic; triclosan
AcrS	f435	Proteobacteria	Gammaproteobacteria	Enterobacterales	Enterobacteriaceae	Escherichia	Escherichia flexneri	1.36	fluoroquinolone antibiotic; cephalosporin; glycylcycline; cephamycin; penam; tetracycline antibiotic; rifamycin antibiotic; phenicol antibiotic; triclosan
AcrS	a8e8	Proteobacteria	Gammaproteobacteria	Enterobacterales	Enterobacteriaceae	Escherichia	Escherichia coli	2.4	fluoroquinolone antibiotic; cephalosporin; glycylcycline; cephamycin; penam; tetracycline antibiotic; rifamycin antibiotic; phenicol antibiotic; triclosan
AcrS	9e86	Proteobacteria	Gammaproteobacteria	Enterobacterales	Enterobacteriaceae	Escherichia	Escherichia flexneri	7.83	fluoroquinolone antibiotic; cephalosporin; glycylcycline; cephamycin; penam; tetracycline antibiotic; rifamycin antibiotic; phenicol antibiotic; triclosan
AcrS	c5f1	Proteobacteria	Gammaproteobacteria	Enterobacterales	Enterobacteriaceae	Escherichia	Escherichia flexneri	7.69	fluoroquinolone antibiotic; cephalosporin; glycylcycline; cephamycin; penam; tetracycline antibiotic; rifamycin antibiotic; phenicol antibiotic; triclosan
ACT-12	d272	Proteobacteria	Gammaproteobacteria	Enterobacterales	Enterobacteriaceae	Enterobacter	Enterobacter ludwigii	1.35	carbapenem; cephalosporin; cephamycin; penam
ACT-24	e9f4	Proteobacteria	Gammaproteobacteria	Enterobacterales	Enterobacteriaceae	Enterobacter	Enterobacter hormaechei	3.66	carbapenem; cephalosporin; cephamycin; penam
ACT-24	83a9	Proteobacteria	Gammaproteobacteria	Enterobacterales	Enterobacteriaceae	Enterobacter	Enterobacter hormaechei	3.13	carbapenem; cephalosporin; cephamycin; penam
adeF	68e1	Bacteroidota	Bacteroidia	Bacteroidales	Bacteroidaceae	Phocaeicola	Phocaeicola plebeius	9.87	fluoroquinolone antibiotic; tetracycline antibiotic
adeF	68e1	Bacteroidota	Bacteroidia	Bacteroidales	Bacteroidaceae	Phocaeicola	Phocaeicola dorei	14.52	fluoroquinolone antibiotic; tetracycline antibiotic
adeF	68e1	Bacteroidota	Bacteroidia	Bacteroidales	Tannerellaceae	Parabacteroides	Parabacteroides merdae	9.45	fluoroquinolone antibiotic; tetracycline antibiotic
adeF	68e1	Bacteroidota	Bacteroidia	Bacteroidales	Tannerellaceae	Parabacteroides	Parabacteroides distasonis	5.55	fluoroquinolone antibiotic; tetracycline antibiotic
adeF	68e1	Bacteroidota	Bacteroidia	Bacteroidales	Marinifilaceae	Odoribacter	Odoribacter splanchnicus	1.38	fluoroquinolone antibiotic; tetracycline antibiotic
adeF	68e1	Desulfobacterota	Desulfovibrionia	Desulfovibrionales	Desulfovibrionaceae	Bilophila	Bilophila wadsworthia	6.38	fluoroquinolone antibiotic; tetracycline antibiotic
adeF	68e1	Bacteroidota	Bacteroidia	Bacteroidales	Bacteroidaceae	Bacteroides	Bacteroides xylanisolvens	4.48	fluoroquinolone antibiotic; tetracycline antibiotic
adeF	68e1	Bacteroidota	Bacteroidia	Bacteroidales	Bacteroidaceae	Bacteroides	Bacteroides uniformis	23.49	fluoroquinolone antibiotic; tetracycline antibiotic
adeF	68e1	Bacteroidota	Bacteroidia	Bacteroidales	Bacteroidaceae	Bacteroides	Bacteroides fragilis	3.26	fluoroquinolone antibiotic; tetracycline antibiotic
adeF	68e1	Bacteroidota	Bacteroidia	Bacteroidales	Rikenellaceae	Alistipes	Alistipes sp900544265	43.45	fluoroquinolone antibiotic; tetracycline antibiotic
adeF	68e1	Bacteroidota	Bacteroidia	Bacteroidales	Rikenellaceae	Alistipes	Alistipes shahii	7.35	fluoroquinolone antibiotic; tetracycline antibiotic
adeF	68e1	Bacteroidota	Bacteroidia	Bacteroidales	Rikenellaceae	Alistipes	Alistipes putredinis	3.62	fluoroquinolone antibiotic; tetracycline antibiotic
adeF	68e1	Bacteroidota	Bacteroidia	Bacteroidales	Rikenellaceae	Alistipes	Alistipes onderdonkii	4.21	fluoroquinolone antibiotic; tetracycline antibiotic
adeF	68e1	Bacteroidota	Bacteroidia	Bacteroidales	Rikenellaceae	Alistipes	Alistipes communis	4.1	fluoroquinolone antibiotic; tetracycline antibiotic
adeF	68e1	Verrucomicrobiota	Verrucomicrobiae	Verrucomicrobiales	Akkermansiaceae	Akkermansia	Akkermansia muciniphila	30.33	fluoroquinolone antibiotic; tetracycline antibiotic
adeF	5235	Firmicutes	Negativicutes	Acidaminococcales	Acidaminococcaceae	Phascolarctobacterium	Phascolarctobacterium faecium	1.69	fluoroquinolone antibiotic; tetracycline antibiotic
adeF	5235	Bacteroidota	Bacteroidia	Bacteroidales	Tannerellaceae	Parabacteroides	Parabacteroides distasonis	3.34	fluoroquinolone antibiotic; tetracycline antibiotic
adeF	5235	Bacteroidota	Bacteroidia	Bacteroidales	Barnesiellaceae	Barnesiella	Barnesiella intestinihominis	1.45	fluoroquinolone antibiotic; tetracycline antibiotic
adeF	5235	Bacteroidota	Bacteroidia	Bacteroidales	Bacteroidaceae	Bacteroides	Bacteroides uniformis	8.68	fluoroquinolone antibiotic; tetracycline antibiotic
adeF	5235	Bacteroidota	Bacteroidia	Bacteroidales	Bacteroidaceae	Bacteroides	Bacteroides ovatus	1.59	fluoroquinolone antibiotic; tetracycline antibiotic
adeF	5235	Bacteroidota	Bacteroidia	Bacteroidales	Bacteroidaceae	Bacteroides	Bacteroides caccae	6.09	fluoroquinolone antibiotic; tetracycline antibiotic
adeF	5235	Bacteroidota	Bacteroidia	Bacteroidales	Rikenellaceae	Alistipes	Alistipes putredinis	4	fluoroquinolone antibiotic; tetracycline antibiotic
adeF	5235	Verrucomicrobiota	Verrucomicrobiae	Verrucomicrobiales	Akkermansiaceae	Akkermansia	Akkermansia muciniphila	1.41	fluoroquinolone antibiotic; tetracycline antibiotic
adeF	5235	Bacteroidota	Bacteroidia	Bacteroidales	Bacteroidaceae	Phocaeicola		0.92	fluoroquinolone antibiotic; tetracycline antibiotic
adeF	26f9	Bacteroidota	Bacteroidia	Bacteroidales	Bacteroidaceae	Phocaeicola	Phocaeicola vulgatus	11.52	fluoroquinolone antibiotic; tetracycline antibiotic
adeF	26f9	Bacteroidota	Bacteroidia	Bacteroidales	Tannerellaceae	Parabacteroides	Parabacteroides distasonis	4.51	fluoroquinolone antibiotic; tetracycline antibiotic
adeF	26f9	Bacteroidota	Bacteroidia	Bacteroidales	Marinifilaceae	Odoribacter	Odoribacter splanchnicus	1.61	fluoroquinolone antibiotic; tetracycline antibiotic
adeF	26f9	Bacteroidota	Bacteroidia	Bacteroidales	Barnesiellaceae	Barnesiella	Barnesiella intestinihominis	5.51	fluoroquinolone antibiotic; tetracycline antibiotic
adeF	26f9	Bacteroidota	Bacteroidia	Bacteroidales	Bacteroidaceae	Bacteroides	Bacteroides thetaiotaomicron	0.95	fluoroquinolone antibiotic; tetracycline antibiotic
adeF	26f9	Bacteroidota	Bacteroidia	Bacteroidales	Rikenellaceae	Alistipes	Alistipes shahii	11.7	fluoroquinolone antibiotic; tetracycline antibiotic
adeF	26f9	Bacteroidota	Bacteroidia	Bacteroidales	Rikenellaceae	Alistipes	Alistipes finegoldii	2.15	fluoroquinolone antibiotic; tetracycline antibiotic
adeF	26f9	Verrucomicrobiota	Verrucomicrobiae	Verrucomicrobiales	Akkermansiaceae	Akkermansia	Akkermansia muciniphila	3.41	fluoroquinolone antibiotic; tetracycline antibiotic
adeF	9249	Bacteroidota	Bacteroidia	Bacteroidales	Bacteroidaceae	Phocaeicola	Phocaeicola dorei	17.98	fluoroquinolone antibiotic; tetracycline antibiotic
adeF	9249	Firmicutes	Negativicutes	Acidaminococcales	Acidaminococcaceae	Phascolarctobacterium	Phascolarctobacterium faecium	4.79	fluoroquinolone antibiotic; tetracycline antibiotic
adeF	9249	Desulfobacterota	Desulfovibrionia	Desulfovibrionales	Desulfovibrionaceae	Desulfovibrio	Desulfovibrio sp900556755	3.39	fluoroquinolone antibiotic; tetracycline antibiotic
adeF	9249	Bacteroidota	Bacteroidia	Bacteroidales	Bacteroidaceae	Bacteroides	Bacteroides uniformis	2.6	fluoroquinolone antibiotic; tetracycline antibiotic
adeF	9249	Bacteroidota	Bacteroidia	Bacteroidales	Bacteroidaceae	Bacteroides	Bacteroides ovatus	7.56	fluoroquinolone antibiotic; tetracycline antibiotic
adeF	9249	Bacteroidota	Bacteroidia	Bacteroidales	Bacteroidaceae	Bacteroides	Bacteroides intestinalis	8.39	fluoroquinolone antibiotic; tetracycline antibiotic
adeF	9249	Bacteroidota	Bacteroidia	Bacteroidales	Rikenellaceae	Alistipes	Alistipes shahii	4	fluoroquinolone antibiotic; tetracycline antibiotic
adeF	9249	Bacteroidota	Bacteroidia	Bacteroidales	Rikenellaceae	Alistipes	Alistipes putredinis	14.4	fluoroquinolone antibiotic; tetracycline antibiotic
adeF	9249	Bacteroidota	Bacteroidia	Bacteroidales	Rikenellaceae	Alistipes_A	Alistipes ihumii	2.65	fluoroquinolone antibiotic; tetracycline antibiotic
adeF	9249	Verrucomicrobiota	Verrucomicrobiae	Verrucomicrobiales	Akkermansiaceae	Akkermansia	Akkermansia muciniphila	49.08	fluoroquinolone antibiotic; tetracycline antibiotic
adeF	6df2	Bacteroidota	Bacteroidia	Bacteroidales	Bacteroidaceae	Phocaeicola	Phocaeicola vulgatus	7.69	fluoroquinolone antibiotic; tetracycline antibiotic
adeF	6df2	Bacteroidota	Bacteroidia	Bacteroidales	Bacteroidaceae	Paraprevotella	Paraprevotella clara	3.39	fluoroquinolone antibiotic; tetracycline antibiotic
adeF	6df2	Bacteroidota	Bacteroidia	Bacteroidales	Tannerellaceae	Parabacteroides	Parabacteroides merdae	15.69	fluoroquinolone antibiotic; tetracycline antibiotic
adeF	6df2	Bacteroidota	Bacteroidia	Bacteroidales	Tannerellaceae	Parabacteroides	Parabacteroides distasonis	5.15	fluoroquinolone antibiotic; tetracycline antibiotic
adeF	6df2	Desulfobacterota	Desulfovibrionia	Desulfovibrionales	Desulfovibrionaceae	Bilophila	Bilophila wadsworthia	16.72	fluoroquinolone antibiotic; tetracycline antibiotic
adeF	6df2	Bacteroidota	Bacteroidia	Bacteroidales	Barnesiellaceae	Barnesiella	Barnesiella intestinihominis	5.39	fluoroquinolone antibiotic; tetracycline antibiotic
adeF	6df2	Bacteroidota	Bacteroidia	Bacteroidales	Bacteroidaceae	Bacteroides	Bacteroides uniformis	18.49	fluoroquinolone antibiotic; tetracycline antibiotic
adeF	6df2	Bacteroidota	Bacteroidia	Bacteroidales	Bacteroidaceae	Bacteroides	Bacteroides salyersiae	1.59	fluoroquinolone antibiotic; tetracycline antibiotic
adeF	6df2	Bacteroidota	Bacteroidia	Bacteroidales	Bacteroidaceae	Bacteroides	Bacteroides faecis	3.2	fluoroquinolone antibiotic; tetracycline antibiotic
adeF	6df2	Bacteroidota	Bacteroidia	Bacteroidales	Bacteroidaceae	Bacteroides	Bacteroides caccae	4.16	fluoroquinolone antibiotic; tetracycline antibiotic
adeF	6df2	Bacteroidota	Bacteroidia	Bacteroidales	Rikenellaceae	Alistipes	Alistipes putredinis	42.47	fluoroquinolone antibiotic; tetracycline antibiotic
adeF	6df2	Bacteroidota	Bacteroidia	Bacteroidales	Rikenellaceae	Alistipes	Alistipes finegoldii	2.55	fluoroquinolone antibiotic; tetracycline antibiotic
adeF	9b1b	Bacteroidota	Bacteroidia	Bacteroidales	Bacteroidaceae	Phocaeicola	Phocaeicola dorei	20.62	fluoroquinolone antibiotic; tetracycline antibiotic
adeF	9b1b	Bacteroidota	Bacteroidia	Bacteroidales	Tannerellaceae	Parabacteroides	Parabacteroides merdae	1.24	fluoroquinolone antibiotic; tetracycline antibiotic
adeF	9b1b	Proteobacteria	Alphaproteobacteria	RF32	CAG-239	CAG-495	CAG-495 sp000436375	4.97	fluoroquinolone antibiotic; tetracycline antibiotic
adeF	9b1b	Bacteroidota	Bacteroidia	Bacteroidales	Barnesiellaceae	Barnesiella	Barnesiella intestinihominis	11.33	fluoroquinolone antibiotic; tetracycline antibiotic
adeF	9b1b	Bacteroidota	Bacteroidia	Bacteroidales	Bacteroidaceae	Bacteroides	Bacteroides uniformis	18.99	fluoroquinolone antibiotic; tetracycline antibiotic
adeF	9b1b	Bacteroidota	Bacteroidia	Bacteroidales	Bacteroidaceae	Bacteroides	Bacteroides ovatus	25.28	fluoroquinolone antibiotic; tetracycline antibiotic
adeF	9b1b	Bacteroidota	Bacteroidia	Bacteroidales	Bacteroidaceae	Bacteroides	Bacteroides cellulosilyticus	42.34	fluoroquinolone antibiotic; tetracycline antibiotic
adeF	9b1b	Bacteroidota	Bacteroidia	Bacteroidales	Rikenellaceae	Alistipes	Alistipes shahii	3.56	fluoroquinolone antibiotic; tetracycline antibiotic
adeF	9b1b	Bacteroidota	Bacteroidia	Bacteroidales	Rikenellaceae	Alistipes	Alistipes putredinis	15.3	fluoroquinolone antibiotic; tetracycline antibiotic
adeF	9b1b	Bacteroidota	Bacteroidia	Bacteroidales	Rikenellaceae	Alistipes	Alistipes onderdonkii	8.14	fluoroquinolone antibiotic; tetracycline antibiotic
adeF	9b1b	Bacteroidota	Bacteroidia	Bacteroidales	Rikenellaceae	Alistipes_A	Alistipes ihumii	3.32	fluoroquinolone antibiotic; tetracycline antibiotic
adeF	3a3b	Bacteroidota	Bacteroidia	Bacteroidales	Bacteroidaceae	Phocaeicola	Phocaeicola dorei	6.84	fluoroquinolone antibiotic; tetracycline antibiotic
adeF	3a3b	Firmicutes	Negativicutes	Acidaminococcales	Acidaminococcaceae	Phascolarctobacterium	Phascolarctobacterium faecium	10.58	fluoroquinolone antibiotic; tetracycline antibiotic
adeF	3a3b	Bacteroidota	Bacteroidia	Bacteroidales	Bacteroidaceae	Paraprevotella	Paraprevotella clara	4.35	fluoroquinolone antibiotic; tetracycline antibiotic
adeF	3a3b	Bacteroidota	Bacteroidia	Bacteroidales	Tannerellaceae	Parabacteroides	Parabacteroides distasonis	9.42	fluoroquinolone antibiotic; tetracycline antibiotic
adeF	3a3b	Firmicutes	Negativicutes	Veillonellales	Dialisteraceae	Dialister	Dialister invisus	1.01	fluoroquinolone antibiotic; tetracycline antibiotic
adeF	3a3b	Bacteroidota	Bacteroidia	Bacteroidales	Bacteroidaceae	Bacteroides	Bacteroides uniformis	41.17	fluoroquinolone antibiotic; tetracycline antibiotic
adeF	3a3b	Bacteroidota	Bacteroidia	Bacteroidales	Bacteroidaceae	Bacteroides	Bacteroides faecis	8.05	fluoroquinolone antibiotic; tetracycline antibiotic
adeF	3a3b	Bacteroidota	Bacteroidia	Bacteroidales	Bacteroidaceae	Bacteroides	Bacteroides eggerthii	5.62	fluoroquinolone antibiotic; tetracycline antibiotic
adeF	3a3b	Bacteroidota	Bacteroidia	Bacteroidales	Rikenellaceae	Alistipes	Alistipes shahii	12	fluoroquinolone antibiotic; tetracycline antibiotic
adeF	3a3b	Bacteroidota	Bacteroidia	Bacteroidales	Rikenellaceae	Alistipes	Alistipes putredinis	15.53	fluoroquinolone antibiotic; tetracycline antibiotic
adeF	3a3b	Bacteroidota	Bacteroidia	Bacteroidales	Rikenellaceae	Alistipes	Alistipes onderdonkii	10.6	fluoroquinolone antibiotic; tetracycline antibiotic
adeF	3a3b	Bacteroidota	Bacteroidia	Bacteroidales	Rikenellaceae	Alistipes	Alistipes communis	8.1	fluoroquinolone antibiotic; tetracycline antibiotic
adeF	3a3b	Verrucomicrobiota	Verrucomicrobiae	Verrucomicrobiales	Akkermansiaceae	Akkermansia	Akkermansia muciniphila	17.35	fluoroquinolone antibiotic; tetracycline antibiotic
adeF	c583	Bacteroidota	Bacteroidia	Bacteroidales	Bacteroidaceae	Phocaeicola	Phocaeicola dorei	10.62	fluoroquinolone antibiotic; tetracycline antibiotic
adeF	c583	Bacteroidota	Bacteroidia	Bacteroidales	Tannerellaceae	Parabacteroides	Parabacteroides merdae	6.59	fluoroquinolone antibiotic; tetracycline antibiotic
adeF	c583	Bacteroidota	Bacteroidia	Bacteroidales	Tannerellaceae	Parabacteroides	Parabacteroides goldsteinii	2.27	fluoroquinolone antibiotic; tetracycline antibiotic
adeF	c583	Bacteroidota	Bacteroidia	Bacteroidales	Tannerellaceae	Parabacteroides	Parabacteroides distasonis	8.09	fluoroquinolone antibiotic; tetracycline antibiotic
adeF	c583	Desulfobacterota	Desulfovibrionia	Desulfovibrionales	Desulfovibrionaceae	Bilophila	Bilophila wadsworthia	3.07	fluoroquinolone antibiotic; tetracycline antibiotic
adeF	c583	Bacteroidota	Bacteroidia	Bacteroidales	Bacteroidaceae	Bacteroides	Bacteroides uniformis	23.36	fluoroquinolone antibiotic; tetracycline antibiotic
adeF	c583	Bacteroidota	Bacteroidia	Bacteroidales	Bacteroidaceae	Bacteroides	Bacteroides thetaiotaomicron	3.16	fluoroquinolone antibiotic; tetracycline antibiotic
adeF	c583	Bacteroidota	Bacteroidia	Bacteroidales	Bacteroidaceae	Bacteroides	Bacteroides ovatus	19.34	fluoroquinolone antibiotic; tetracycline antibiotic
adeF	c583	Bacteroidota	Bacteroidia	Bacteroidales	Bacteroidaceae	Bacteroides	Bacteroides nordii	3.29	fluoroquinolone antibiotic; tetracycline antibiotic
adeF	c583	Bacteroidota	Bacteroidia	Bacteroidales	Bacteroidaceae	Bacteroides	Bacteroides caccae	22.28	fluoroquinolone antibiotic; tetracycline antibiotic
adeF	c583	Bacteroidota	Bacteroidia	Bacteroidales	Rikenellaceae	Alistipes	Alistipes putredinis	6.91	fluoroquinolone antibiotic; tetracycline antibiotic
adeF	c583	Bacteroidota	Bacteroidia	Bacteroidales	Rikenellaceae	Alistipes	Alistipes onderdonkii	2.93	fluoroquinolone antibiotic; tetracycline antibiotic
adeF	c583	Bacteroidota	Bacteroidia	Bacteroidales	Rikenellaceae	Alistipes	Alistipes finegoldii	2.79	fluoroquinolone antibiotic; tetracycline antibiotic
adeF	c583	Bacteroidota	Bacteroidia	Bacteroidales	Rikenellaceae	Alistipes	Alistipes communis	1.75	fluoroquinolone antibiotic; tetracycline antibiotic
adeF	e20c	Bacteroidota	Bacteroidia	Bacteroidales	Bacteroidaceae	Phocaeicola	Phocaeicola dorei	1.36	fluoroquinolone antibiotic; tetracycline antibiotic
adeF	e20c	Bacteroidota	Bacteroidia	Bacteroidales	Tannerellaceae	Parabacteroides	Parabacteroides johnsonii	1.8	fluoroquinolone antibiotic; tetracycline antibiotic
adeF	e20c	Bacteroidota	Bacteroidia	Bacteroidales	Barnesiellaceae	Barnesiella	Barnesiella intestinihominis	5.89	fluoroquinolone antibiotic; tetracycline antibiotic
adeF	e20c	Bacteroidota	Bacteroidia	Bacteroidales	Bacteroidaceae	Bacteroides	Bacteroides uniformis	9.93	fluoroquinolone antibiotic; tetracycline antibiotic
adeF	e20c	Bacteroidota	Bacteroidia	Bacteroidales	Bacteroidaceae	Bacteroides	Bacteroides caccae	5.76	fluoroquinolone antibiotic; tetracycline antibiotic
adeF	e20c	Bacteroidota	Bacteroidia	Bacteroidales	Rikenellaceae	Alistipes	Alistipes putredinis	10.18	fluoroquinolone antibiotic; tetracycline antibiotic
adeF	e20c	Bacteroidota	Bacteroidia	Bacteroidales	Rikenellaceae	Alistipes	Alistipes onderdonkii	9.84	fluoroquinolone antibiotic; tetracycline antibiotic
adeF	e20c	Verrucomicrobiota	Verrucomicrobiae	Verrucomicrobiales	Akkermansiaceae	Akkermansia	Akkermansia muciniphila	10.5	fluoroquinolone antibiotic; tetracycline antibiotic
adeF	0f13	Bacteroidota	Bacteroidia	Bacteroidales	Bacteroidaceae	Phocaeicola	Phocaeicola vulgatus	4.05	fluoroquinolone antibiotic; tetracycline antibiotic
adeF	0f13	Bacteroidota	Bacteroidia	Bacteroidales	Barnesiellaceae	Barnesiella	Barnesiella intestinihominis	1.14	fluoroquinolone antibiotic; tetracycline antibiotic
adeF	0f13	Bacteroidota	Bacteroidia	Bacteroidales	Bacteroidaceae	Bacteroides	Bacteroides caccae	7.28	fluoroquinolone antibiotic; tetracycline antibiotic
adeF	0f13	Bacteroidota	Bacteroidia	Bacteroidales	Rikenellaceae	Alistipes	Alistipes onderdonkii	1.83	fluoroquinolone antibiotic; tetracycline antibiotic
adeF	0f13	Verrucomicrobiota	Verrucomicrobiae	Verrucomicrobiales	Akkermansiaceae	Akkermansia	Akkermansia muciniphila	6.77	fluoroquinolone antibiotic; tetracycline antibiotic
adeF	f0ac	Bacteroidota	Bacteroidia	Bacteroidales	Bacteroidaceae	Phocaeicola	Phocaeicola vulgatus	35.28	fluoroquinolone antibiotic; tetracycline antibiotic
adeF	f0ac	Bacteroidota	Bacteroidia	Bacteroidales	Bacteroidaceae	Phocaeicola	Phocaeicola coprophilus	11.52	fluoroquinolone antibiotic; tetracycline antibiotic
adeF	f0ac	Bacteroidota	Bacteroidia	Bacteroidales	Bacteroidaceae	Paraprevotella	Paraprevotella clara	5.42	fluoroquinolone antibiotic; tetracycline antibiotic
adeF	f0ac	Firmicutes	Negativicutes	Veillonellales	Megasphaeraceae	Megasphaera	Megasphaera sp002319965	4.1	fluoroquinolone antibiotic; tetracycline antibiotic
adeF	f0ac	Firmicutes	Negativicutes	Selenomonadales	Selenomonadaceae	Megamonas	Megamonas funiformis	8.07	fluoroquinolone antibiotic; tetracycline antibiotic
adeF	f0ac	Bacteroidota	Bacteroidia	Bacteroidales	Bacteroidaceae	Bacteroides	Bacteroides xylanisolvens	3.02	fluoroquinolone antibiotic; tetracycline antibiotic
adeF	f0ac	Bacteroidota	Bacteroidia	Bacteroidales	Bacteroidaceae	Bacteroides	Bacteroides uniformis	7.66	fluoroquinolone antibiotic; tetracycline antibiotic
adeF	f0ac	Bacteroidota	Bacteroidia	Bacteroidales	Bacteroidaceae	Bacteroides	Bacteroides ovatus	1.81	fluoroquinolone antibiotic; tetracycline antibiotic
adeF	f0ac	Bacteroidota	Bacteroidia	Bacteroidales	Bacteroidaceae	Bacteroides	Bacteroides intestinalis	6.31	fluoroquinolone antibiotic; tetracycline antibiotic
adeF	f0ac	Bacteroidota	Bacteroidia	Bacteroidales	Bacteroidaceae	Bacteroides	Bacteroides faecis	8.02	fluoroquinolone antibiotic; tetracycline antibiotic
adeF	f0ac	Bacteroidota	Bacteroidia	Bacteroidales	Rikenellaceae	Alistipes	Alistipes putredinis	9.57	fluoroquinolone antibiotic; tetracycline antibiotic
adeF	f0ac	Bacteroidota	Bacteroidia	Bacteroidales	Rikenellaceae	Alistipes	Alistipes onderdonkii	1.64	fluoroquinolone antibiotic; tetracycline antibiotic
adeF	d455	Bacteroidota	Bacteroidia	Bacteroidales	Bacteroidaceae	Phocaeicola	Phocaeicola dorei	4.61	fluoroquinolone antibiotic; tetracycline antibiotic
adeF	d455	Bacteroidota	Bacteroidia	Bacteroidales	Bacteroidaceae	Bacteroides	Bacteroides uniformis	7.86	fluoroquinolone antibiotic; tetracycline antibiotic
adeF	d455	Bacteroidota	Bacteroidia	Bacteroidales	Bacteroidaceae	Bacteroides	Bacteroides caccae	6.82	fluoroquinolone antibiotic; tetracycline antibiotic
adeF	d455	Bacteroidota	Bacteroidia	Bacteroidales	Rikenellaceae	Alistipes	Alistipes onderdonkii	1.35	fluoroquinolone antibiotic; tetracycline antibiotic
adeF	d455	Verrucomicrobiota	Verrucomicrobiae	Verrucomicrobiales	Akkermansiaceae	Akkermansia	Akkermansia muciniphila	7.03	fluoroquinolone antibiotic; tetracycline antibiotic
adeF	4cb6	Bacteroidota	Bacteroidia	Bacteroidales	Bacteroidaceae	Phocaeicola	Phocaeicola vulgatus	7.43	fluoroquinolone antibiotic; tetracycline antibiotic
adeF	4cb6	Bacteroidota	Bacteroidia	Bacteroidales	Bacteroidaceae	Paraprevotella	Paraprevotella clara	1.42	fluoroquinolone antibiotic; tetracycline antibiotic
adeF	4cb6	Bacteroidota	Bacteroidia	Bacteroidales	Tannerellaceae	Parabacteroides	Parabacteroides distasonis	1.48	fluoroquinolone antibiotic; tetracycline antibiotic
adeF	4cb6	Desulfobacterota	Desulfovibrionia	Desulfovibrionales	Desulfovibrionaceae	Bilophila	Bilophila wadsworthia	3.89	fluoroquinolone antibiotic; tetracycline antibiotic
adeF	4cb6	Bacteroidota	Bacteroidia	Bacteroidales	Barnesiellaceae	Barnesiella	Barnesiella intestinihominis	7.32	fluoroquinolone antibiotic; tetracycline antibiotic
adeF	4cb6	Bacteroidota	Bacteroidia	Bacteroidales	Bacteroidaceae	Bacteroides	Bacteroides xylanisolvens	7.81	fluoroquinolone antibiotic; tetracycline antibiotic
adeF	4cb6	Bacteroidota	Bacteroidia	Bacteroidales	Bacteroidaceae	Bacteroides	Bacteroides uniformis	15.8	fluoroquinolone antibiotic; tetracycline antibiotic
adeF	4cb6	Bacteroidota	Bacteroidia	Bacteroidales	Bacteroidaceae	Bacteroides	Bacteroides caccae	4.38	fluoroquinolone antibiotic; tetracycline antibiotic
adeF	4cb6	Bacteroidota	Bacteroidia	Bacteroidales	Rikenellaceae	Alistipes	Alistipes shahii	6.95	fluoroquinolone antibiotic; tetracycline antibiotic
adeF	4cb6	Bacteroidota	Bacteroidia	Bacteroidales	Rikenellaceae	Alistipes	Alistipes putredinis	46.07	fluoroquinolone antibiotic; tetracycline antibiotic
adeF	4cb6	Bacteroidota	Bacteroidia	Bacteroidales	Rikenellaceae	Alistipes	Alistipes finegoldii	3.34	fluoroquinolone antibiotic; tetracycline antibiotic
adeF	4cb6	Bacteroidota	Bacteroidia	Bacteroidales	Rikenellaceae	Alistipes	Alistipes communis	2.71	fluoroquinolone antibiotic; tetracycline antibiotic
adeF	4cb6	Verrucomicrobiota	Verrucomicrobiae	Verrucomicrobiales	Akkermansiaceae	Akkermansia	Akkermansia muciniphila	3.77	fluoroquinolone antibiotic; tetracycline antibiotic
adeF	b9ab	Bacteroidota	Bacteroidia	Bacteroidales	Bacteroidaceae	Phocaeicola	Phocaeicola dorei	22.34	fluoroquinolone antibiotic; tetracycline antibiotic
adeF	b9ab	Firmicutes	Negativicutes	Acidaminococcales	Acidaminococcaceae	Phascolarctobacterium	Phascolarctobacterium faecium	1.72	fluoroquinolone antibiotic; tetracycline antibiotic
adeF	b9ab	Bacteroidota	Bacteroidia	Bacteroidales	Tannerellaceae	Parabacteroides	Parabacteroides merdae	5.97	fluoroquinolone antibiotic; tetracycline antibiotic
adeF	b9ab	Bacteroidota	Bacteroidia	Bacteroidales	Tannerellaceae	Parabacteroides	Parabacteroides distasonis	1	fluoroquinolone antibiotic; tetracycline antibiotic
adeF	b9ab	Bacteroidota	Bacteroidia	Bacteroidales	Barnesiellaceae	Barnesiella	Barnesiella intestinihominis	0.86	fluoroquinolone antibiotic; tetracycline antibiotic
adeF	b9ab	Bacteroidota	Bacteroidia	Bacteroidales	Bacteroidaceae	Bacteroides	Bacteroides uniformis	22.41	fluoroquinolone antibiotic; tetracycline antibiotic
adeF	b9ab	Bacteroidota	Bacteroidia	Bacteroidales	Bacteroidaceae	Bacteroides	Bacteroides ovatus	3.49	fluoroquinolone antibiotic; tetracycline antibiotic
adeF	b9ab	Bacteroidota	Bacteroidia	Bacteroidales	Bacteroidaceae	Bacteroides	Bacteroides cellulosilyticus	4.17	fluoroquinolone antibiotic; tetracycline antibiotic
adeF	b9ab	Bacteroidota	Bacteroidia	Bacteroidales	Bacteroidaceae	Bacteroides	Bacteroides caccae	4.7	fluoroquinolone antibiotic; tetracycline antibiotic
adeF	b9ab	Bacteroidota	Bacteroidia	Bacteroidales	Rikenellaceae	Alistipes	Alistipes putredinis	7.67	fluoroquinolone antibiotic; tetracycline antibiotic
adeF	b9ab	Bacteroidota	Bacteroidia	Bacteroidales	Rikenellaceae	Alistipes	Alistipes onderdonkii	2.48	fluoroquinolone antibiotic; tetracycline antibiotic
adeF	b9ab	Bacteroidota	Bacteroidia	Bacteroidales	Rikenellaceae	Alistipes	Alistipes communis	2.08	fluoroquinolone antibiotic; tetracycline antibiotic
adeF	3206	Bacteroidota	Bacteroidia	Bacteroidales	Bacteroidaceae	Phocaeicola	Phocaeicola vulgatus	2.76	fluoroquinolone antibiotic; tetracycline antibiotic
adeF	3206	Bacteroidota	Bacteroidia	Bacteroidales	Bacteroidaceae	Phocaeicola	Phocaeicola dorei	18.13	fluoroquinolone antibiotic; tetracycline antibiotic
adeF	3206	Bacteroidota	Bacteroidia	Bacteroidales	Tannerellaceae	Parabacteroides	Parabacteroides goldsteinii	24.04	fluoroquinolone antibiotic; tetracycline antibiotic
adeF	3206	Bacteroidota	Bacteroidia	Bacteroidales	Tannerellaceae	Parabacteroides	Parabacteroides distasonis	1.82	fluoroquinolone antibiotic; tetracycline antibiotic
adeF	3206	Desulfobacterota	Desulfovibrionia	Desulfovibrionales	Desulfovibrionaceae	Desulfovibrio	Desulfovibrio piger	3.83	fluoroquinolone antibiotic; tetracycline antibiotic
adeF	3206	Bacteroidota	Bacteroidia	Bacteroidales	Marinifilaceae	Butyricimonas	Butyricimonas virosa	4.45	fluoroquinolone antibiotic; tetracycline antibiotic
adeF	3206	Bacteroidota	Bacteroidia	Bacteroidales	Bacteroidaceae	Bacteroides	Bacteroides uniformis	2.96	fluoroquinolone antibiotic; tetracycline antibiotic
adeF	3206	Bacteroidota	Bacteroidia	Bacteroidales	Bacteroidaceae	Bacteroides	Bacteroides thetaiotaomicron	5.64	fluoroquinolone antibiotic; tetracycline antibiotic
adeF	3206	Bacteroidota	Bacteroidia	Bacteroidales	Bacteroidaceae	Bacteroides	Bacteroides salyersiae	2.03	fluoroquinolone antibiotic; tetracycline antibiotic
adeF	3206	Bacteroidota	Bacteroidia	Bacteroidales	Bacteroidaceae	Bacteroides	Bacteroides cellulosilyticus	1.94	fluoroquinolone antibiotic; tetracycline antibiotic
adeF	3206	Bacteroidota	Bacteroidia	Bacteroidales	Bacteroidaceae	Bacteroides	Bacteroides caccae	13.65	fluoroquinolone antibiotic; tetracycline antibiotic
adeF	3206	Bacteroidota	Bacteroidia	Bacteroidales	Rikenellaceae	Alistipes	Alistipes shahii	1.88	fluoroquinolone antibiotic; tetracycline antibiotic
adeF	3206	Bacteroidota	Bacteroidia	Bacteroidales	Rikenellaceae	Alistipes	Alistipes putredinis	5.16	fluoroquinolone antibiotic; tetracycline antibiotic
adeF	3206	Bacteroidota	Bacteroidia	Bacteroidales	Rikenellaceae	Alistipes	Alistipes onderdonkii	10.15	fluoroquinolone antibiotic; tetracycline antibiotic
adeF	3206	Proteobacteria	Alphaproteobacteria	RF32	CAG-239	51-20	51-20 sp001917175	3.26	fluoroquinolone antibiotic; tetracycline antibiotic
adeF	ccd5	Bacteroidota	Bacteroidia	Bacteroidales	Bacteroidaceae	Phocaeicola	Phocaeicola dorei	3.08	fluoroquinolone antibiotic; tetracycline antibiotic
adeF	ccd5	Bacteroidota	Bacteroidia	Bacteroidales	Tannerellaceae	Parabacteroides	Parabacteroides merdae	4.19	fluoroquinolone antibiotic; tetracycline antibiotic
adeF	ccd5	Bacteroidota	Bacteroidia	Bacteroidales	Bacteroidaceae	Bacteroides	Bacteroides uniformis	6.88	fluoroquinolone antibiotic; tetracycline antibiotic
adeF	ccd5	Bacteroidota	Bacteroidia	Bacteroidales	Rikenellaceae	Alistipes	Alistipes sp000434235	2.6	fluoroquinolone antibiotic; tetracycline antibiotic
adeF	ccd5	Bacteroidota	Bacteroidia	Bacteroidales	Rikenellaceae	Alistipes	Alistipes shahii	1.54	fluoroquinolone antibiotic; tetracycline antibiotic
adeF	ccd5	Bacteroidota	Bacteroidia	Bacteroidales	Rikenellaceae	Alistipes	Alistipes putredinis	20.72	fluoroquinolone antibiotic; tetracycline antibiotic
adeF	ccd5	Bacteroidota	Bacteroidia	Bacteroidales	Rikenellaceae	Alistipes	Alistipes onderdonkii	8.7	fluoroquinolone antibiotic; tetracycline antibiotic
adeF	ccd5	Verrucomicrobiota	Verrucomicrobiae	Verrucomicrobiales	Akkermansiaceae	Akkermansia	Akkermansia muciniphila	3	fluoroquinolone antibiotic; tetracycline antibiotic
adeF	a8fe	Proteobacteria	Gammaproteobacteria	Enterobacterales	Enterobacteriaceae	Proteus	Proteus mirabilis	3.6	fluoroquinolone antibiotic; tetracycline antibiotic
adeF	a8fe	Bacteroidota	Bacteroidia	Bacteroidales	Bacteroidaceae	Phocaeicola	Phocaeicola vulgatus	77.94	fluoroquinolone antibiotic; tetracycline antibiotic
adeF	a8fe	Desulfobacterota	Desulfovibrionia	Desulfovibrionales	Desulfovibrionaceae	Bilophila	Bilophila wadsworthia	3.92	fluoroquinolone antibiotic; tetracycline antibiotic
adeF	a8fe	Bacteroidota	Bacteroidia	Bacteroidales	Rikenellaceae	Alistipes	Alistipes putredinis	12.86	fluoroquinolone antibiotic; tetracycline antibiotic
adeF	a8fe	Bacteroidota	Bacteroidia	Bacteroidales	Rikenellaceae	Alistipes_A	Alistipes ihumii	1.52	fluoroquinolone antibiotic; tetracycline antibiotic
adeF	a8fe	Bacteroidota	Bacteroidia	Bacteroidales	Rikenellaceae	Alistipes	Alistipes finegoldii	22.1	fluoroquinolone antibiotic; tetracycline antibiotic
adeF	a8fe	Verrucomicrobiota	Verrucomicrobiae	Verrucomicrobiales	Akkermansiaceae	Akkermansia	Akkermansia muciniphila	3.8	fluoroquinolone antibiotic; tetracycline antibiotic
adeF	d10b	Bacteroidota	Bacteroidia	Bacteroidales	Bacteroidaceae	Phocaeicola	Phocaeicola vulgatus	26.31	fluoroquinolone antibiotic; tetracycline antibiotic
adeF	d10b	Proteobacteria	Gammaproteobacteria	Burkholderiales	Burkholderiaceae	Parasutterella	Parasutterella sp000980495	0.98	fluoroquinolone antibiotic; tetracycline antibiotic
adeF	d10b	Bacteroidota	Bacteroidia	Bacteroidales	Bacteroidaceae	Paraprevotella	Paraprevotella clara	4.74	fluoroquinolone antibiotic; tetracycline antibiotic
adeF	d10b	Bacteroidota	Bacteroidia	Bacteroidales	Tannerellaceae	Parabacteroides	Parabacteroides merdae	4.72	fluoroquinolone antibiotic; tetracycline antibiotic
adeF	d10b	Bacteroidota	Bacteroidia	Bacteroidales	Tannerellaceae	Parabacteroides	Parabacteroides distasonis	1.36	fluoroquinolone antibiotic; tetracycline antibiotic
adeF	d10b	Bacteroidota	Bacteroidia	Bacteroidales	Marinifilaceae	Odoribacter	Odoribacter splanchnicus	1.66	fluoroquinolone antibiotic; tetracycline antibiotic
adeF	d10b	Desulfobacterota	Desulfovibrionia	Desulfovibrionales	Desulfovibrionaceae	Bilophila	Bilophila wadsworthia	2.26	fluoroquinolone antibiotic; tetracycline antibiotic
adeF	d10b	Bacteroidota	Bacteroidia	Bacteroidales	Barnesiellaceae	Barnesiella	Barnesiella intestinihominis	2.2	fluoroquinolone antibiotic; tetracycline antibiotic
adeF	d10b	Bacteroidota	Bacteroidia	Bacteroidales	Bacteroidaceae	Bacteroides	Bacteroides xylanisolvens	3.82	fluoroquinolone antibiotic; tetracycline antibiotic
adeF	d10b	Bacteroidota	Bacteroidia	Bacteroidales	Bacteroidaceae	Bacteroides	Bacteroides uniformis	18.15	fluoroquinolone antibiotic; tetracycline antibiotic
adeF	d10b	Bacteroidota	Bacteroidia	Bacteroidales	Bacteroidaceae	Bacteroides	Bacteroides stercoris	2.43	fluoroquinolone antibiotic; tetracycline antibiotic
adeF	d10b	Bacteroidota	Bacteroidia	Bacteroidales	Bacteroidaceae	Bacteroides	Bacteroides caccae	3.26	fluoroquinolone antibiotic; tetracycline antibiotic
adeF	d10b	Bacteroidota	Bacteroidia	Bacteroidales	Rikenellaceae	Alistipes	Alistipes putredinis	9.04	fluoroquinolone antibiotic; tetracycline antibiotic
adeF	d10b	Bacteroidota	Bacteroidia	Bacteroidales	Rikenellaceae	Alistipes	Alistipes communis	2.44	fluoroquinolone antibiotic; tetracycline antibiotic
adeF	e9f4	Bacteroidota	Bacteroidia	Bacteroidales	Bacteroidaceae	Phocaeicola	Phocaeicola dorei	20.17	fluoroquinolone antibiotic; tetracycline antibiotic
adeF	e9f4	Bacteroidota	Bacteroidia	Bacteroidales	Tannerellaceae	Parabacteroides	Parabacteroides distasonis	3.95	fluoroquinolone antibiotic; tetracycline antibiotic
adeF	e9f4	Proteobacteria	Gammaproteobacteria	Enterobacterales	Enterobacteriaceae	Enterobacter	Enterobacter hormaechei	10.26	fluoroquinolone antibiotic; tetracycline antibiotic
adeF	e9f4	Desulfobacterota	Desulfovibrionia	Desulfovibrionales	Desulfovibrionaceae	Bilophila	Bilophila wadsworthia	3.49	fluoroquinolone antibiotic; tetracycline antibiotic
adeF	e9f4	Bacteroidota	Bacteroidia	Bacteroidales	Bacteroidaceae	Bacteroides	Bacteroides uniformis	20.29	fluoroquinolone antibiotic; tetracycline antibiotic
adeF	e9f4	Bacteroidota	Bacteroidia	Bacteroidales	Bacteroidaceae	Bacteroides	Bacteroides ovatus	1.86	fluoroquinolone antibiotic; tetracycline antibiotic
adeF	e9f4	Bacteroidota	Bacteroidia	Bacteroidales	Rikenellaceae	Alistipes	Alistipes shahii	7.82	fluoroquinolone antibiotic; tetracycline antibiotic
adeF	e9f4	Bacteroidota	Bacteroidia	Bacteroidales	Rikenellaceae	Alistipes	Alistipes putredinis	5.08	fluoroquinolone antibiotic; tetracycline antibiotic
adeF	e9f4	Bacteroidota	Bacteroidia	Bacteroidales	Rikenellaceae	Alistipes	Alistipes onderdonkii	4.03	fluoroquinolone antibiotic; tetracycline antibiotic
adeF	fdc3	Bacteroidota	Bacteroidia	Bacteroidales	Bacteroidaceae	Phocaeicola	Phocaeicola dorei	15.49	fluoroquinolone antibiotic; tetracycline antibiotic
adeF	fdc3	Bacteroidota	Bacteroidia	Bacteroidales	Tannerellaceae	Parabacteroides	Parabacteroides merdae	4.47	fluoroquinolone antibiotic; tetracycline antibiotic
adeF	fdc3	Bacteroidota	Bacteroidia	Bacteroidales	Barnesiellaceae	Barnesiella	Barnesiella intestinihominis	3.92	fluoroquinolone antibiotic; tetracycline antibiotic
adeF	fdc3	Bacteroidota	Bacteroidia	Bacteroidales	Bacteroidaceae	Bacteroides	Bacteroides uniformis	27.03	fluoroquinolone antibiotic; tetracycline antibiotic
adeF	fdc3	Bacteroidota	Bacteroidia	Bacteroidales	Bacteroidaceae	Bacteroides	Bacteroides ovatus	13.21	fluoroquinolone antibiotic; tetracycline antibiotic
adeF	fdc3	Bacteroidota	Bacteroidia	Bacteroidales	Bacteroidaceae	Bacteroides	Bacteroides caccae	4.89	fluoroquinolone antibiotic; tetracycline antibiotic
adeF	fdc3	Bacteroidota	Bacteroidia	Bacteroidales	Rikenellaceae	Alistipes	Alistipes putredinis	7.49	fluoroquinolone antibiotic; tetracycline antibiotic
adeF	fdc3	Bacteroidota	Bacteroidia	Bacteroidales	Rikenellaceae	Alistipes	Alistipes onderdonkii	1.49	fluoroquinolone antibiotic; tetracycline antibiotic
adeF	cb33	Bacteroidota	Bacteroidia	Bacteroidales	Barnesiellaceae	Barnesiella	Barnesiella intestinihominis	6.15	fluoroquinolone antibiotic; tetracycline antibiotic
adeF	cb33	Bacteroidota	Bacteroidia	Bacteroidales	Bacteroidaceae	Bacteroides	Bacteroides uniformis	4.8	fluoroquinolone antibiotic; tetracycline antibiotic
adeF	cb33	Bacteroidota	Bacteroidia	Bacteroidales	Bacteroidaceae	Bacteroides	Bacteroides ovatus	13.76	fluoroquinolone antibiotic; tetracycline antibiotic
adeF	cb33	Bacteroidota	Bacteroidia	Bacteroidales	Bacteroidaceae	Bacteroides	Bacteroides caccae	2.36	fluoroquinolone antibiotic; tetracycline antibiotic
adeF	cb33	Bacteroidota	Bacteroidia	Bacteroidales	Rikenellaceae	Alistipes	Alistipes putredinis	1.39	fluoroquinolone antibiotic; tetracycline antibiotic
adeF	cb33	Bacteroidota	Bacteroidia	Bacteroidales	Rikenellaceae	Alistipes	Alistipes onderdonkii	1.85	fluoroquinolone antibiotic; tetracycline antibiotic
adeF	cb33	Verrucomicrobiota	Verrucomicrobiae	Verrucomicrobiales	Akkermansiaceae	Akkermansia	Akkermansia muciniphila	2.21	fluoroquinolone antibiotic; tetracycline antibiotic
adeF	e43c	Bacteroidota	Bacteroidia	Bacteroidales	Bacteroidaceae	Phocaeicola	Phocaeicola vulgatus	8.96	fluoroquinolone antibiotic; tetracycline antibiotic
adeF	e43c	Bacteroidota	Bacteroidia	Bacteroidales	Bacteroidaceae	Phocaeicola	Phocaeicola plebeius	4.56	fluoroquinolone antibiotic; tetracycline antibiotic
adeF	e43c	Bacteroidota	Bacteroidia	Bacteroidales	Bacteroidaceae	Paraprevotella	Paraprevotella clara	3.75	fluoroquinolone antibiotic; tetracycline antibiotic
adeF	e43c	Bacteroidota	Bacteroidia	Bacteroidales	Tannerellaceae	Parabacteroides	Parabacteroides merdae	5.77	fluoroquinolone antibiotic; tetracycline antibiotic
adeF	e43c	Bacteroidota	Bacteroidia	Bacteroidales	Bacteroidaceae	Bacteroides	Bacteroides uniformis	5.59	fluoroquinolone antibiotic; tetracycline antibiotic
adeF	e43c	Bacteroidota	Bacteroidia	Bacteroidales	Bacteroidaceae	Bacteroides	Bacteroides caccae	4.48	fluoroquinolone antibiotic; tetracycline antibiotic
adeF	e43c	Bacteroidota	Bacteroidia	Bacteroidales	Rikenellaceae	Alistipes	Alistipes putredinis	12.22	fluoroquinolone antibiotic; tetracycline antibiotic
adeF	e43c	Bacteroidota	Bacteroidia	Bacteroidales	Rikenellaceae	Alistipes	Alistipes communis	2.29	fluoroquinolone antibiotic; tetracycline antibiotic
adeF	e43c	Verrucomicrobiota	Verrucomicrobiae	Verrucomicrobiales	Akkermansiaceae	Akkermansia	Akkermansia muciniphila	4.59	fluoroquinolone antibiotic; tetracycline antibiotic
adeF	8dcc	Firmicutes	Negativicutes	Acidaminococcales	Acidaminococcaceae	Phascolarctobacterium	Phascolarctobacterium faecium	5.65	fluoroquinolone antibiotic; tetracycline antibiotic
adeF	8dcc	Bacteroidota	Bacteroidia	Bacteroidales	Tannerellaceae	Parabacteroides	Parabacteroides distasonis	9.6	fluoroquinolone antibiotic; tetracycline antibiotic
adeF	8dcc	Bacteroidota	Bacteroidia	Bacteroidales	Marinifilaceae	Odoribacter	Odoribacter splanchnicus	1.2	fluoroquinolone antibiotic; tetracycline antibiotic
adeF	8dcc	Bacteroidota	Bacteroidia	Bacteroidales	Muribaculaceae	CAG-873	CAG-873 sp900548975	14.21	fluoroquinolone antibiotic; tetracycline antibiotic
adeF	8dcc	Desulfobacterota	Desulfovibrionia	Desulfovibrionales	Desulfovibrionaceae	Bilophila	Bilophila wadsworthia	3.41	fluoroquinolone antibiotic; tetracycline antibiotic
adeF	8dcc	Bacteroidota	Bacteroidia	Bacteroidales	Barnesiellaceae	Barnesiella	Barnesiella intestinihominis	13.72	fluoroquinolone antibiotic; tetracycline antibiotic
adeF	8dcc	Bacteroidota	Bacteroidia	Bacteroidales	Bacteroidaceae	Bacteroides	Bacteroides stercoris	12.84	fluoroquinolone antibiotic; tetracycline antibiotic
adeF	8dcc	Bacteroidota	Bacteroidia	Bacteroidales	Bacteroidaceae	Bacteroides	Bacteroides cellulosilyticus	5.94	fluoroquinolone antibiotic; tetracycline antibiotic
adeF	8dcc	Bacteroidota	Bacteroidia	Bacteroidales	Bacteroidaceae	Bacteroides	Bacteroides caccae	7.46	fluoroquinolone antibiotic; tetracycline antibiotic
adeF	8dcc	Bacteroidota	Bacteroidia	Bacteroidales	Rikenellaceae	Alistipes	Alistipes shahii	6.44	fluoroquinolone antibiotic; tetracycline antibiotic
adeF	8dcc	Bacteroidota	Bacteroidia	Bacteroidales	Rikenellaceae	Alistipes	Alistipes putredinis	18.9	fluoroquinolone antibiotic; tetracycline antibiotic
adeF	8dcc	Bacteroidota	Bacteroidia	Bacteroidales	Rikenellaceae	Alistipes	Alistipes finegoldii	2.05	fluoroquinolone antibiotic; tetracycline antibiotic
adeF	8dcc	Verrucomicrobiota	Verrucomicrobiae	Verrucomicrobiales	Akkermansiaceae	Akkermansia	Akkermansia muciniphila	4.32	fluoroquinolone antibiotic; tetracycline antibiotic
adeF	2bbc	Bacteroidota	Bacteroidia	Bacteroidales	Bacteroidaceae	Phocaeicola	Phocaeicola vulgatus	1.72	fluoroquinolone antibiotic; tetracycline antibiotic
adeF	2bbc	Bacteroidota	Bacteroidia	Bacteroidales	Tannerellaceae	Parabacteroides	Parabacteroides merdae	2.76	fluoroquinolone antibiotic; tetracycline antibiotic
adeF	2bbc	Bacteroidota	Bacteroidia	Bacteroidales	Bacteroidaceae	Bacteroides	Bacteroides stercoris	22.18	fluoroquinolone antibiotic; tetracycline antibiotic
adeF	2bbc	Bacteroidota	Bacteroidia	Bacteroidales	Bacteroidaceae	Bacteroides	Bacteroides caccae	7.39	fluoroquinolone antibiotic; tetracycline antibiotic
adeF	2bbc	Bacteroidota	Bacteroidia	Bacteroidales	Rikenellaceae	Alistipes	Alistipes shahii	6.11	fluoroquinolone antibiotic; tetracycline antibiotic
adeF	2bbc	Bacteroidota	Bacteroidia	Bacteroidales	Rikenellaceae	Alistipes	Alistipes putredinis	2.12	fluoroquinolone antibiotic; tetracycline antibiotic
adeF	2bbc	Bacteroidota	Bacteroidia	Bacteroidales	Rikenellaceae	Alistipes	Alistipes onderdonkii	18.68	fluoroquinolone antibiotic; tetracycline antibiotic
adeF	2bbc	Verrucomicrobiota	Verrucomicrobiae	Verrucomicrobiales	Akkermansiaceae	Akkermansia	Akkermansia muciniphila	32.93	fluoroquinolone antibiotic; tetracycline antibiotic
adeF	af97	Bacteroidota	Bacteroidia	Bacteroidales	Bacteroidaceae	Phocaeicola	Phocaeicola vulgatus	23.28	fluoroquinolone antibiotic; tetracycline antibiotic
adeF	af97	Bacteroidota	Bacteroidia	Bacteroidales	Bacteroidaceae	Paraprevotella	Paraprevotella clara	3.36	fluoroquinolone antibiotic; tetracycline antibiotic
adeF	af97	Bacteroidota	Bacteroidia	Bacteroidales	Tannerellaceae	Parabacteroides	Parabacteroides merdae	9.45	fluoroquinolone antibiotic; tetracycline antibiotic
adeF	af97	Bacteroidota	Bacteroidia	Bacteroidales	Tannerellaceae	Parabacteroides	Parabacteroides distasonis	3.36	fluoroquinolone antibiotic; tetracycline antibiotic
adeF	af97	Desulfobacterota	Desulfovibrionia	Desulfovibrionales	Desulfovibrionaceae	Bilophila	Bilophila sp902373525	5.35	fluoroquinolone antibiotic; tetracycline antibiotic
adeF	af97	Bacteroidota	Bacteroidia	Bacteroidales	Bacteroidaceae	Bacteroides	Bacteroides uniformis	12.79	fluoroquinolone antibiotic; tetracycline antibiotic
adeF	af97	Bacteroidota	Bacteroidia	Bacteroidales	Bacteroidaceae	Bacteroides	Bacteroides stercoris	2.41	fluoroquinolone antibiotic; tetracycline antibiotic
adeF	af97	Bacteroidota	Bacteroidia	Bacteroidales	Bacteroidaceae	Bacteroides	Bacteroides ovatus	5.55	fluoroquinolone antibiotic; tetracycline antibiotic
adeF	af97	Bacteroidota	Bacteroidia	Bacteroidales	Bacteroidaceae	Bacteroides	Bacteroides caccae	3.5	fluoroquinolone antibiotic; tetracycline antibiotic
adeF	af97	Bacteroidota	Bacteroidia	Bacteroidales	Rikenellaceae	Alistipes	Alistipes putredinis	9.97	fluoroquinolone antibiotic; tetracycline antibiotic
adeF	f411	Proteobacteria	Gammaproteobacteria	Enterobacterales	Enterobacteriaceae	Pseudocitrobacter	Pseudocitrobacter faecalis	8.09	fluoroquinolone antibiotic; tetracycline antibiotic
adeF	f411	Proteobacteria	Gammaproteobacteria	Enterobacterales	Enterobacteriaceae	Citrobacter	Citrobacter braakii	102.19	fluoroquinolone antibiotic; tetracycline antibiotic
adeF	f411	Bacteroidota	Bacteroidia	Bacteroidales	Bacteroidaceae	Bacteroides	Bacteroides uniformis	5	fluoroquinolone antibiotic; tetracycline antibiotic
adeF	f411	Bacteroidota	Bacteroidia	Bacteroidales	Rikenellaceae	Alistipes	Alistipes putredinis	2.28	fluoroquinolone antibiotic; tetracycline antibiotic
adeF	f982	Bacteroidota	Bacteroidia	Bacteroidales	Bacteroidaceae	Phocaeicola	Phocaeicola vulgatus	2.71	fluoroquinolone antibiotic; tetracycline antibiotic
adeF	f982	Firmicutes	Negativicutes	Acidaminococcales	Acidaminococcaceae	Phascolarctobacterium	Phascolarctobacterium faecium	7.28	fluoroquinolone antibiotic; tetracycline antibiotic
adeF	f982	Bacteroidota	Bacteroidia	Bacteroidales	Tannerellaceae	Parabacteroides	Parabacteroides merdae	5.32	fluoroquinolone antibiotic; tetracycline antibiotic
adeF	f982	Bacteroidota	Bacteroidia	Bacteroidales	Tannerellaceae	Parabacteroides	Parabacteroides distasonis	1.73	fluoroquinolone antibiotic; tetracycline antibiotic
adeF	f982	Desulfobacterota	Desulfovibrionia	Desulfovibrionales	Desulfovibrionaceae	Bilophila	Bilophila wadsworthia	4.41	fluoroquinolone antibiotic; tetracycline antibiotic
adeF	f982	Bacteroidota	Bacteroidia	Bacteroidales	Bacteroidaceae	Bacteroides	Bacteroides uniformis	76.14	fluoroquinolone antibiotic; tetracycline antibiotic
adeF	f982	Bacteroidota	Bacteroidia	Bacteroidales	Bacteroidaceae	Bacteroides	Bacteroides intestinalis	13.99	fluoroquinolone antibiotic; tetracycline antibiotic
adeF	f982	Bacteroidota	Bacteroidia	Bacteroidales	Bacteroidaceae	Bacteroides	Bacteroides fragilis	1.67	fluoroquinolone antibiotic; tetracycline antibiotic
adeF	f982	Bacteroidota	Bacteroidia	Bacteroidales	Bacteroidaceae	Bacteroides	Bacteroides caccae	1.21	fluoroquinolone antibiotic; tetracycline antibiotic
adeF	f982	Bacteroidota	Bacteroidia	Bacteroidales	Rikenellaceae	Alistipes	Alistipes onderdonkii	4.1	fluoroquinolone antibiotic; tetracycline antibiotic
adeF	f982	Bacteroidota	Bacteroidia	Bacteroidales	Rikenellaceae	Alistipes	Alistipes communis	3.28	fluoroquinolone antibiotic; tetracycline antibiotic
adeF	f982	Verrucomicrobiota	Verrucomicrobiae	Verrucomicrobiales	Akkermansiaceae	Akkermansia	Akkermansia muciniphila	18.76	fluoroquinolone antibiotic; tetracycline antibiotic
adeF	9e98	Bacteroidota	Bacteroidia	Bacteroidales	Bacteroidaceae	Phocaeicola	Phocaeicola vulgatus	11.04	fluoroquinolone antibiotic; tetracycline antibiotic
adeF	9e98	Bacteroidota	Bacteroidia	Bacteroidales	Bacteroidaceae	Bacteroides	Bacteroides ovatus	3.12	fluoroquinolone antibiotic; tetracycline antibiotic
adeF	9e98	Bacteroidota	Bacteroidia	Bacteroidales	Bacteroidaceae	Bacteroides	Bacteroides cellulosilyticus	4.37	fluoroquinolone antibiotic; tetracycline antibiotic
adeF	9e98	Bacteroidota	Bacteroidia	Bacteroidales	Bacteroidaceae	Bacteroides	Bacteroides caccae	5.65	fluoroquinolone antibiotic; tetracycline antibiotic
adeF	9e98	Bacteroidota	Bacteroidia	Bacteroidales	Rikenellaceae	Alistipes	Alistipes putredinis	1.15	fluoroquinolone antibiotic; tetracycline antibiotic
adeF	9e98	Bacteroidota	Bacteroidia	Bacteroidales	Rikenellaceae	Alistipes_A	Alistipes ihumii	1	fluoroquinolone antibiotic; tetracycline antibiotic
adeF	7a0a	Bacteroidota	Bacteroidia	Bacteroidales	Bacteroidaceae	Phocaeicola	Phocaeicola vulgatus	14.01	fluoroquinolone antibiotic; tetracycline antibiotic
adeF	7a0a	Desulfobacterota	Desulfovibrionia	Desulfovibrionales	Desulfovibrionaceae	Desulfovibrio	Desulfovibrio sp900556755	3.07	fluoroquinolone antibiotic; tetracycline antibiotic
adeF	7a0a	Proteobacteria	Alphaproteobacteria	RF32	CAG-239	CAG-495	CAG-495 sp000436375	1.37	fluoroquinolone antibiotic; tetracycline antibiotic
adeF	7a0a	Desulfobacterota	Desulfovibrionia	Desulfovibrionales	Desulfovibrionaceae	Bilophila	Bilophila wadsworthia	3.43	fluoroquinolone antibiotic; tetracycline antibiotic
adeF	7a0a	Bacteroidota	Bacteroidia	Bacteroidales	Bacteroidaceae	Bacteroides	Bacteroides uniformis	18.42	fluoroquinolone antibiotic; tetracycline antibiotic
adeF	7a0a	Bacteroidota	Bacteroidia	Bacteroidales	Bacteroidaceae	Bacteroides	Bacteroides intestinalis	1.99	fluoroquinolone antibiotic; tetracycline antibiotic
adeF	7a0a	Bacteroidota	Bacteroidia	Bacteroidales	Bacteroidaceae	Bacteroides	Bacteroides cellulosilyticus	1.72	fluoroquinolone antibiotic; tetracycline antibiotic
adeF	7a0a	Bacteroidota	Bacteroidia	Bacteroidales	Bacteroidaceae	Bacteroides	Bacteroides caccae	4	fluoroquinolone antibiotic; tetracycline antibiotic
adeF	7a0a	Bacteroidota	Bacteroidia	Bacteroidales	Rikenellaceae	Alistipes	Alistipes shahii	11.16	fluoroquinolone antibiotic; tetracycline antibiotic
adeF	7a0a	Bacteroidota	Bacteroidia	Bacteroidales	Rikenellaceae	Alistipes	Alistipes putredinis	36.18	fluoroquinolone antibiotic; tetracycline antibiotic
adeF	7a0a	Bacteroidota	Bacteroidia	Bacteroidales	Rikenellaceae	Alistipes	Alistipes onderdonkii	3.58	fluoroquinolone antibiotic; tetracycline antibiotic
adeF	7a0a	Bacteroidota	Bacteroidia	Bacteroidales	Rikenellaceae	Alistipes	Alistipes dispar	2.68	fluoroquinolone antibiotic; tetracycline antibiotic
adeF	7a0a	Bacteroidota	Bacteroidia	Bacteroidales	Rikenellaceae	Alistipes	Alistipes communis	10.32	fluoroquinolone antibiotic; tetracycline antibiotic
adeF	318b	Bacteroidota	Bacteroidia	Bacteroidales	Bacteroidaceae	Phocaeicola	Phocaeicola dorei	11.18	fluoroquinolone antibiotic; tetracycline antibiotic
adeF	318b	Firmicutes	Negativicutes	Acidaminococcales	Acidaminococcaceae	Phascolarctobacterium	Phascolarctobacterium faecium	5.27	fluoroquinolone antibiotic; tetracycline antibiotic
adeF	318b	Proteobacteria	Gammaproteobacteria	Burkholderiales	Burkholderiaceae	Parasutterella	Parasutterella excrementihominis	3.31	fluoroquinolone antibiotic; tetracycline antibiotic
adeF	318b	Bacteroidota	Bacteroidia	Bacteroidales	Tannerellaceae	Parabacteroides	Parabacteroides distasonis	6.08	fluoroquinolone antibiotic; tetracycline antibiotic
adeF	318b	Desulfobacterota	Desulfovibrionia	Desulfovibrionales	Desulfovibrionaceae	Bilophila	Bilophila wadsworthia	2.61	fluoroquinolone antibiotic; tetracycline antibiotic
adeF	318b	Bacteroidota	Bacteroidia	Bacteroidales	Bacteroidaceae	Bacteroides	Bacteroides xylanisolvens	3.84	fluoroquinolone antibiotic; tetracycline antibiotic
adeF	318b	Bacteroidota	Bacteroidia	Bacteroidales	Bacteroidaceae	Bacteroides	Bacteroides uniformis	6.56	fluoroquinolone antibiotic; tetracycline antibiotic
adeF	318b	Bacteroidota	Bacteroidia	Bacteroidales	Bacteroidaceae	Bacteroides	Bacteroides ovatus	1.6	fluoroquinolone antibiotic; tetracycline antibiotic
adeF	318b	Bacteroidota	Bacteroidia	Bacteroidales	Bacteroidaceae	Bacteroides	Bacteroides fragilis	5.46	fluoroquinolone antibiotic; tetracycline antibiotic
adeF	318b	Bacteroidota	Bacteroidia	Bacteroidales	Rikenellaceae	Alistipes	Alistipes shahii	2.46	fluoroquinolone antibiotic; tetracycline antibiotic
adeF	318b	Bacteroidota	Bacteroidia	Bacteroidales	Rikenellaceae	Alistipes	Alistipes putredinis	15.88	fluoroquinolone antibiotic; tetracycline antibiotic
adeF	318b	Bacteroidota	Bacteroidia	Bacteroidales	Rikenellaceae	Alistipes_A	Alistipes ihumii	1.11	fluoroquinolone antibiotic; tetracycline antibiotic
adeF	318b	Bacteroidota	Bacteroidia	Bacteroidales	Rikenellaceae	Alistipes	Alistipes finegoldii	3.85	fluoroquinolone antibiotic; tetracycline antibiotic
adeF	318b	Verrucomicrobiota	Verrucomicrobiae	Verrucomicrobiales	Akkermansiaceae	Akkermansia	Akkermansia muciniphila	3.89	fluoroquinolone antibiotic; tetracycline antibiotic
adeF	1560	Bacteroidota	Bacteroidia	Bacteroidales	Bacteroidaceae	Phocaeicola	Phocaeicola vulgatus	14.86	fluoroquinolone antibiotic; tetracycline antibiotic
adeF	1560	Bacteroidota	Bacteroidia	Bacteroidales	Bacteroidaceae	Phocaeicola	Phocaeicola coprocola	6.45	fluoroquinolone antibiotic; tetracycline antibiotic
adeF	1560	Bacteroidota	Bacteroidia	Bacteroidales	Bacteroidaceae	Bacteroides	Bacteroides xylanisolvens	9.19	fluoroquinolone antibiotic; tetracycline antibiotic
adeF	1560	Bacteroidota	Bacteroidia	Bacteroidales	Bacteroidaceae	Bacteroides	Bacteroides uniformis	6.31	fluoroquinolone antibiotic; tetracycline antibiotic
adeF	1560	Bacteroidota	Bacteroidia	Bacteroidales	Bacteroidaceae	Bacteroides	Bacteroides ovatus	49.25	fluoroquinolone antibiotic; tetracycline antibiotic
adeF	1560	Bacteroidota	Bacteroidia	Bacteroidales	Bacteroidaceae	Bacteroides	Bacteroides caccae	7.13	fluoroquinolone antibiotic; tetracycline antibiotic
adeF	1560	Bacteroidota	Bacteroidia	Bacteroidales	Rikenellaceae	Alistipes	Alistipes putredinis	1.21	fluoroquinolone antibiotic; tetracycline antibiotic
adeF	504c	Bacteroidota	Bacteroidia	Bacteroidales	Bacteroidaceae	Phocaeicola	Phocaeicola vulgatus	8.73	fluoroquinolone antibiotic; tetracycline antibiotic
adeF	504c	Bacteroidota	Bacteroidia	Bacteroidales	Bacteroidaceae	Phocaeicola	Phocaeicola plebeius	2.62	fluoroquinolone antibiotic; tetracycline antibiotic
adeF	504c	Bacteroidota	Bacteroidia	Bacteroidales	Tannerellaceae	Parabacteroides	Parabacteroides merdae	1.08	fluoroquinolone antibiotic; tetracycline antibiotic
adeF	504c	Bacteroidota	Bacteroidia	Bacteroidales	Marinifilaceae	Odoribacter	Odoribacter splanchnicus	11.49	fluoroquinolone antibiotic; tetracycline antibiotic
adeF	504c	Bacteroidota	Bacteroidia	Bacteroidales	Bacteroidaceae	Bacteroides	Bacteroides uniformis	42.51	fluoroquinolone antibiotic; tetracycline antibiotic
adeF	504c	Bacteroidota	Bacteroidia	Bacteroidales	Bacteroidaceae	Bacteroides	Bacteroides thetaiotaomicron	1.88	fluoroquinolone antibiotic; tetracycline antibiotic
adeF	504c	Bacteroidota	Bacteroidia	Bacteroidales	Bacteroidaceae	Bacteroides	Bacteroides stercoris	3.96	fluoroquinolone antibiotic; tetracycline antibiotic
adeF	504c	Bacteroidota	Bacteroidia	Bacteroidales	Bacteroidaceae	Bacteroides	Bacteroides ovatus	12.09	fluoroquinolone antibiotic; tetracycline antibiotic
adeF	504c	Bacteroidota	Bacteroidia	Bacteroidales	Bacteroidaceae	Bacteroides	Bacteroides caccae	6.51	fluoroquinolone antibiotic; tetracycline antibiotic
adeF	504c	Bacteroidota	Bacteroidia	Bacteroidales	Rikenellaceae	Alistipes	Alistipes shahii	2.37	fluoroquinolone antibiotic; tetracycline antibiotic
adeF	504c	Bacteroidota	Bacteroidia	Bacteroidales	Rikenellaceae	Alistipes	Alistipes onderdonkii	24.37	fluoroquinolone antibiotic; tetracycline antibiotic
adeF	504c	Bacteroidota	Bacteroidia	Bacteroidales	Rikenellaceae	Alistipes	Alistipes finegoldii	2.73	fluoroquinolone antibiotic; tetracycline antibiotic
adeF	11e7	Bacteroidota	Bacteroidia	Bacteroidales	Bacteroidaceae	Prevotella	Prevotella rara	7.44	fluoroquinolone antibiotic; tetracycline antibiotic
adeF	11e7	Bacteroidota	Bacteroidia	Bacteroidales	Bacteroidaceae	Phocaeicola	Phocaeicola vulgatus	9	fluoroquinolone antibiotic; tetracycline antibiotic
adeF	11e7	Bacteroidota	Bacteroidia	Bacteroidales	Bacteroidaceae	Phocaeicola	Phocaeicola dorei	6.18	fluoroquinolone antibiotic; tetracycline antibiotic
adeF	11e7	Bacteroidota	Bacteroidia	Bacteroidales	Tannerellaceae	Parabacteroides	Parabacteroides merdae	4.54	fluoroquinolone antibiotic; tetracycline antibiotic
adeF	11e7	Desulfobacterota	Desulfovibrionia	Desulfovibrionales	Desulfovibrionaceae	Desulfovibrio	Desulfovibrio piger	1.89	fluoroquinolone antibiotic; tetracycline antibiotic
adeF	11e7	Desulfobacterota	Desulfovibrionia	Desulfovibrionales	Desulfovibrionaceae	Bilophila	Bilophila wadsworthia	1.12	fluoroquinolone antibiotic; tetracycline antibiotic
adeF	11e7	Bacteroidota	Bacteroidia	Bacteroidales	Bacteroidaceae	Bacteroides	Bacteroides xylanisolvens	12.83	fluoroquinolone antibiotic; tetracycline antibiotic
adeF	11e7	Bacteroidota	Bacteroidia	Bacteroidales	Bacteroidaceae	Bacteroides	Bacteroides uniformis	32.74	fluoroquinolone antibiotic; tetracycline antibiotic
adeF	11e7	Bacteroidota	Bacteroidia	Bacteroidales	Bacteroidaceae	Bacteroides	Bacteroides caccae	1.63	fluoroquinolone antibiotic; tetracycline antibiotic
adeF	11e7	Bacteroidota	Bacteroidia	Bacteroidales	Rikenellaceae	Alistipes	Alistipes putredinis	7.08	fluoroquinolone antibiotic; tetracycline antibiotic
adeF	11e7	Bacteroidota	Bacteroidia	Bacteroidales	Rikenellaceae	Alistipes	Alistipes onderdonkii	2.51	fluoroquinolone antibiotic; tetracycline antibiotic
adeF	11e7	Bacteroidota	Bacteroidia	Bacteroidales	Rikenellaceae	Alistipes	Alistipes finegoldii	2.57	fluoroquinolone antibiotic; tetracycline antibiotic
adeF	13a9	Bacteroidota	Bacteroidia	Bacteroidales	Bacteroidaceae	Phocaeicola	Phocaeicola vulgatus	2.13	fluoroquinolone antibiotic; tetracycline antibiotic
adeF	13a9	Bacteroidota	Bacteroidia	Bacteroidales	Barnesiellaceae	Barnesiella	Barnesiella intestinihominis	11.06	fluoroquinolone antibiotic; tetracycline antibiotic
adeF	13a9	Bacteroidota	Bacteroidia	Bacteroidales	Bacteroidaceae	Bacteroides	Bacteroides uniformis	2.79	fluoroquinolone antibiotic; tetracycline antibiotic
adeF	13a9	Bacteroidota	Bacteroidia	Bacteroidales	Bacteroidaceae	Bacteroides	Bacteroides fragilis	5.83	fluoroquinolone antibiotic; tetracycline antibiotic
adeF	13a9	Bacteroidota	Bacteroidia	Bacteroidales	Rikenellaceae	Alistipes	Alistipes putredinis	7.99	fluoroquinolone antibiotic; tetracycline antibiotic
adeF	13a9	Bacteroidota	Bacteroidia	Bacteroidales	Rikenellaceae	Alistipes	Alistipes onderdonkii	2.17	fluoroquinolone antibiotic; tetracycline antibiotic
adeF	8f24	Bacteroidota	Bacteroidia	Bacteroidales	Bacteroidaceae	Phocaeicola	Phocaeicola dorei	10.05	fluoroquinolone antibiotic; tetracycline antibiotic
adeF	8f24	Bacteroidota	Bacteroidia	Bacteroidales	Tannerellaceae	Parabacteroides	Parabacteroides distasonis	3.98	fluoroquinolone antibiotic; tetracycline antibiotic
adeF	8f24	Bacteroidota	Bacteroidia	Bacteroidales	Barnesiellaceae	Barnesiella	Barnesiella intestinihominis	5.63	fluoroquinolone antibiotic; tetracycline antibiotic
adeF	8f24	Bacteroidota	Bacteroidia	Bacteroidales	Bacteroidaceae	Bacteroides	Bacteroides ovatus	23.52	fluoroquinolone antibiotic; tetracycline antibiotic
adeF	8f24	Bacteroidota	Bacteroidia	Bacteroidales	Bacteroidaceae	Bacteroides	Bacteroides cellulosilyticus	5.84	fluoroquinolone antibiotic; tetracycline antibiotic
adeF	8f24	Bacteroidota	Bacteroidia	Bacteroidales	Rikenellaceae	Alistipes	Alistipes putredinis	11.2	fluoroquinolone antibiotic; tetracycline antibiotic
adeF	8f24	Bacteroidota	Bacteroidia	Bacteroidales	Rikenellaceae	Alistipes	Alistipes onderdonkii	5.6	fluoroquinolone antibiotic; tetracycline antibiotic
adeF	8f24	Verrucomicrobiota	Verrucomicrobiae	Verrucomicrobiales	Akkermansiaceae	Akkermansia	Akkermansia muciniphila	1.61	fluoroquinolone antibiotic; tetracycline antibiotic
adeF	bba0	Bacteroidota	Bacteroidia	Bacteroidales	Bacteroidaceae	Phocaeicola	Phocaeicola vulgatus	4.28	fluoroquinolone antibiotic; tetracycline antibiotic
adeF	bba0	Bacteroidota	Bacteroidia	Bacteroidales	Tannerellaceae	Parabacteroides	Parabacteroides merdae	4.42	fluoroquinolone antibiotic; tetracycline antibiotic
adeF	bba0	Bacteroidota	Bacteroidia	Bacteroidales	Barnesiellaceae	Barnesiella	Barnesiella intestinihominis	4.59	fluoroquinolone antibiotic; tetracycline antibiotic
adeF	bba0	Bacteroidota	Bacteroidia	Bacteroidales	Bacteroidaceae	Bacteroides	Bacteroides uniformis	5.02	fluoroquinolone antibiotic; tetracycline antibiotic
adeF	bba0	Bacteroidota	Bacteroidia	Bacteroidales	Bacteroidaceae	Bacteroides	Bacteroides ovatus	2.13	fluoroquinolone antibiotic; tetracycline antibiotic
adeF	bba0	Bacteroidota	Bacteroidia	Bacteroidales	Bacteroidaceae	Bacteroides	Bacteroides caccae	4.62	fluoroquinolone antibiotic; tetracycline antibiotic
adeF	bba0	Bacteroidota	Bacteroidia	Bacteroidales	Rikenellaceae	Alistipes	Alistipes putredinis	9.95	fluoroquinolone antibiotic; tetracycline antibiotic
adeF	bba0	Bacteroidota	Bacteroidia	Bacteroidales	Rikenellaceae	Alistipes	Alistipes onderdonkii	4.24	fluoroquinolone antibiotic; tetracycline antibiotic
adeF	bba0	Bacteroidota	Bacteroidia	Bacteroidales	Rikenellaceae	Alistipes	Alistipes communis	3.72	fluoroquinolone antibiotic; tetracycline antibiotic
adeF	bba0	Verrucomicrobiota	Verrucomicrobiae	Verrucomicrobiales	Akkermansiaceae	Akkermansia	Akkermansia muciniphila	3.44	fluoroquinolone antibiotic; tetracycline antibiotic
adeF	e82d	Bacteroidota	Bacteroidia	Bacteroidales	Bacteroidaceae	Phocaeicola	Phocaeicola sp002493165	6.01	fluoroquinolone antibiotic; tetracycline antibiotic
adeF	e82d	Bacteroidota	Bacteroidia	Bacteroidales	Bacteroidaceae	Phocaeicola	Phocaeicola dorei	23.37	fluoroquinolone antibiotic; tetracycline antibiotic
adeF	e82d	Firmicutes	Negativicutes	Acidaminococcales	Acidaminococcaceae	Phascolarctobacterium	Phascolarctobacterium faecium	2.13	fluoroquinolone antibiotic; tetracycline antibiotic
adeF	e82d	Bacteroidota	Bacteroidia	Bacteroidales	Tannerellaceae	Parabacteroides	Parabacteroides distasonis	5	fluoroquinolone antibiotic; tetracycline antibiotic
adeF	e82d	Desulfobacterota	Desulfovibrionia	Desulfovibrionales	Desulfovibrionaceae	Desulfovibrio	Desulfovibrio sp900556755	3	fluoroquinolone antibiotic; tetracycline antibiotic
adeF	e82d	Bacteroidota	Bacteroidia	Bacteroidales	Bacteroidaceae	Bacteroides	Bacteroides uniformis	29.77	fluoroquinolone antibiotic; tetracycline antibiotic
adeF	e82d	Bacteroidota	Bacteroidia	Bacteroidales	Bacteroidaceae	Bacteroides	Bacteroides thetaiotaomicron	4.18	fluoroquinolone antibiotic; tetracycline antibiotic
adeF	e82d	Bacteroidota	Bacteroidia	Bacteroidales	Bacteroidaceae	Bacteroides	Bacteroides cellulosilyticus	29.35	fluoroquinolone antibiotic; tetracycline antibiotic
adeF	e82d	Bacteroidota	Bacteroidia	Bacteroidales	Rikenellaceae	Alistipes	Alistipes shahii	2.71	fluoroquinolone antibiotic; tetracycline antibiotic
adeF	e82d	Bacteroidota	Bacteroidia	Bacteroidales	Rikenellaceae	Alistipes	Alistipes putredinis	7.53	fluoroquinolone antibiotic; tetracycline antibiotic
adeF	e82d	Bacteroidota	Bacteroidia	Bacteroidales	Rikenellaceae	Alistipes	Alistipes onderdonkii	27.67	fluoroquinolone antibiotic; tetracycline antibiotic
adeF	e82d	Bacteroidota	Bacteroidia	Bacteroidales	Rikenellaceae	Alistipes	Alistipes finegoldii	5.53	fluoroquinolone antibiotic; tetracycline antibiotic
adeF	1b88	Cyanobacteria	Vampirovibrionia	Gastranaerophilales	Gastranaerophilaceae	Zag1	Zag1 sp001765415	1.9	fluoroquinolone antibiotic; tetracycline antibiotic
adeF	1b88	Bacteroidota	Bacteroidia	Bacteroidales	Bacteroidaceae	Phocaeicola	Phocaeicola vulgatus	3.05	fluoroquinolone antibiotic; tetracycline antibiotic
adeF	1b88	Bacteroidota	Bacteroidia	Bacteroidales	Bacteroidaceae	Phocaeicola	Phocaeicola dorei	2.63	fluoroquinolone antibiotic; tetracycline antibiotic
adeF	1b88	Bacteroidota	Bacteroidia	Bacteroidales	Barnesiellaceae	Barnesiella	Barnesiella intestinihominis	5.92	fluoroquinolone antibiotic; tetracycline antibiotic
adeF	1b88	Bacteroidota	Bacteroidia	Bacteroidales	Bacteroidaceae	Bacteroides	Bacteroides uniformis	5.09	fluoroquinolone antibiotic; tetracycline antibiotic
adeF	1b88	Bacteroidota	Bacteroidia	Bacteroidales	Bacteroidaceae	Bacteroides	Bacteroides intestinalis	2.2	fluoroquinolone antibiotic; tetracycline antibiotic
adeF	1b88	Bacteroidota	Bacteroidia	Bacteroidales	Bacteroidaceae	Bacteroides	Bacteroides caccae	9.27	fluoroquinolone antibiotic; tetracycline antibiotic
adeF	1b88	Bacteroidota	Bacteroidia	Bacteroidales	Rikenellaceae	Alistipes	Alistipes shahii	2.44	fluoroquinolone antibiotic; tetracycline antibiotic
adeF	1b88	Bacteroidota	Bacteroidia	Bacteroidales	Rikenellaceae	Alistipes	Alistipes putredinis	11.95	fluoroquinolone antibiotic; tetracycline antibiotic
adeF	1b88	Bacteroidota	Bacteroidia	Bacteroidales	Rikenellaceae	Alistipes	Alistipes onderdonkii	12.05	fluoroquinolone antibiotic; tetracycline antibiotic
adeF	1b88	Bacteroidota	Bacteroidia	Bacteroidales	Rikenellaceae	Alistipes	Alistipes communis	2.8	fluoroquinolone antibiotic; tetracycline antibiotic
adeF	c297	Bacteroidota	Bacteroidia	Bacteroidales	Bacteroidaceae	Phocaeicola	Phocaeicola dorei	14.39	fluoroquinolone antibiotic; tetracycline antibiotic
adeF	c297	Desulfobacterota	Desulfovibrionia	Desulfovibrionales	Desulfovibrionaceae	Bilophila	Bilophila wadsworthia	5.16	fluoroquinolone antibiotic; tetracycline antibiotic
adeF	c297	Bacteroidota	Bacteroidia	Bacteroidales	Barnesiellaceae	Barnesiella	Barnesiella intestinihominis	1.19	fluoroquinolone antibiotic; tetracycline antibiotic
adeF	c297	Bacteroidota	Bacteroidia	Bacteroidales	Bacteroidaceae	Bacteroides	Bacteroides xylanisolvens	1.57	fluoroquinolone antibiotic; tetracycline antibiotic
adeF	c297	Bacteroidota	Bacteroidia	Bacteroidales	Bacteroidaceae	Bacteroides	Bacteroides uniformis	18.27	fluoroquinolone antibiotic; tetracycline antibiotic
adeF	c297	Bacteroidota	Bacteroidia	Bacteroidales	Bacteroidaceae	Bacteroides	Bacteroides ovatus	8.19	fluoroquinolone antibiotic; tetracycline antibiotic
adeF	c297	Bacteroidota	Bacteroidia	Bacteroidales	Bacteroidaceae	Bacteroides	Bacteroides cellulosilyticus	2.1	fluoroquinolone antibiotic; tetracycline antibiotic
adeF	c297	Bacteroidota	Bacteroidia	Bacteroidales	Bacteroidaceae	Bacteroides	Bacteroides caccae	1.26	fluoroquinolone antibiotic; tetracycline antibiotic
adeF	c297	Bacteroidota	Bacteroidia	Bacteroidales	Rikenellaceae	Alistipes	Alistipes putredinis	1.21	fluoroquinolone antibiotic; tetracycline antibiotic
adeF	8e02	Bacteroidota	Bacteroidia	Bacteroidales	Bacteroidaceae	Bacteroides	Bacteroides uniformis	3.54	fluoroquinolone antibiotic; tetracycline antibiotic
adeF	8e02	Bacteroidota	Bacteroidia	Bacteroidales	Bacteroidaceae	Bacteroides	Bacteroides caccae	2.47	fluoroquinolone antibiotic; tetracycline antibiotic
adeF	8e02	Bacteroidota	Bacteroidia	Bacteroidales	Rikenellaceae	Alistipes	Alistipes putredinis	9.56	fluoroquinolone antibiotic; tetracycline antibiotic
adeF	8e02	Bacteroidota	Bacteroidia	Bacteroidales	Rikenellaceae	Alistipes	Alistipes onderdonkii	6.78	fluoroquinolone antibiotic; tetracycline antibiotic
adeF	8e02	Bacteroidota	Bacteroidia	Bacteroidales	Rikenellaceae	Alistipes	Alistipes communis	2.95	fluoroquinolone antibiotic; tetracycline antibiotic
adeF	8e02	Verrucomicrobiota	Verrucomicrobiae	Verrucomicrobiales	Akkermansiaceae	Akkermansia	Akkermansia muciniphila	1.25	fluoroquinolone antibiotic; tetracycline antibiotic
adeF	7f75	Bacteroidota	Bacteroidia	Bacteroidales	Bacteroidaceae	Phocaeicola	Phocaeicola vulgatus	5.24	fluoroquinolone antibiotic; tetracycline antibiotic
adeF	7f75	Firmicutes	Negativicutes	Acidaminococcales	Acidaminococcaceae	Phascolarctobacterium	Phascolarctobacterium faecium	3.24	fluoroquinolone antibiotic; tetracycline antibiotic
adeF	7f75	Bacteroidota	Bacteroidia	Bacteroidales	Tannerellaceae	Parabacteroides	Parabacteroides distasonis	4.99	fluoroquinolone antibiotic; tetracycline antibiotic
adeF	7f75	Desulfobacterota	Desulfovibrionia	Desulfovibrionales	Desulfovibrionaceae	Bilophila	Bilophila wadsworthia	4.48	fluoroquinolone antibiotic; tetracycline antibiotic
adeF	7f75	Bacteroidota	Bacteroidia	Bacteroidales	Barnesiellaceae	Barnesiella	Barnesiella intestinihominis	13.23	fluoroquinolone antibiotic; tetracycline antibiotic
adeF	7f75	Bacteroidota	Bacteroidia	Bacteroidales	Bacteroidaceae	Bacteroides	Bacteroides uniformis	26.19	fluoroquinolone antibiotic; tetracycline antibiotic
adeF	7f75	Bacteroidota	Bacteroidia	Bacteroidales	Bacteroidaceae	Bacteroides	Bacteroides ovatus	8.28	fluoroquinolone antibiotic; tetracycline antibiotic
adeF	7f75	Bacteroidota	Bacteroidia	Bacteroidales	Bacteroidaceae	Bacteroides	Bacteroides cellulosilyticus	3.85	fluoroquinolone antibiotic; tetracycline antibiotic
adeF	7f75	Bacteroidota	Bacteroidia	Bacteroidales	Bacteroidaceae	Bacteroides	Bacteroides caccae	4.38	fluoroquinolone antibiotic; tetracycline antibiotic
adeF	7f75	Bacteroidota	Bacteroidia	Bacteroidales	Rikenellaceae	Alistipes	Alistipes shahii	5.39	fluoroquinolone antibiotic; tetracycline antibiotic
adeF	7f75	Bacteroidota	Bacteroidia	Bacteroidales	Rikenellaceae	Alistipes	Alistipes finegoldii	7.18	fluoroquinolone antibiotic; tetracycline antibiotic
adeF	7f75	Bacteroidota	Bacteroidia	Bacteroidales	Rikenellaceae	Alistipes	Alistipes communis	2.9	fluoroquinolone antibiotic; tetracycline antibiotic
adeF	18fe	Desulfobacterota	Desulfovibrionia	Desulfovibrionales	Desulfovibrionaceae	Desulfovibrio	Desulfovibrio desulfuricans	3.54	fluoroquinolone antibiotic; tetracycline antibiotic
adeF	18fe	Desulfobacterota	Desulfovibrionia	Desulfovibrionales	Desulfovibrionaceae	Bilophila	Bilophila wadsworthia	17.18	fluoroquinolone antibiotic; tetracycline antibiotic
adeF	18fe	Bacteroidota	Bacteroidia	Bacteroidales	Bacteroidaceae	Bacteroides	Bacteroides uniformis	18.74	fluoroquinolone antibiotic; tetracycline antibiotic
adeF	18fe	Bacteroidota	Bacteroidia	Bacteroidales	Rikenellaceae	Alistipes_A	Alistipes ihumii	6.43	fluoroquinolone antibiotic; tetracycline antibiotic
adeF	18fe	Bacteroidota	Bacteroidia	Bacteroidales	Rikenellaceae	Alistipes	Alistipes finegoldii	10.27	fluoroquinolone antibiotic; tetracycline antibiotic
adeF	3587	Bacteroidota	Bacteroidia	Bacteroidales	Bacteroidaceae	Prevotella	Prevotella rara	9.38	fluoroquinolone antibiotic; tetracycline antibiotic
adeF	3587	Bacteroidota	Bacteroidia	Bacteroidales	Bacteroidaceae	Phocaeicola	Phocaeicola vulgatus	11.64	fluoroquinolone antibiotic; tetracycline antibiotic
adeF	3587	Bacteroidota	Bacteroidia	Bacteroidales	Bacteroidaceae	Paraprevotella	Paraprevotella clara	4.86	fluoroquinolone antibiotic; tetracycline antibiotic
adeF	3587	Bacteroidota	Bacteroidia	Bacteroidales	Tannerellaceae	Parabacteroides	Parabacteroides distasonis	10.29	fluoroquinolone antibiotic; tetracycline antibiotic
adeF	3587	Desulfobacterota	Desulfovibrionia	Desulfovibrionales	Desulfovibrionaceae	Bilophila	Bilophila wadsworthia	1.58	fluoroquinolone antibiotic; tetracycline antibiotic
adeF	3587	Bacteroidota	Bacteroidia	Bacteroidales	Bacteroidaceae	Bacteroides	Bacteroides uniformis	9.44	fluoroquinolone antibiotic; tetracycline antibiotic
adeF	3587	Bacteroidota	Bacteroidia	Bacteroidales	Bacteroidaceae	Bacteroides	Bacteroides thetaiotaomicron	2.54	fluoroquinolone antibiotic; tetracycline antibiotic
adeF	3587	Bacteroidota	Bacteroidia	Bacteroidales	Bacteroidaceae	Bacteroides	Bacteroides stercoris	1.37	fluoroquinolone antibiotic; tetracycline antibiotic
adeF	3587	Bacteroidota	Bacteroidia	Bacteroidales	Bacteroidaceae	Bacteroides	Bacteroides caccae	7.55	fluoroquinolone antibiotic; tetracycline antibiotic
adeF	3587	Bacteroidota	Bacteroidia	Bacteroidales	Rikenellaceae	Alistipes	Alistipes putredinis	2.84	fluoroquinolone antibiotic; tetracycline antibiotic
adeF	3587	Bacteroidota	Bacteroidia	Bacteroidales	Rikenellaceae	Alistipes	Alistipes onderdonkii	3.94	fluoroquinolone antibiotic; tetracycline antibiotic
adeF	3587	Verrucomicrobiota	Verrucomicrobiae	Verrucomicrobiales	Akkermansiaceae	Akkermansia	Akkermansia muciniphila	3.55	fluoroquinolone antibiotic; tetracycline antibiotic
adeF	5ba1	Bacteroidota	Bacteroidia	Bacteroidales	Bacteroidaceae	Phocaeicola	Phocaeicola vulgatus	4.28	fluoroquinolone antibiotic; tetracycline antibiotic
adeF	5ba1	Bacteroidota	Bacteroidia	Bacteroidales	Bacteroidaceae	Phocaeicola	Phocaeicola dorei	2.43	fluoroquinolone antibiotic; tetracycline antibiotic
adeF	5ba1	Desulfobacterota	Desulfovibrionia	Desulfovibrionales	Desulfovibrionaceae	Bilophila	Bilophila wadsworthia	1.51	fluoroquinolone antibiotic; tetracycline antibiotic
adeF	5ba1	Bacteroidota	Bacteroidia	Bacteroidales	Barnesiellaceae	Barnesiella	Barnesiella intestinihominis	2.04	fluoroquinolone antibiotic; tetracycline antibiotic
adeF	5ba1	Bacteroidota	Bacteroidia	Bacteroidales	Bacteroidaceae	Bacteroides	Bacteroides uniformis	13.92	fluoroquinolone antibiotic; tetracycline antibiotic
adeF	5ba1	Bacteroidota	Bacteroidia	Bacteroidales	Bacteroidaceae	Bacteroides	Bacteroides stercoris	3.48	fluoroquinolone antibiotic; tetracycline antibiotic
adeF	5ba1	Bacteroidota	Bacteroidia	Bacteroidales	Rikenellaceae	Alistipes	Alistipes shahii	7.14	fluoroquinolone antibiotic; tetracycline antibiotic
adeF	5ba1	Bacteroidota	Bacteroidia	Bacteroidales	Rikenellaceae	Alistipes	Alistipes putredinis	7.4	fluoroquinolone antibiotic; tetracycline antibiotic
adeF	5ba1	Bacteroidota	Bacteroidia	Bacteroidales	Rikenellaceae	Alistipes	Alistipes finegoldii	2.53	fluoroquinolone antibiotic; tetracycline antibiotic
adeF	5ba1	Bacteroidota	Bacteroidia	Bacteroidales	Rikenellaceae	Alistipes	Alistipes communis	2.61	fluoroquinolone antibiotic; tetracycline antibiotic
adeF	5ba1	Verrucomicrobiota	Verrucomicrobiae	Verrucomicrobiales	Akkermansiaceae	Akkermansia	Akkermansia muciniphila	17.99	fluoroquinolone antibiotic; tetracycline antibiotic
adeF	e38f	Bacteroidota	Bacteroidia	Bacteroidales	Bacteroidaceae	Paraprevotella	Paraprevotella clara	1.36	fluoroquinolone antibiotic; tetracycline antibiotic
adeF	e38f	Bacteroidota	Bacteroidia	Bacteroidales	Tannerellaceae	Parabacteroides	Parabacteroides merdae	4.09	fluoroquinolone antibiotic; tetracycline antibiotic
adeF	e38f	Bacteroidota	Bacteroidia	Bacteroidales	Tannerellaceae	Parabacteroides	Parabacteroides distasonis	3.54	fluoroquinolone antibiotic; tetracycline antibiotic
adeF	e38f	Bacteroidota	Bacteroidia	Bacteroidales	Barnesiellaceae	Barnesiella	Barnesiella intestinihominis	5.92	fluoroquinolone antibiotic; tetracycline antibiotic
adeF	e38f	Bacteroidota	Bacteroidia	Bacteroidales	Bacteroidaceae	Bacteroides	Bacteroides uniformis	9.77	fluoroquinolone antibiotic; tetracycline antibiotic
adeF	e38f	Bacteroidota	Bacteroidia	Bacteroidales	Bacteroidaceae	Bacteroides	Bacteroides ovatus	3.08	fluoroquinolone antibiotic; tetracycline antibiotic
adeF	e38f	Bacteroidota	Bacteroidia	Bacteroidales	Bacteroidaceae	Bacteroides	Bacteroides caccae	1.76	fluoroquinolone antibiotic; tetracycline antibiotic
adeF	e38f	Bacteroidota	Bacteroidia	Bacteroidales	Rikenellaceae	Alistipes	Alistipes shahii	2.55	fluoroquinolone antibiotic; tetracycline antibiotic
adeF	e38f	Bacteroidota	Bacteroidia	Bacteroidales	Rikenellaceae	Alistipes	Alistipes putredinis	15.25	fluoroquinolone antibiotic; tetracycline antibiotic
adeF	7e9e	Bacteroidota	Bacteroidia	Bacteroidales	Bacteroidaceae	Phocaeicola	Phocaeicola vulgatus	18.79	fluoroquinolone antibiotic; tetracycline antibiotic
adeF	7e9e	Bacteroidota	Bacteroidia	Bacteroidales	Bacteroidaceae	Phocaeicola	Phocaeicola sp900554435	6.21	fluoroquinolone antibiotic; tetracycline antibiotic
adeF	7e9e	Bacteroidota	Bacteroidia	Bacteroidales	Tannerellaceae	Parabacteroides	Parabacteroides distasonis	8.41	fluoroquinolone antibiotic; tetracycline antibiotic
adeF	7e9e	Bacteroidota	Bacteroidia	Bacteroidales	Marinifilaceae	Odoribacter	Odoribacter splanchnicus	2.27	fluoroquinolone antibiotic; tetracycline antibiotic
adeF	7e9e	Bacteroidota	Bacteroidia	Bacteroidales	Barnesiellaceae	Barnesiella	Barnesiella intestinihominis	1.57	fluoroquinolone antibiotic; tetracycline antibiotic
adeF	7e9e	Bacteroidota	Bacteroidia	Bacteroidales	Bacteroidaceae	Bacteroides	Bacteroides xylanisolvens	6.1	fluoroquinolone antibiotic; tetracycline antibiotic
adeF	7e9e	Bacteroidota	Bacteroidia	Bacteroidales	Bacteroidaceae	Bacteroides	Bacteroides uniformis	26.65	fluoroquinolone antibiotic; tetracycline antibiotic
adeF	7e9e	Bacteroidota	Bacteroidia	Bacteroidales	Bacteroidaceae	Bacteroides	Bacteroides stercoris	56.96	fluoroquinolone antibiotic; tetracycline antibiotic
adeF	7e9e	Bacteroidota	Bacteroidia	Bacteroidales	Bacteroidaceae	Bacteroides	Bacteroides intestinalis	1.7	fluoroquinolone antibiotic; tetracycline antibiotic
adeF	7e9e	Bacteroidota	Bacteroidia	Bacteroidales	Bacteroidaceae	Bacteroides	Bacteroides caccae	4.42	fluoroquinolone antibiotic; tetracycline antibiotic
adeF	7e9e	Bacteroidota	Bacteroidia	Bacteroidales	Rikenellaceae	Alistipes	Alistipes shahii	1.66	fluoroquinolone antibiotic; tetracycline antibiotic
adeF	7e9e	Bacteroidota	Bacteroidia	Bacteroidales	Rikenellaceae	Alistipes	Alistipes putredinis	17.8	fluoroquinolone antibiotic; tetracycline antibiotic
adeF	7e9e	Bacteroidota	Bacteroidia	Bacteroidales	Rikenellaceae	Alistipes	Alistipes onderdonkii	6.68	fluoroquinolone antibiotic; tetracycline antibiotic
adeF	f2e2	Bacteroidota	Bacteroidia	Bacteroidales	Bacteroidaceae	Phocaeicola	Phocaeicola vulgatus	15.39	fluoroquinolone antibiotic; tetracycline antibiotic
adeF	f2e2	Firmicutes	Negativicutes	Acidaminococcales	Acidaminococcaceae	Phascolarctobacterium	Phascolarctobacterium faecium	2.63	fluoroquinolone antibiotic; tetracycline antibiotic
adeF	f2e2	Bacteroidota	Bacteroidia	Bacteroidales	Barnesiellaceae	Barnesiella	Barnesiella intestinihominis	5.1	fluoroquinolone antibiotic; tetracycline antibiotic
adeF	f2e2	Bacteroidota	Bacteroidia	Bacteroidales	Bacteroidaceae	Bacteroides	Bacteroides uniformis	26.42	fluoroquinolone antibiotic; tetracycline antibiotic
adeF	f2e2	Bacteroidota	Bacteroidia	Bacteroidales	Bacteroidaceae	Bacteroides	Bacteroides ovatus	3.98	fluoroquinolone antibiotic; tetracycline antibiotic
adeF	f2e2	Bacteroidota	Bacteroidia	Bacteroidales	Rikenellaceae	Alistipes	Alistipes shahii	3.15	fluoroquinolone antibiotic; tetracycline antibiotic
adeF	f2e2	Bacteroidota	Bacteroidia	Bacteroidales	Rikenellaceae	Alistipes	Alistipes onderdonkii	4.01	fluoroquinolone antibiotic; tetracycline antibiotic
adeF	f2e2	Bacteroidota	Bacteroidia	Bacteroidales	Rikenellaceae	Alistipes_A	Alistipes ihumii	5.32	fluoroquinolone antibiotic; tetracycline antibiotic
adeF	f2e2	Bacteroidota	Bacteroidia	Bacteroidales	Rikenellaceae	Alistipes	Alistipes finegoldii	2.95	fluoroquinolone antibiotic; tetracycline antibiotic
adeF	f2e2	Bacteroidota	Bacteroidia	Bacteroidales	Rikenellaceae	Alistipes	Alistipes communis	1.33	fluoroquinolone antibiotic; tetracycline antibiotic
adeF	f2e2	Verrucomicrobiota	Verrucomicrobiae	Verrucomicrobiales	Akkermansiaceae	Akkermansia	Akkermansia muciniphila	3.44	fluoroquinolone antibiotic; tetracycline antibiotic
adeF	d47a	Bacteroidota	Bacteroidia	Bacteroidales	Bacteroidaceae	Phocaeicola	Phocaeicola dorei	7.45	fluoroquinolone antibiotic; tetracycline antibiotic
adeF	d47a	Proteobacteria	Gammaproteobacteria	Burkholderiales	Burkholderiaceae	Parasutterella	Parasutterella excrementihominis	3.2	fluoroquinolone antibiotic; tetracycline antibiotic
adeF	d47a	Bacteroidota	Bacteroidia	Bacteroidales	Tannerellaceae	Parabacteroides	Parabacteroides distasonis	1.29	fluoroquinolone antibiotic; tetracycline antibiotic
adeF	d47a	Proteobacteria	Alphaproteobacteria	RF32	CAG-239	CAG-495	CAG-495 sp000436375	1.13	fluoroquinolone antibiotic; tetracycline antibiotic
adeF	d47a	Bacteroidota	Bacteroidia	Bacteroidales	Barnesiellaceae	Barnesiella	Barnesiella intestinihominis	3.73	fluoroquinolone antibiotic; tetracycline antibiotic
adeF	d47a	Bacteroidota	Bacteroidia	Bacteroidales	Bacteroidaceae	Bacteroides	Bacteroides uniformis	20.83	fluoroquinolone antibiotic; tetracycline antibiotic
adeF	d47a	Bacteroidota	Bacteroidia	Bacteroidales	Bacteroidaceae	Bacteroides	Bacteroides stercoris	27.68	fluoroquinolone antibiotic; tetracycline antibiotic
adeF	d47a	Bacteroidota	Bacteroidia	Bacteroidales	Bacteroidaceae	Bacteroides	Bacteroides ovatus	17.16	fluoroquinolone antibiotic; tetracycline antibiotic
adeF	d47a	Bacteroidota	Bacteroidia	Bacteroidales	Bacteroidaceae	Bacteroides	Bacteroides fragilis	1.36	fluoroquinolone antibiotic; tetracycline antibiotic
adeF	d47a	Bacteroidota	Bacteroidia	Bacteroidales	Bacteroidaceae	Bacteroides	Bacteroides faecis	17.59	fluoroquinolone antibiotic; tetracycline antibiotic
adeF	d47a	Bacteroidota	Bacteroidia	Bacteroidales	Rikenellaceae	Alistipes	Alistipes shahii	8.12	fluoroquinolone antibiotic; tetracycline antibiotic
adeF	d47a	Bacteroidota	Bacteroidia	Bacteroidales	Rikenellaceae	Alistipes	Alistipes onderdonkii	2.62	fluoroquinolone antibiotic; tetracycline antibiotic
adeF	aa9e	Bacteroidota	Bacteroidia	Bacteroidales	Bacteroidaceae	Phocaeicola	Phocaeicola dorei	1.64	fluoroquinolone antibiotic; tetracycline antibiotic
adeF	aa9e	Firmicutes	Negativicutes	Acidaminococcales	Acidaminococcaceae	Phascolarctobacterium	Phascolarctobacterium faecium	4.62	fluoroquinolone antibiotic; tetracycline antibiotic
adeF	aa9e	Bacteroidota	Bacteroidia	Bacteroidales	Tannerellaceae	Parabacteroides	Parabacteroides distasonis	4.38	fluoroquinolone antibiotic; tetracycline antibiotic
adeF	aa9e	Proteobacteria	Alphaproteobacteria	RF32	CAG-239	CAG-495	CAG-495 sp000436375	1.22	fluoroquinolone antibiotic; tetracycline antibiotic
adeF	aa9e	Bacteroidota	Bacteroidia	Bacteroidales	Bacteroidaceae	Bacteroides	Bacteroides xylanisolvens	4.29	fluoroquinolone antibiotic; tetracycline antibiotic
adeF	aa9e	Bacteroidota	Bacteroidia	Bacteroidales	Bacteroidaceae	Bacteroides	Bacteroides uniformis	10.97	fluoroquinolone antibiotic; tetracycline antibiotic
adeF	aa9e	Bacteroidota	Bacteroidia	Bacteroidales	Bacteroidaceae	Bacteroides	Bacteroides stercoris	38.32	fluoroquinolone antibiotic; tetracycline antibiotic
adeF	aa9e	Bacteroidota	Bacteroidia	Bacteroidales	Bacteroidaceae	Bacteroides	Bacteroides ovatus	9.86	fluoroquinolone antibiotic; tetracycline antibiotic
adeF	aa9e	Bacteroidota	Bacteroidia	Bacteroidales	Rikenellaceae	Alistipes	Alistipes sp000434235	4.07	fluoroquinolone antibiotic; tetracycline antibiotic
adeF	aa9e	Bacteroidota	Bacteroidia	Bacteroidales	Rikenellaceae	Alistipes	Alistipes shahii	3.37	fluoroquinolone antibiotic; tetracycline antibiotic
adeF	aa9e	Bacteroidota	Bacteroidia	Bacteroidales	Rikenellaceae	Alistipes	Alistipes putredinis	6.42	fluoroquinolone antibiotic; tetracycline antibiotic
adeF	aa9e	Bacteroidota	Bacteroidia	Bacteroidales	Rikenellaceae	Alistipes	Alistipes communis	3.17	fluoroquinolone antibiotic; tetracycline antibiotic
adeF	adf5	Bacteroidota	Bacteroidia	Bacteroidales	Bacteroidaceae	Phocaeicola	Phocaeicola vulgatus	16.99	fluoroquinolone antibiotic; tetracycline antibiotic
adeF	adf5	Bacteroidota	Bacteroidia	Bacteroidales	Bacteroidaceae	Phocaeicola	Phocaeicola plebeius	5.4	fluoroquinolone antibiotic; tetracycline antibiotic
adeF	adf5	Bacteroidota	Bacteroidia	Bacteroidales	Marinifilaceae	Odoribacter	Odoribacter splanchnicus	1.29	fluoroquinolone antibiotic; tetracycline antibiotic
adeF	adf5	Proteobacteria	Alphaproteobacteria	RF32	CAG-239	CAG-495	CAG-495 sp000436375	0.82	fluoroquinolone antibiotic; tetracycline antibiotic
adeF	adf5	Bacteroidota	Bacteroidia	Bacteroidales	Marinifilaceae	Butyricimonas	Butyricimonas virosa	0.93	fluoroquinolone antibiotic; tetracycline antibiotic
adeF	adf5	Bacteroidota	Bacteroidia	Bacteroidales	Barnesiellaceae	Barnesiella	Barnesiella intestinihominis	13.11	fluoroquinolone antibiotic; tetracycline antibiotic
adeF	adf5	Bacteroidota	Bacteroidia	Bacteroidales	Bacteroidaceae	Bacteroides	Bacteroides xylanisolvens	2.28	fluoroquinolone antibiotic; tetracycline antibiotic
adeF	adf5	Bacteroidota	Bacteroidia	Bacteroidales	Bacteroidaceae	Bacteroides	Bacteroides uniformis	3.76	fluoroquinolone antibiotic; tetracycline antibiotic
adeF	adf5	Bacteroidota	Bacteroidia	Bacteroidales	Bacteroidaceae	Bacteroides	Bacteroides intestinalis	4.09	fluoroquinolone antibiotic; tetracycline antibiotic
adeF	adf5	Bacteroidota	Bacteroidia	Bacteroidales	Rikenellaceae	Alistipes	Alistipes putredinis	8.28	fluoroquinolone antibiotic; tetracycline antibiotic
adeF	adf5	Bacteroidota	Bacteroidia	Bacteroidales	Rikenellaceae	Alistipes	Alistipes onderdonkii	9.29	fluoroquinolone antibiotic; tetracycline antibiotic
adeF	adf5	Bacteroidota	Bacteroidia	Bacteroidales	Rikenellaceae	Alistipes	Alistipes finegoldii	8.05	fluoroquinolone antibiotic; tetracycline antibiotic
adeF	adf5	Verrucomicrobiota	Verrucomicrobiae	Verrucomicrobiales	Akkermansiaceae	Akkermansia	Akkermansia muciniphila	8.22	fluoroquinolone antibiotic; tetracycline antibiotic
adeF	5c2f	Bacteroidota	Bacteroidia	Bacteroidales	Bacteroidaceae	Phocaeicola	Phocaeicola vulgatus	6.8	fluoroquinolone antibiotic; tetracycline antibiotic
adeF	5c2f	Desulfobacterota	Desulfovibrionia	Desulfovibrionales	Desulfovibrionaceae	Bilophila	Bilophila wadsworthia	1.5	fluoroquinolone antibiotic; tetracycline antibiotic
adeF	5c2f	Bacteroidota	Bacteroidia	Bacteroidales	Bacteroidaceae	Bacteroides	Bacteroides uniformis	10	fluoroquinolone antibiotic; tetracycline antibiotic
adeF	5c2f	Bacteroidota	Bacteroidia	Bacteroidales	Bacteroidaceae	Bacteroides	Bacteroides salyersiae	3.54	fluoroquinolone antibiotic; tetracycline antibiotic
adeF	5c2f	Bacteroidota	Bacteroidia	Bacteroidales	Bacteroidaceae	Bacteroides	Bacteroides ovatus	3.71	fluoroquinolone antibiotic; tetracycline antibiotic
adeF	5c2f	Bacteroidota	Bacteroidia	Bacteroidales	Bacteroidaceae	Bacteroides	Bacteroides fragilis	3.2	fluoroquinolone antibiotic; tetracycline antibiotic
adeF	5c2f	Bacteroidota	Bacteroidia	Bacteroidales	Rikenellaceae	Alistipes	Alistipes shahii	4.4	fluoroquinolone antibiotic; tetracycline antibiotic
adeF	5c2f	Bacteroidota	Bacteroidia	Bacteroidales	Rikenellaceae	Alistipes	Alistipes putredinis	5.47	fluoroquinolone antibiotic; tetracycline antibiotic
adeF	5c2f	Bacteroidota	Bacteroidia	Bacteroidales	Rikenellaceae	Alistipes	Alistipes communis	1.62	fluoroquinolone antibiotic; tetracycline antibiotic
adeF	74f1	Bacteroidota	Bacteroidia	Bacteroidales	Bacteroidaceae	Phocaeicola	Phocaeicola vulgatus	1.4	fluoroquinolone antibiotic; tetracycline antibiotic
adeF	74f1	Desulfobacterota	Desulfovibrionia	Desulfovibrionales	Desulfovibrionaceae	Desulfovibrio	Desulfovibrio piger	1.3	fluoroquinolone antibiotic; tetracycline antibiotic
adeF	74f1	Bacteroidota	Bacteroidia	Bacteroidales	Bacteroidaceae	Bacteroides	Bacteroides uniformis	9.05	fluoroquinolone antibiotic; tetracycline antibiotic
adeF	74f1	Bacteroidota	Bacteroidia	Bacteroidales	Bacteroidaceae	Bacteroides	Bacteroides caccae	1.16	fluoroquinolone antibiotic; tetracycline antibiotic
adeF	74f1	Bacteroidota	Bacteroidia	Bacteroidales	Rikenellaceae	Alistipes	Alistipes putredinis	6.12	fluoroquinolone antibiotic; tetracycline antibiotic
adeF	74f1	Bacteroidota	Bacteroidia	Bacteroidales	Rikenellaceae	Alistipes	Alistipes onderdonkii	1.77	fluoroquinolone antibiotic; tetracycline antibiotic
adeF	74f1	Verrucomicrobiota	Verrucomicrobiae	Verrucomicrobiales	Akkermansiaceae	Akkermansia	Akkermansia muciniphila	1.14	fluoroquinolone antibiotic; tetracycline antibiotic
adeF	74f1	Bacteroidota	Bacteroidia	Bacteroidales	Bacteroidaceae	Phocaeicola		3.3	fluoroquinolone antibiotic; tetracycline antibiotic
adeF	74f1	Bacteroidota	Bacteroidia	Bacteroidales	Bacteroidaceae	Prevotella		1.16	fluoroquinolone antibiotic; tetracycline antibiotic
adeF	049d	Bacteroidota	Bacteroidia	Bacteroidales	Bacteroidaceae	Phocaeicola	Phocaeicola vulgatus	16.47	fluoroquinolone antibiotic; tetracycline antibiotic
adeF	049d	Bacteroidota	Bacteroidia	Bacteroidales	Bacteroidaceae	Phocaeicola	Phocaeicola coprocola	2.67	fluoroquinolone antibiotic; tetracycline antibiotic
adeF	049d	Firmicutes	Negativicutes	Acidaminococcales	Acidaminococcaceae	Phascolarctobacterium	Phascolarctobacterium faecium	4.45	fluoroquinolone antibiotic; tetracycline antibiotic
adeF	049d	Bacteroidota	Bacteroidia	Bacteroidales	Tannerellaceae	Parabacteroides	Parabacteroides merdae	5.02	fluoroquinolone antibiotic; tetracycline antibiotic
adeF	049d	Proteobacteria	Gammaproteobacteria	Enterobacterales	Enterobacteriaceae	Citrobacter	Citrobacter braakii	9.03	fluoroquinolone antibiotic; tetracycline antibiotic
adeF	049d	Bacteroidota	Bacteroidia	Bacteroidales	Barnesiellaceae	Barnesiella	Barnesiella intestinihominis	7.75	fluoroquinolone antibiotic; tetracycline antibiotic
adeF	049d	Bacteroidota	Bacteroidia	Bacteroidales	Bacteroidaceae	Bacteroides	Bacteroides xylanisolvens	4.84	fluoroquinolone antibiotic; tetracycline antibiotic
adeF	049d	Bacteroidota	Bacteroidia	Bacteroidales	Bacteroidaceae	Bacteroides	Bacteroides uniformis	36.43	fluoroquinolone antibiotic; tetracycline antibiotic
adeF	049d	Bacteroidota	Bacteroidia	Bacteroidales	Bacteroidaceae	Bacteroides	Bacteroides salyersiae	3.82	fluoroquinolone antibiotic; tetracycline antibiotic
adeF	049d	Bacteroidota	Bacteroidia	Bacteroidales	Bacteroidaceae	Bacteroides	Bacteroides cellulosilyticus	42.56	fluoroquinolone antibiotic; tetracycline antibiotic
adeF	049d	Bacteroidota	Bacteroidia	Bacteroidales	Bacteroidaceae	Bacteroides	Bacteroides caccae	2.41	fluoroquinolone antibiotic; tetracycline antibiotic
adeF	049d	Bacteroidota	Bacteroidia	Bacteroidales	Rikenellaceae	Alistipes	Alistipes shahii	5.54	fluoroquinolone antibiotic; tetracycline antibiotic
adeF	049d	Bacteroidota	Bacteroidia	Bacteroidales	Rikenellaceae	Alistipes	Alistipes putredinis	7.39	fluoroquinolone antibiotic; tetracycline antibiotic
adeF	049d	Bacteroidota	Bacteroidia	Bacteroidales	Rikenellaceae	Alistipes	Alistipes finegoldii	1.74	fluoroquinolone antibiotic; tetracycline antibiotic
adeF	049d	Bacteroidota	Bacteroidia	Bacteroidales	Rikenellaceae	Alistipes	Alistipes communis	2.55	fluoroquinolone antibiotic; tetracycline antibiotic
adeF	049d	Verrucomicrobiota	Verrucomicrobiae	Verrucomicrobiales	Akkermansiaceae	Akkermansia	Akkermansia muciniphila	6.63	fluoroquinolone antibiotic; tetracycline antibiotic
adeF	77f2	Bacteroidota	Bacteroidia	Bacteroidales	Bacteroidaceae	Phocaeicola	Phocaeicola vulgatus	5.51	fluoroquinolone antibiotic; tetracycline antibiotic
adeF	77f2	Bacteroidota	Bacteroidia	Bacteroidales	Bacteroidaceae	Phocaeicola	Phocaeicola sp900554435	5.17	fluoroquinolone antibiotic; tetracycline antibiotic
adeF	77f2	Bacteroidota	Bacteroidia	Bacteroidales	Tannerellaceae	Parabacteroides	Parabacteroides merdae	1.35	fluoroquinolone antibiotic; tetracycline antibiotic
adeF	77f2	Bacteroidota	Bacteroidia	Bacteroidales	Tannerellaceae	Parabacteroides	Parabacteroides distasonis	6.99	fluoroquinolone antibiotic; tetracycline antibiotic
adeF	77f2	Bacteroidota	Bacteroidia	Bacteroidales	Bacteroidaceae	Bacteroides	Bacteroides xylanisolvens	1.93	fluoroquinolone antibiotic; tetracycline antibiotic
adeF	77f2	Bacteroidota	Bacteroidia	Bacteroidales	Bacteroidaceae	Bacteroides	Bacteroides uniformis	2.59	fluoroquinolone antibiotic; tetracycline antibiotic
adeF	77f2	Bacteroidota	Bacteroidia	Bacteroidales	Bacteroidaceae	Bacteroides	Bacteroides caccae	11.73	fluoroquinolone antibiotic; tetracycline antibiotic
adeF	77f2	Bacteroidota	Bacteroidia	Bacteroidales	Rikenellaceae	Alistipes	Alistipes shahii	1.56	fluoroquinolone antibiotic; tetracycline antibiotic
adeF	77f2	Bacteroidota	Bacteroidia	Bacteroidales	Rikenellaceae	Alistipes	Alistipes putredinis	9.26	fluoroquinolone antibiotic; tetracycline antibiotic
adeF	77f2	Bacteroidota	Bacteroidia	Bacteroidales	Rikenellaceae	Alistipes	Alistipes communis	2.84	fluoroquinolone antibiotic; tetracycline antibiotic
adeF	a96d	Bacteroidota	Bacteroidia	Bacteroidales	Bacteroidaceae	Phocaeicola	Phocaeicola vulgatus	7.24	fluoroquinolone antibiotic; tetracycline antibiotic
adeF	a96d	Bacteroidota	Bacteroidia	Bacteroidales	Bacteroidaceae	Phocaeicola	Phocaeicola dorei	2.42	fluoroquinolone antibiotic; tetracycline antibiotic
adeF	a96d	Proteobacteria	Gammaproteobacteria	Burkholderiales	Burkholderiaceae	Parasutterella	Parasutterella sp000980495	2.65	fluoroquinolone antibiotic; tetracycline antibiotic
adeF	a96d	Bacteroidota	Bacteroidia	Bacteroidales	Tannerellaceae	Parabacteroides	Parabacteroides distasonis	6.89	fluoroquinolone antibiotic; tetracycline antibiotic
adeF	a96d	Desulfobacterota	Desulfovibrionia	Desulfovibrionales	Desulfovibrionaceae	Bilophila	Bilophila wadsworthia	3.85	fluoroquinolone antibiotic; tetracycline antibiotic
adeF	a96d	Bacteroidota	Bacteroidia	Bacteroidales	Barnesiellaceae	Barnesiella	Barnesiella intestinihominis	9	fluoroquinolone antibiotic; tetracycline antibiotic
adeF	a96d	Bacteroidota	Bacteroidia	Bacteroidales	Bacteroidaceae	Bacteroides	Bacteroides thetaiotaomicron	5.81	fluoroquinolone antibiotic; tetracycline antibiotic
adeF	a96d	Bacteroidota	Bacteroidia	Bacteroidales	Bacteroidaceae	Bacteroides	Bacteroides stercoris	20.13	fluoroquinolone antibiotic; tetracycline antibiotic
adeF	a96d	Bacteroidota	Bacteroidia	Bacteroidales	Bacteroidaceae	Bacteroides	Bacteroides fragilis	13.6	fluoroquinolone antibiotic; tetracycline antibiotic
adeF	a96d	Bacteroidota	Bacteroidia	Bacteroidales	Rikenellaceae	Alistipes	Alistipes shahii	2.28	fluoroquinolone antibiotic; tetracycline antibiotic
adeF	a96d	Bacteroidota	Bacteroidia	Bacteroidales	Rikenellaceae	Alistipes	Alistipes putredinis	21.76	fluoroquinolone antibiotic; tetracycline antibiotic
adeF	a96d	Bacteroidota	Bacteroidia	Bacteroidales	Rikenellaceae	Alistipes	Alistipes finegoldii	5.43	fluoroquinolone antibiotic; tetracycline antibiotic
adeF	393d	Bacteroidota	Bacteroidia	Bacteroidales	Bacteroidaceae	Phocaeicola	Phocaeicola dorei	6.23	fluoroquinolone antibiotic; tetracycline antibiotic
adeF	393d	Proteobacteria	Gammaproteobacteria	Burkholderiales	Burkholderiaceae	Parasutterella	Parasutterella sp000980495	1.55	fluoroquinolone antibiotic; tetracycline antibiotic
adeF	393d	Bacteroidota	Bacteroidia	Bacteroidales	Tannerellaceae	Parabacteroides	Parabacteroides merdae	4.55	fluoroquinolone antibiotic; tetracycline antibiotic
adeF	393d	Bacteroidota	Bacteroidia	Bacteroidales	Tannerellaceae	Parabacteroides	Parabacteroides distasonis	4.29	fluoroquinolone antibiotic; tetracycline antibiotic
adeF	393d	Bacteroidota	Bacteroidia	Bacteroidales	Marinifilaceae	Odoribacter	Odoribacter splanchnicus	2.75	fluoroquinolone antibiotic; tetracycline antibiotic
adeF	393d	Bacteroidota	Bacteroidia	Bacteroidales	Barnesiellaceae	Barnesiella	Barnesiella intestinihominis	7.96	fluoroquinolone antibiotic; tetracycline antibiotic
adeF	393d	Bacteroidota	Bacteroidia	Bacteroidales	Bacteroidaceae	Bacteroides	Bacteroides uniformis	15.67	fluoroquinolone antibiotic; tetracycline antibiotic
adeF	393d	Bacteroidota	Bacteroidia	Bacteroidales	Bacteroidaceae	Bacteroides	Bacteroides ovatus	1.19	fluoroquinolone antibiotic; tetracycline antibiotic
adeF	393d	Bacteroidota	Bacteroidia	Bacteroidales	Bacteroidaceae	Bacteroides	Bacteroides cellulosilyticus	5.88	fluoroquinolone antibiotic; tetracycline antibiotic
adeF	393d	Bacteroidota	Bacteroidia	Bacteroidales	Bacteroidaceae	Bacteroides	Bacteroides caccae	3.71	fluoroquinolone antibiotic; tetracycline antibiotic
adeF	393d	Bacteroidota	Bacteroidia	Bacteroidales	Rikenellaceae	Alistipes	Alistipes shahii	3.04	fluoroquinolone antibiotic; tetracycline antibiotic
adeF	393d	Bacteroidota	Bacteroidia	Bacteroidales	Rikenellaceae	Alistipes	Alistipes putredinis	18.17	fluoroquinolone antibiotic; tetracycline antibiotic
adeF	393d	Bacteroidota	Bacteroidia	Bacteroidales	Rikenellaceae	Alistipes	Alistipes onderdonkii	6.22	fluoroquinolone antibiotic; tetracycline antibiotic
adeF	393d	Bacteroidota	Bacteroidia	Bacteroidales	Rikenellaceae	Alistipes	Alistipes finegoldii	3.31	fluoroquinolone antibiotic; tetracycline antibiotic
adeF	393d	Verrucomicrobiota	Verrucomicrobiae	Verrucomicrobiales	Akkermansiaceae	Akkermansia	Akkermansia muciniphila	27.42	fluoroquinolone antibiotic; tetracycline antibiotic
adeF	8d1d	Bacteroidota	Bacteroidia	Bacteroidales	Bacteroidaceae	Phocaeicola	Phocaeicola sp900554435	1.31	fluoroquinolone antibiotic; tetracycline antibiotic
adeF	8d1d	Bacteroidota	Bacteroidia	Bacteroidales	Bacteroidaceae	Phocaeicola	Phocaeicola dorei	6.63	fluoroquinolone antibiotic; tetracycline antibiotic
adeF	8d1d	Bacteroidota	Bacteroidia	Bacteroidales	Bacteroidaceae	Paraprevotella	Paraprevotella clara	1.07	fluoroquinolone antibiotic; tetracycline antibiotic
adeF	8d1d	Bacteroidota	Bacteroidia	Bacteroidales	Tannerellaceae	Parabacteroides	Parabacteroides johnsonii	4.72	fluoroquinolone antibiotic; tetracycline antibiotic
adeF	8d1d	Bacteroidota	Bacteroidia	Bacteroidales	Tannerellaceae	Parabacteroides	Parabacteroides distasonis	2.19	fluoroquinolone antibiotic; tetracycline antibiotic
adeF	8d1d	Desulfobacterota	Desulfovibrionia	Desulfovibrionales	Desulfovibrionaceae	Desulfovibrio	Desulfovibrio sp900556755	3.04	fluoroquinolone antibiotic; tetracycline antibiotic
adeF	8d1d	Desulfobacterota	Desulfovibrionia	Desulfovibrionales	Desulfovibrionaceae	Bilophila	Bilophila wadsworthia	2.93	fluoroquinolone antibiotic; tetracycline antibiotic
adeF	8d1d	Bacteroidota	Bacteroidia	Bacteroidales	Barnesiellaceae	Barnesiella	Barnesiella intestinihominis	5.25	fluoroquinolone antibiotic; tetracycline antibiotic
adeF	8d1d	Bacteroidota	Bacteroidia	Bacteroidales	Bacteroidaceae	Bacteroides	Bacteroides uniformis	2.22	fluoroquinolone antibiotic; tetracycline antibiotic
adeF	8d1d	Bacteroidota	Bacteroidia	Bacteroidales	Bacteroidaceae	Bacteroides	Bacteroides faecis	1.6	fluoroquinolone antibiotic; tetracycline antibiotic
adeF	8d1d	Bacteroidota	Bacteroidia	Bacteroidales	Rikenellaceae	Alistipes	Alistipes putredinis	16.56	fluoroquinolone antibiotic; tetracycline antibiotic
adeF	8d1d	Bacteroidota	Bacteroidia	Bacteroidales	Rikenellaceae	Alistipes	Alistipes finegoldii	2.14	fluoroquinolone antibiotic; tetracycline antibiotic
adeF	ff35	Bacteroidota	Bacteroidia	Bacteroidales	Bacteroidaceae	Phocaeicola	Phocaeicola vulgatus	79.21	fluoroquinolone antibiotic; tetracycline antibiotic
adeF	ff35	Bacteroidota	Bacteroidia	Bacteroidales	Tannerellaceae	Parabacteroides	Parabacteroides merdae	27.55	fluoroquinolone antibiotic; tetracycline antibiotic
adeF	ff35	Bacteroidota	Bacteroidia	Bacteroidales	Tannerellaceae	Parabacteroides	Parabacteroides distasonis	7.02	fluoroquinolone antibiotic; tetracycline antibiotic
adeF	ff35	Bacteroidota	Bacteroidia	Bacteroidales	Barnesiellaceae	Barnesiella	Barnesiella intestinihominis	9.14	fluoroquinolone antibiotic; tetracycline antibiotic
adeF	ff35	Bacteroidota	Bacteroidia	Bacteroidales	Bacteroidaceae	Bacteroides	Bacteroides uniformis	27.93	fluoroquinolone antibiotic; tetracycline antibiotic
adeF	ff35	Bacteroidota	Bacteroidia	Bacteroidales	Bacteroidaceae	Bacteroides	Bacteroides thetaiotaomicron	13.44	fluoroquinolone antibiotic; tetracycline antibiotic
adeF	ff35	Bacteroidota	Bacteroidia	Bacteroidales	Bacteroidaceae	Bacteroides	Bacteroides ovatus	26.23	fluoroquinolone antibiotic; tetracycline antibiotic
adeF	ff35	Bacteroidota	Bacteroidia	Bacteroidales	Bacteroidaceae	Bacteroides	Bacteroides fragilis	3.54	fluoroquinolone antibiotic; tetracycline antibiotic
adeF	ff35	Bacteroidota	Bacteroidia	Bacteroidales	Bacteroidaceae	Bacteroides	Bacteroides finegoldii	5.7	fluoroquinolone antibiotic; tetracycline antibiotic
adeF	ff35	Bacteroidota	Bacteroidia	Bacteroidales	Bacteroidaceae	Bacteroides	Bacteroides cellulosilyticus	7.71	fluoroquinolone antibiotic; tetracycline antibiotic
adeF	ff35	Bacteroidota	Bacteroidia	Bacteroidales	Rikenellaceae	Alistipes	Alistipes shahii	2.04	fluoroquinolone antibiotic; tetracycline antibiotic
adeF	ff35	Bacteroidota	Bacteroidia	Bacteroidales	Rikenellaceae	Alistipes	Alistipes putredinis	9.3	fluoroquinolone antibiotic; tetracycline antibiotic
adeF	ff35	Bacteroidota	Bacteroidia	Bacteroidales	Rikenellaceae	Alistipes	Alistipes onderdonkii	1.59	fluoroquinolone antibiotic; tetracycline antibiotic
adeF	ff35	Bacteroidota	Bacteroidia	Bacteroidales	Rikenellaceae	Alistipes	Alistipes finegoldii	4.18	fluoroquinolone antibiotic; tetracycline antibiotic
adeF	ff35	Verrucomicrobiota	Verrucomicrobiae	Verrucomicrobiales	Akkermansiaceae	Akkermansia	Akkermansia muciniphila	1.55	fluoroquinolone antibiotic; tetracycline antibiotic
adeF	329e	Bacteroidota	Bacteroidia	Bacteroidales	Bacteroidaceae	Phocaeicola	Phocaeicola vulgatus	3.49	fluoroquinolone antibiotic; tetracycline antibiotic
adeF	329e	Bacteroidota	Bacteroidia	Bacteroidales	Bacteroidaceae	Bacteroides	Bacteroides uniformis	0.97	fluoroquinolone antibiotic; tetracycline antibiotic
adeF	329e	Bacteroidota	Bacteroidia	Bacteroidales	Rikenellaceae	Alistipes	Alistipes putredinis	6.34	fluoroquinolone antibiotic; tetracycline antibiotic
adeF	329e	Bacteroidota	Bacteroidia	Bacteroidales	Rikenellaceae	Alistipes	Alistipes onderdonkii	1.2	fluoroquinolone antibiotic; tetracycline antibiotic
adeF	329e	Bacteroidota	Bacteroidia	Bacteroidales	Muribaculaceae	CAG-485		1.59	fluoroquinolone antibiotic; tetracycline antibiotic
adeF	5523	Bacteroidota	Bacteroidia	Bacteroidales	Bacteroidaceae	Phocaeicola	Phocaeicola vulgatus	2.37	fluoroquinolone antibiotic; tetracycline antibiotic
adeF	5523	Bacteroidota	Bacteroidia	Bacteroidales	Tannerellaceae	Parabacteroides	Parabacteroides distasonis	4.11	fluoroquinolone antibiotic; tetracycline antibiotic
adeF	5523	Bacteroidota	Bacteroidia	Bacteroidales	Marinifilaceae	Odoribacter	Odoribacter splanchnicus	1.47	fluoroquinolone antibiotic; tetracycline antibiotic
adeF	5523	Desulfobacterota	Desulfovibrionia	Desulfovibrionales	Desulfovibrionaceae	Desulfovibrio	Desulfovibrio sp900556755	2.92	fluoroquinolone antibiotic; tetracycline antibiotic
adeF	5523	Bacteroidota	Bacteroidia	Bacteroidales	Barnesiellaceae	Barnesiella	Barnesiella intestinihominis	5.02	fluoroquinolone antibiotic; tetracycline antibiotic
adeF	5523	Bacteroidota	Bacteroidia	Bacteroidales	Bacteroidaceae	Bacteroides	Bacteroides uniformis	11.6	fluoroquinolone antibiotic; tetracycline antibiotic
adeF	5523	Bacteroidota	Bacteroidia	Bacteroidales	Bacteroidaceae	Bacteroides	Bacteroides cellulosilyticus	3.97	fluoroquinolone antibiotic; tetracycline antibiotic
adeF	5523	Bacteroidota	Bacteroidia	Bacteroidales	Bacteroidaceae	Bacteroides	Bacteroides caccae	4.26	fluoroquinolone antibiotic; tetracycline antibiotic
adeF	5523	Bacteroidota	Bacteroidia	Bacteroidales	Rikenellaceae	Alistipes	Alistipes shahii	4.59	fluoroquinolone antibiotic; tetracycline antibiotic
adeF	5523	Bacteroidota	Bacteroidia	Bacteroidales	Rikenellaceae	Alistipes	Alistipes putredinis	6.5	fluoroquinolone antibiotic; tetracycline antibiotic
adeF	5523	Bacteroidota	Bacteroidia	Bacteroidales	Rikenellaceae	Alistipes	Alistipes onderdonkii	3.58	fluoroquinolone antibiotic; tetracycline antibiotic
adeF	5523	Verrucomicrobiota	Verrucomicrobiae	Verrucomicrobiales	Akkermansiaceae	Akkermansia	Akkermansia muciniphila	19.7	fluoroquinolone antibiotic; tetracycline antibiotic
adeF	7cbb	Bacteroidota	Bacteroidia	Bacteroidales	Bacteroidaceae	Phocaeicola	Phocaeicola vulgatus	5.44	fluoroquinolone antibiotic; tetracycline antibiotic
adeF	7cbb	Bacteroidota	Bacteroidia	Bacteroidales	Tannerellaceae	Parabacteroides	Parabacteroides merdae	1.82	fluoroquinolone antibiotic; tetracycline antibiotic
adeF	7cbb	Bacteroidota	Bacteroidia	Bacteroidales	Tannerellaceae	Parabacteroides	Parabacteroides distasonis	0.82	fluoroquinolone antibiotic; tetracycline antibiotic
adeF	7cbb	Bacteroidota	Bacteroidia	Bacteroidales	Barnesiellaceae	Barnesiella	Barnesiella intestinihominis	1.22	fluoroquinolone antibiotic; tetracycline antibiotic
adeF	7cbb	Bacteroidota	Bacteroidia	Bacteroidales	Bacteroidaceae	Bacteroides	Bacteroides xylanisolvens	1.43	fluoroquinolone antibiotic; tetracycline antibiotic
adeF	7cbb	Bacteroidota	Bacteroidia	Bacteroidales	Bacteroidaceae	Bacteroides	Bacteroides uniformis	29.89	fluoroquinolone antibiotic; tetracycline antibiotic
adeF	7cbb	Bacteroidota	Bacteroidia	Bacteroidales	Bacteroidaceae	Bacteroides	Bacteroides cellulosilyticus	4.03	fluoroquinolone antibiotic; tetracycline antibiotic
adeF	7cbb	Bacteroidota	Bacteroidia	Bacteroidales	Rikenellaceae	Alistipes	Alistipes shahii	3.85	fluoroquinolone antibiotic; tetracycline antibiotic
adeF	7cbb	Bacteroidota	Bacteroidia	Bacteroidales	Rikenellaceae	Alistipes	Alistipes putredinis	7.24	fluoroquinolone antibiotic; tetracycline antibiotic
adeF	7cbb	Bacteroidota	Bacteroidia	Bacteroidales	Rikenellaceae	Alistipes	Alistipes onderdonkii	2.98	fluoroquinolone antibiotic; tetracycline antibiotic
adeF	7cbb	Bacteroidota	Bacteroidia	Bacteroidales	Rikenellaceae	Alistipes_A	Alistipes ihumii	1.74	fluoroquinolone antibiotic; tetracycline antibiotic
adeF	7f1e	Bacteroidota	Bacteroidia	Bacteroidales	Bacteroidaceae	Phocaeicola	Phocaeicola dorei	18.06	fluoroquinolone antibiotic; tetracycline antibiotic
adeF	7f1e	Bacteroidota	Bacteroidia	Bacteroidales	Tannerellaceae	Parabacteroides	Parabacteroides johnsonii	3.06	fluoroquinolone antibiotic; tetracycline antibiotic
adeF	7f1e	Bacteroidota	Bacteroidia	Bacteroidales	Tannerellaceae	Parabacteroides	Parabacteroides distasonis	10.21	fluoroquinolone antibiotic; tetracycline antibiotic
adeF	7f1e	Bacteroidota	Bacteroidia	Bacteroidales	Barnesiellaceae	Barnesiella	Barnesiella intestinihominis	4.49	fluoroquinolone antibiotic; tetracycline antibiotic
adeF	7f1e	Bacteroidota	Bacteroidia	Bacteroidales	Bacteroidaceae	Bacteroides	Bacteroides xylanisolvens	6.49	fluoroquinolone antibiotic; tetracycline antibiotic
adeF	7f1e	Bacteroidota	Bacteroidia	Bacteroidales	Bacteroidaceae	Bacteroides	Bacteroides uniformis	26.42	fluoroquinolone antibiotic; tetracycline antibiotic
adeF	7f1e	Bacteroidota	Bacteroidia	Bacteroidales	Bacteroidaceae	Bacteroides	Bacteroides salyersiae	2.07	fluoroquinolone antibiotic; tetracycline antibiotic
adeF	7f1e	Bacteroidota	Bacteroidia	Bacteroidales	Bacteroidaceae	Bacteroides	Bacteroides fragilis	12.76	fluoroquinolone antibiotic; tetracycline antibiotic
adeF	7f1e	Bacteroidota	Bacteroidia	Bacteroidales	Bacteroidaceae	Bacteroides	Bacteroides faecis	30	fluoroquinolone antibiotic; tetracycline antibiotic
adeF	7f1e	Bacteroidota	Bacteroidia	Bacteroidales	Bacteroidaceae	Bacteroides	Bacteroides cellulosilyticus	57.4	fluoroquinolone antibiotic; tetracycline antibiotic
adeF	7f1e	Bacteroidota	Bacteroidia	Bacteroidales	Bacteroidaceae	Bacteroides	Bacteroides caccae	3.65	fluoroquinolone antibiotic; tetracycline antibiotic
adeF	7f1e	Bacteroidota	Bacteroidia	Bacteroidales	Rikenellaceae	Alistipes	Alistipes putredinis	21.65	fluoroquinolone antibiotic; tetracycline antibiotic
adeF	7f1e	Bacteroidota	Bacteroidia	Bacteroidales	Rikenellaceae	Alistipes	Alistipes onderdonkii	7.76	fluoroquinolone antibiotic; tetracycline antibiotic
adeF	7f1e	Bacteroidota	Bacteroidia	Bacteroidales	Rikenellaceae	Alistipes	Alistipes communis	3.6	fluoroquinolone antibiotic; tetracycline antibiotic
adeF	3e47	Bacteroidota	Bacteroidia	Bacteroidales	Bacteroidaceae	Prevotella	Prevotella lascolaii	1.99	fluoroquinolone antibiotic; tetracycline antibiotic
adeF	3e47	Bacteroidota	Bacteroidia	Bacteroidales	Bacteroidaceae	Phocaeicola	Phocaeicola vulgatus	5.43	fluoroquinolone antibiotic; tetracycline antibiotic
adeF	3e47	Bacteroidota	Bacteroidia	Bacteroidales	Bacteroidaceae	Phocaeicola	Phocaeicola coprocola	3.24	fluoroquinolone antibiotic; tetracycline antibiotic
adeF	3e47	Bacteroidota	Bacteroidia	Bacteroidales	Tannerellaceae	Parabacteroides	Parabacteroides distasonis	1.65	fluoroquinolone antibiotic; tetracycline antibiotic
adeF	3e47	Desulfobacterota	Desulfovibrionia	Desulfovibrionales	Desulfovibrionaceae	Desulfovibrio	Desulfovibrio sp900556755	2.72	fluoroquinolone antibiotic; tetracycline antibiotic
adeF	3e47	Bacteroidota	Bacteroidia	Bacteroidales	Bacteroidaceae	Bacteroides	Bacteroides uniformis	5.75	fluoroquinolone antibiotic; tetracycline antibiotic
adeF	3e47	Bacteroidota	Bacteroidia	Bacteroidales	Bacteroidaceae	Bacteroides	Bacteroides sp900552405	3.24	fluoroquinolone antibiotic; tetracycline antibiotic
adeF	3e47	Bacteroidota	Bacteroidia	Bacteroidales	Bacteroidaceae	Bacteroides	Bacteroides ovatus	2.1	fluoroquinolone antibiotic; tetracycline antibiotic
adeF	3e47	Bacteroidota	Bacteroidia	Bacteroidales	Bacteroidaceae	Bacteroides	Bacteroides intestinalis	7.53	fluoroquinolone antibiotic; tetracycline antibiotic
adeF	3e47	Bacteroidota	Bacteroidia	Bacteroidales	Bacteroidaceae	Bacteroides	Bacteroides caccae	8.61	fluoroquinolone antibiotic; tetracycline antibiotic
adeF	3e47	Bacteroidota	Bacteroidia	Bacteroidales	Rikenellaceae	Alistipes	Alistipes shahii	2.69	fluoroquinolone antibiotic; tetracycline antibiotic
adeF	3e47	Bacteroidota	Bacteroidia	Bacteroidales	Bacteroidaceae	Phocaeicola		12.65	fluoroquinolone antibiotic; tetracycline antibiotic
adeF	55c4	Bacteroidota	Bacteroidia	Bacteroidales	Bacteroidaceae	Prevotella	Prevotella rara	19.27	fluoroquinolone antibiotic; tetracycline antibiotic
adeF	55c4	Bacteroidota	Bacteroidia	Bacteroidales	Bacteroidaceae	Phocaeicola	Phocaeicola vulgatus	6.6	fluoroquinolone antibiotic; tetracycline antibiotic
adeF	55c4	Bacteroidota	Bacteroidia	Bacteroidales	Bacteroidaceae	Phocaeicola	Phocaeicola dorei	1.93	fluoroquinolone antibiotic; tetracycline antibiotic
adeF	55c4	Bacteroidota	Bacteroidia	Bacteroidales	Bacteroidaceae	Phocaeicola	Phocaeicola coprocola	4.09	fluoroquinolone antibiotic; tetracycline antibiotic
adeF	55c4	Firmicutes	Negativicutes	Acidaminococcales	Acidaminococcaceae	Phascolarctobacterium	Phascolarctobacterium faecium	2.5	fluoroquinolone antibiotic; tetracycline antibiotic
adeF	55c4	Bacteroidota	Bacteroidia	Bacteroidales	Tannerellaceae	Parabacteroides	Parabacteroides distasonis	3.33	fluoroquinolone antibiotic; tetracycline antibiotic
adeF	55c4	Bacteroidota	Bacteroidia	Bacteroidales	Barnesiellaceae	Barnesiella	Barnesiella intestinihominis	6.49	fluoroquinolone antibiotic; tetracycline antibiotic
adeF	55c4	Bacteroidota	Bacteroidia	Bacteroidales	Bacteroidaceae	Bacteroides	Bacteroides xylanisolvens	4.52	fluoroquinolone antibiotic; tetracycline antibiotic
adeF	55c4	Bacteroidota	Bacteroidia	Bacteroidales	Bacteroidaceae	Bacteroides	Bacteroides uniformis	10.51	fluoroquinolone antibiotic; tetracycline antibiotic
adeF	55c4	Bacteroidota	Bacteroidia	Bacteroidales	Rikenellaceae	Alistipes	Alistipes putredinis	5.08	fluoroquinolone antibiotic; tetracycline antibiotic
adeF	1cab	Bacteroidota	Bacteroidia	Bacteroidales	Bacteroidaceae	Phocaeicola	Phocaeicola vulgatus	82.5	fluoroquinolone antibiotic; tetracycline antibiotic
adeF	1cab	Firmicutes	Negativicutes	Acidaminococcales	Acidaminococcaceae	Phascolarctobacterium	Phascolarctobacterium faecium	2.34	fluoroquinolone antibiotic; tetracycline antibiotic
adeF	1cab	Bacteroidota	Bacteroidia	Bacteroidales	Bacteroidaceae	Bacteroides	Bacteroides ovatus	65.11	fluoroquinolone antibiotic; tetracycline antibiotic
adeF	1cab	Bacteroidota	Bacteroidia	Bacteroidales	Bacteroidaceae	Bacteroides	Bacteroides caccae	3.43	fluoroquinolone antibiotic; tetracycline antibiotic
adeF	1cab	Bacteroidota	Bacteroidia	Bacteroidales	Rikenellaceae	Alistipes	Alistipes finegoldii	5.33	fluoroquinolone antibiotic; tetracycline antibiotic
adeF	c9b8	Bacteroidota	Bacteroidia	Bacteroidales	Bacteroidaceae	Phocaeicola	Phocaeicola vulgatus	15.38	fluoroquinolone antibiotic; tetracycline antibiotic
adeF	c9b8	Bacteroidota	Bacteroidia	Bacteroidales	Tannerellaceae	Parabacteroides	Parabacteroides distasonis	4.47	fluoroquinolone antibiotic; tetracycline antibiotic
adeF	c9b8	Proteobacteria	Gammaproteobacteria	Burkholderiales	Burkholderiaceae	Oxalobacter	Oxalobacter formigenes	1.35	fluoroquinolone antibiotic; tetracycline antibiotic
adeF	c9b8	Firmicutes	Negativicutes	Veillonellales	Dialisteraceae	Dialister	Dialister invisus	26.47	fluoroquinolone antibiotic; tetracycline antibiotic
adeF	c9b8	Bacteroidota	Bacteroidia	Bacteroidales	Barnesiellaceae	Barnesiella	Barnesiella intestinihominis	18.79	fluoroquinolone antibiotic; tetracycline antibiotic
adeF	c9b8	Bacteroidota	Bacteroidia	Bacteroidales	Bacteroidaceae	Bacteroides	Bacteroides uniformis	51.69	fluoroquinolone antibiotic; tetracycline antibiotic
adeF	c9b8	Bacteroidota	Bacteroidia	Bacteroidales	Bacteroidaceae	Bacteroides	Bacteroides thetaiotaomicron	2.4	fluoroquinolone antibiotic; tetracycline antibiotic
adeF	c9b8	Bacteroidota	Bacteroidia	Bacteroidales	Bacteroidaceae	Bacteroides	Bacteroides stercoris	11.29	fluoroquinolone antibiotic; tetracycline antibiotic
adeF	c9b8	Bacteroidota	Bacteroidia	Bacteroidales	Bacteroidaceae	Bacteroides	Bacteroides ovatus	6.82	fluoroquinolone antibiotic; tetracycline antibiotic
adeF	c9b8	Bacteroidota	Bacteroidia	Bacteroidales	Bacteroidaceae	Bacteroides	Bacteroides fragilis	12.8	fluoroquinolone antibiotic; tetracycline antibiotic
adeF	c9b8	Bacteroidota	Bacteroidia	Bacteroidales	Bacteroidaceae	Bacteroides	Bacteroides eggerthii	18.4	fluoroquinolone antibiotic; tetracycline antibiotic
adeF	c9b8	Bacteroidota	Bacteroidia	Bacteroidales	Rikenellaceae	Alistipes	Alistipes shahii	4.99	fluoroquinolone antibiotic; tetracycline antibiotic
adeF	c9b8	Bacteroidota	Bacteroidia	Bacteroidales	Rikenellaceae	Alistipes	Alistipes putredinis	9.35	fluoroquinolone antibiotic; tetracycline antibiotic
adeF	c9b8	Bacteroidota	Bacteroidia	Bacteroidales	Rikenellaceae	Alistipes	Alistipes onderdonkii	10.18	fluoroquinolone antibiotic; tetracycline antibiotic
adeF	c9b8	Bacteroidota	Bacteroidia	Bacteroidales	Rikenellaceae	Alistipes	Alistipes communis	5.91	fluoroquinolone antibiotic; tetracycline antibiotic
adeF	f57f	Proteobacteria	Gammaproteobacteria	Burkholderiales	Burkholderiaceae	Parasutterella	Parasutterella sp000980495	2.84	fluoroquinolone antibiotic; tetracycline antibiotic
adeF	f57f	Bacteroidota	Bacteroidia	Bacteroidales	Tannerellaceae	Parabacteroides	Parabacteroides distasonis	14.57	fluoroquinolone antibiotic; tetracycline antibiotic
adeF	f57f	Desulfobacterota	Desulfovibrionia	Desulfovibrionales	Desulfovibrionaceae	Bilophila	Bilophila wadsworthia	3.57	fluoroquinolone antibiotic; tetracycline antibiotic
adeF	f57f	Bacteroidota	Bacteroidia	Bacteroidales	Bacteroidaceae	Bacteroides	Bacteroides uniformis	32.29	fluoroquinolone antibiotic; tetracycline antibiotic
adeF	f57f	Bacteroidota	Bacteroidia	Bacteroidales	Bacteroidaceae	Bacteroides	Bacteroides thetaiotaomicron	5.04	fluoroquinolone antibiotic; tetracycline antibiotic
adeF	f57f	Bacteroidota	Bacteroidia	Bacteroidales	Bacteroidaceae	Bacteroides	Bacteroides stercoris	5.2	fluoroquinolone antibiotic; tetracycline antibiotic
adeF	f57f	Bacteroidota	Bacteroidia	Bacteroidales	Bacteroidaceae	Bacteroides	Bacteroides ovatus	6.58	fluoroquinolone antibiotic; tetracycline antibiotic
adeF	f57f	Bacteroidota	Bacteroidia	Bacteroidales	Bacteroidaceae	Bacteroides	Bacteroides fragilis	3.28	fluoroquinolone antibiotic; tetracycline antibiotic
adeF	f57f	Bacteroidota	Bacteroidia	Bacteroidales	Bacteroidaceae	Bacteroides	Bacteroides cellulosilyticus	8.83	fluoroquinolone antibiotic; tetracycline antibiotic
adeF	f57f	Bacteroidota	Bacteroidia	Bacteroidales	Bacteroidaceae	Bacteroides	Bacteroides caccae	3.28	fluoroquinolone antibiotic; tetracycline antibiotic
adeF	f57f	Bacteroidota	Bacteroidia	Bacteroidales	Rikenellaceae	Alistipes	Alistipes putredinis	29.9	fluoroquinolone antibiotic; tetracycline antibiotic
adeF	f57f	Bacteroidota	Bacteroidia	Bacteroidales	Rikenellaceae	Alistipes	Alistipes onderdonkii	14.41	fluoroquinolone antibiotic; tetracycline antibiotic
adeF	f57f	Verrucomicrobiota	Verrucomicrobiae	Verrucomicrobiales	Akkermansiaceae	Akkermansia	Akkermansia muciniphila	3.56	fluoroquinolone antibiotic; tetracycline antibiotic
adeF	749d	Firmicutes	Negativicutes	Acidaminococcales	Acidaminococcaceae	Phascolarctobacterium	Phascolarctobacterium faecium	1.8	fluoroquinolone antibiotic; tetracycline antibiotic
adeF	749d	Bacteroidota	Bacteroidia	Bacteroidales	Tannerellaceae	Parabacteroides	Parabacteroides merdae	1.21	fluoroquinolone antibiotic; tetracycline antibiotic
adeF	749d	Bacteroidota	Bacteroidia	Bacteroidales	Barnesiellaceae	Barnesiella	Barnesiella intestinihominis	1.59	fluoroquinolone antibiotic; tetracycline antibiotic
adeF	749d	Bacteroidota	Bacteroidia	Bacteroidales	Bacteroidaceae	Bacteroides	Bacteroides uniformis	28.37	fluoroquinolone antibiotic; tetracycline antibiotic
adeF	749d	Bacteroidota	Bacteroidia	Bacteroidales	Bacteroidaceae	Bacteroides	Bacteroides ovatus	3.66	fluoroquinolone antibiotic; tetracycline antibiotic
adeF	749d	Bacteroidota	Bacteroidia	Bacteroidales	Bacteroidaceae	Bacteroides	Bacteroides fragilis	2.82	fluoroquinolone antibiotic; tetracycline antibiotic
adeF	749d	Bacteroidota	Bacteroidia	Bacteroidales	Bacteroidaceae	Bacteroides	Bacteroides eggerthii	5.13	fluoroquinolone antibiotic; tetracycline antibiotic
adeF	749d	Bacteroidota	Bacteroidia	Bacteroidales	Bacteroidaceae	Bacteroides	Bacteroides cellulosilyticus	5.59	fluoroquinolone antibiotic; tetracycline antibiotic
adeF	749d	Bacteroidota	Bacteroidia	Bacteroidales	Rikenellaceae	Alistipes	Alistipes putredinis	21.28	fluoroquinolone antibiotic; tetracycline antibiotic
adeF	749d	Bacteroidota	Bacteroidia	Bacteroidales	Rikenellaceae	Alistipes	Alistipes onderdonkii	9.84	fluoroquinolone antibiotic; tetracycline antibiotic
adeF	68d1	Bacteroidota	Bacteroidia	Bacteroidales	Bacteroidaceae	Phocaeicola	Phocaeicola sp900554435	3.19	fluoroquinolone antibiotic; tetracycline antibiotic
adeF	68d1	Bacteroidota	Bacteroidia	Bacteroidales	Bacteroidaceae	Phocaeicola	Phocaeicola dorei	9.06	fluoroquinolone antibiotic; tetracycline antibiotic
adeF	68d1	Bacteroidota	Bacteroidia	Bacteroidales	Tannerellaceae	Parabacteroides	Parabacteroides merdae	1.11	fluoroquinolone antibiotic; tetracycline antibiotic
adeF	68d1	Desulfobacterota	Desulfovibrionia	Desulfovibrionales	Desulfovibrionaceae	Bilophila	Bilophila wadsworthia	6.75	fluoroquinolone antibiotic; tetracycline antibiotic
adeF	68d1	Bacteroidota	Bacteroidia	Bacteroidales	Barnesiellaceae	Barnesiella	Barnesiella intestinihominis	7.87	fluoroquinolone antibiotic; tetracycline antibiotic
adeF	68d1	Bacteroidota	Bacteroidia	Bacteroidales	Bacteroidaceae	Bacteroides	Bacteroides uniformis	13.35	fluoroquinolone antibiotic; tetracycline antibiotic
adeF	68d1	Bacteroidota	Bacteroidia	Bacteroidales	Rikenellaceae	Alistipes	Alistipes shahii	1.98	fluoroquinolone antibiotic; tetracycline antibiotic
adeF	68d1	Bacteroidota	Bacteroidia	Bacteroidales	Rikenellaceae	Alistipes	Alistipes putredinis	12.17	fluoroquinolone antibiotic; tetracycline antibiotic
adeF	68d1	Bacteroidota	Bacteroidia	Bacteroidales	Rikenellaceae	Alistipes	Alistipes finegoldii	1.87	fluoroquinolone antibiotic; tetracycline antibiotic
adeF	68d1	Verrucomicrobiota	Verrucomicrobiae	Verrucomicrobiales	Akkermansiaceae	Akkermansia	Akkermansia muciniphila	0.86	fluoroquinolone antibiotic; tetracycline antibiotic
adeF	dd90	Bacteroidota	Bacteroidia	Bacteroidales	Bacteroidaceae	Phocaeicola	Phocaeicola vulgatus	22.2	fluoroquinolone antibiotic; tetracycline antibiotic
adeF	dd90	Bacteroidota	Bacteroidia	Bacteroidales	Bacteroidaceae	Phocaeicola	Phocaeicola dorei	3.46	fluoroquinolone antibiotic; tetracycline antibiotic
adeF	dd90	Bacteroidota	Bacteroidia	Bacteroidales	Tannerellaceae	Parabacteroides	Parabacteroides distasonis	1.52	fluoroquinolone antibiotic; tetracycline antibiotic
adeF	dd90	Bacteroidota	Bacteroidia	Bacteroidales	Bacteroidaceae	Bacteroides	Bacteroides uniformis	39.79	fluoroquinolone antibiotic; tetracycline antibiotic
adeF	dd90	Bacteroidota	Bacteroidia	Bacteroidales	Bacteroidaceae	Bacteroides	Bacteroides ovatus	1.45	fluoroquinolone antibiotic; tetracycline antibiotic
adeF	dd90	Bacteroidota	Bacteroidia	Bacteroidales	Bacteroidaceae	Bacteroides	Bacteroides faecis	1.05	fluoroquinolone antibiotic; tetracycline antibiotic
adeF	dd90	Bacteroidota	Bacteroidia	Bacteroidales	Bacteroidaceae	Bacteroides	Bacteroides cellulosilyticus	8.86	fluoroquinolone antibiotic; tetracycline antibiotic
adeF	dd90	Bacteroidota	Bacteroidia	Bacteroidales	Rikenellaceae	Alistipes	Alistipes shahii	5.33	fluoroquinolone antibiotic; tetracycline antibiotic
adeF	dd90	Bacteroidota	Bacteroidia	Bacteroidales	Rikenellaceae	Alistipes	Alistipes finegoldii	5.06	fluoroquinolone antibiotic; tetracycline antibiotic
adeF	af03	Bacteroidota	Bacteroidia	Bacteroidales	Bacteroidaceae	Phocaeicola	Phocaeicola vulgatus	28.29	fluoroquinolone antibiotic; tetracycline antibiotic
adeF	af03	Bacteroidota	Bacteroidia	Bacteroidales	Bacteroidaceae	Paraprevotella	Paraprevotella clara	5.61	fluoroquinolone antibiotic; tetracycline antibiotic
adeF	af03	Bacteroidota	Bacteroidia	Bacteroidales	Tannerellaceae	Parabacteroides	Parabacteroides merdae	4.51	fluoroquinolone antibiotic; tetracycline antibiotic
adeF	af03	Bacteroidota	Bacteroidia	Bacteroidales	Tannerellaceae	Parabacteroides	Parabacteroides distasonis	3.47	fluoroquinolone antibiotic; tetracycline antibiotic
adeF	af03	Bacteroidota	Bacteroidia	Bacteroidales	Bacteroidaceae	Bacteroides	Bacteroides uniformis	30.74	fluoroquinolone antibiotic; tetracycline antibiotic
adeF	af03	Bacteroidota	Bacteroidia	Bacteroidales	Bacteroidaceae	Bacteroides	Bacteroides thetaiotaomicron	1.37	fluoroquinolone antibiotic; tetracycline antibiotic
adeF	af03	Bacteroidota	Bacteroidia	Bacteroidales	Bacteroidaceae	Bacteroides	Bacteroides stercoris	46.04	fluoroquinolone antibiotic; tetracycline antibiotic
adeF	af03	Bacteroidota	Bacteroidia	Bacteroidales	Rikenellaceae	Alistipes	Alistipes onderdonkii	8.4	fluoroquinolone antibiotic; tetracycline antibiotic
adeF	af03	Bacteroidota	Bacteroidia	Bacteroidales	Rikenellaceae	Alistipes	Alistipes communis	7.36	fluoroquinolone antibiotic; tetracycline antibiotic
adeF	f44d	Bacteroidota	Bacteroidia	Bacteroidales	Bacteroidaceae	Phocaeicola	Phocaeicola vulgatus	19.17	fluoroquinolone antibiotic; tetracycline antibiotic
adeF	f44d	Bacteroidota	Bacteroidia	Bacteroidales	Tannerellaceae	Parabacteroides	Parabacteroides merdae	8.19	fluoroquinolone antibiotic; tetracycline antibiotic
adeF	f44d	Bacteroidota	Bacteroidia	Bacteroidales	Bacteroidaceae	Bacteroides	Bacteroides uniformis	18.09	fluoroquinolone antibiotic; tetracycline antibiotic
adeF	f44d	Bacteroidota	Bacteroidia	Bacteroidales	Bacteroidaceae	Bacteroides	Bacteroides fragilis	8.82	fluoroquinolone antibiotic; tetracycline antibiotic
adeF	f44d	Bacteroidota	Bacteroidia	Bacteroidales	Rikenellaceae	Alistipes	Alistipes finegoldii	3.64	fluoroquinolone antibiotic; tetracycline antibiotic
adeF	f44d	Proteobacteria	Gammaproteobacteria	Burkholderiales	Burkholderiaceae	Alcaligenes	Alcaligenes faecalis	1	fluoroquinolone antibiotic; tetracycline antibiotic
adeF	f44d	Verrucomicrobiota	Verrucomicrobiae	Verrucomicrobiales	Akkermansiaceae	Akkermansia	Akkermansia muciniphila	3.06	fluoroquinolone antibiotic; tetracycline antibiotic
adeF	b0ea	Bacteroidota	Bacteroidia	Bacteroidales	Tannerellaceae	Parabacteroides	Parabacteroides merdae	9.61	fluoroquinolone antibiotic; tetracycline antibiotic
adeF	b0ea	Bacteroidota	Bacteroidia	Bacteroidales	Marinifilaceae	Odoribacter	Odoribacter splanchnicus	1.27	fluoroquinolone antibiotic; tetracycline antibiotic
adeF	b0ea	Firmicutes	Negativicutes	Veillonellales	Dialisteraceae	Dialister	Dialister invisus	7.78	fluoroquinolone antibiotic; tetracycline antibiotic
adeF	b0ea	Bacteroidota	Bacteroidia	Bacteroidales	Bacteroidaceae	Bacteroides	Bacteroides uniformis	6.19	fluoroquinolone antibiotic; tetracycline antibiotic
adeF	b0ea	Bacteroidota	Bacteroidia	Bacteroidales	Bacteroidaceae	Bacteroides	Bacteroides intestinalis	3.88	fluoroquinolone antibiotic; tetracycline antibiotic
adeF	b0ea	Bacteroidota	Bacteroidia	Bacteroidales	Bacteroidaceae	Bacteroides	Bacteroides caccae	6.17	fluoroquinolone antibiotic; tetracycline antibiotic
adeF	b0ea	Bacteroidota	Bacteroidia	Bacteroidales	Rikenellaceae	Alistipes	Alistipes shahii	5.5	fluoroquinolone antibiotic; tetracycline antibiotic
adeF	b0ea	Bacteroidota	Bacteroidia	Bacteroidales	Rikenellaceae	Alistipes	Alistipes onderdonkii	5.53	fluoroquinolone antibiotic; tetracycline antibiotic
adeF	b0ea	Bacteroidota	Bacteroidia	Bacteroidales	Rikenellaceae	Alistipes	Alistipes communis	3.84	fluoroquinolone antibiotic; tetracycline antibiotic
adeF	b005	Bacteroidota	Bacteroidia	Bacteroidales	Bacteroidaceae	Phocaeicola	Phocaeicola vulgatus	25	fluoroquinolone antibiotic; tetracycline antibiotic
adeF	b005	Bacteroidota	Bacteroidia	Bacteroidales	Tannerellaceae	Parabacteroides	Parabacteroides merdae	6.17	fluoroquinolone antibiotic; tetracycline antibiotic
adeF	b005	Bacteroidota	Bacteroidia	Bacteroidales	Tannerellaceae	Parabacteroides	Parabacteroides distasonis	22.33	fluoroquinolone antibiotic; tetracycline antibiotic
adeF	b005	Desulfobacterota	Desulfovibrionia	Desulfovibrionales	Desulfovibrionaceae	Bilophila	Bilophila wadsworthia	5.6	fluoroquinolone antibiotic; tetracycline antibiotic
adeF	b005	Bacteroidota	Bacteroidia	Bacteroidales	Bacteroidaceae	Bacteroides	Bacteroides xylanisolvens	26.22	fluoroquinolone antibiotic; tetracycline antibiotic
adeF	b005	Bacteroidota	Bacteroidia	Bacteroidales	Bacteroidaceae	Bacteroides	Bacteroides uniformis	36.99	fluoroquinolone antibiotic; tetracycline antibiotic
adeF	b005	Bacteroidota	Bacteroidia	Bacteroidales	Bacteroidaceae	Bacteroides	Bacteroides fragilis	3.51	fluoroquinolone antibiotic; tetracycline antibiotic
adeF	b005	Bacteroidota	Bacteroidia	Bacteroidales	Bacteroidaceae	Bacteroides	Bacteroides faecis	8.78	fluoroquinolone antibiotic; tetracycline antibiotic
adeF	b005	Bacteroidota	Bacteroidia	Bacteroidales	Rikenellaceae	Alistipes	Alistipes shahii	1.33	fluoroquinolone antibiotic; tetracycline antibiotic
adeF	b005	Bacteroidota	Bacteroidia	Bacteroidales	Rikenellaceae	Alistipes	Alistipes putredinis	7.97	fluoroquinolone antibiotic; tetracycline antibiotic
adeF	b005	Bacteroidota	Bacteroidia	Bacteroidales	Rikenellaceae	Alistipes	Alistipes onderdonkii	75.67	fluoroquinolone antibiotic; tetracycline antibiotic
adeF	b005	Bacteroidota	Bacteroidia	Bacteroidales	Rikenellaceae	Alistipes	Alistipes finegoldii	10.09	fluoroquinolone antibiotic; tetracycline antibiotic
adeF	b005	Bacteroidota	Bacteroidia	Bacteroidales	Rikenellaceae	Alistipes	Alistipes communis	1.11	fluoroquinolone antibiotic; tetracycline antibiotic
adeF	b005	Verrucomicrobiota	Verrucomicrobiae	Verrucomicrobiales	Akkermansiaceae	Akkermansia	Akkermansia muciniphila	2.08	fluoroquinolone antibiotic; tetracycline antibiotic
adeF	e122	Bacteroidota	Bacteroidia	Bacteroidales	Bacteroidaceae	Phocaeicola	Phocaeicola dorei	7.15	fluoroquinolone antibiotic; tetracycline antibiotic
adeF	e122	Bacteroidota	Bacteroidia	Bacteroidales	Tannerellaceae	Parabacteroides	Parabacteroides merdae	1.08	fluoroquinolone antibiotic; tetracycline antibiotic
adeF	e122	Bacteroidota	Bacteroidia	Bacteroidales	Tannerellaceae	Parabacteroides	Parabacteroides distasonis	3.05	fluoroquinolone antibiotic; tetracycline antibiotic
adeF	e122	Desulfobacterota	Desulfovibrionia	Desulfovibrionales	Desulfovibrionaceae	Bilophila	Bilophila wadsworthia	2.49	fluoroquinolone antibiotic; tetracycline antibiotic
adeF	e122	Bacteroidota	Bacteroidia	Bacteroidales	Barnesiellaceae	Barnesiella	Barnesiella intestinihominis	10.49	fluoroquinolone antibiotic; tetracycline antibiotic
adeF	e122	Bacteroidota	Bacteroidia	Bacteroidales	Bacteroidaceae	Bacteroides	Bacteroides ovatus	1.6	fluoroquinolone antibiotic; tetracycline antibiotic
adeF	e122	Bacteroidota	Bacteroidia	Bacteroidales	Rikenellaceae	Alistipes	Alistipes shahii	5.05	fluoroquinolone antibiotic; tetracycline antibiotic
adeF	e122	Bacteroidota	Bacteroidia	Bacteroidales	Rikenellaceae	Alistipes	Alistipes putredinis	31.84	fluoroquinolone antibiotic; tetracycline antibiotic
adeF	3cc4	Bacteroidota	Bacteroidia	Bacteroidales	Bacteroidaceae	Phocaeicola	Phocaeicola vulgatus	34.36	fluoroquinolone antibiotic; tetracycline antibiotic
adeF	3cc4	Bacteroidota	Bacteroidia	Bacteroidales	Bacteroidaceae	Phocaeicola	Phocaeicola sp900554435	6.62	fluoroquinolone antibiotic; tetracycline antibiotic
adeF	3cc4	Firmicutes	Negativicutes	Acidaminococcales	Acidaminococcaceae	Phascolarctobacterium	Phascolarctobacterium faecium	1.33	fluoroquinolone antibiotic; tetracycline antibiotic
adeF	3cc4	Bacteroidota	Bacteroidia	Bacteroidales	Tannerellaceae	Parabacteroides	Parabacteroides merdae	4.15	fluoroquinolone antibiotic; tetracycline antibiotic
adeF	3cc4	Bacteroidota	Bacteroidia	Bacteroidales	Barnesiellaceae	Barnesiella	Barnesiella intestinihominis	13.69	fluoroquinolone antibiotic; tetracycline antibiotic
adeF	3cc4	Bacteroidota	Bacteroidia	Bacteroidales	Bacteroidaceae	Bacteroides	Bacteroides xylanisolvens	2.12	fluoroquinolone antibiotic; tetracycline antibiotic
adeF	3cc4	Bacteroidota	Bacteroidia	Bacteroidales	Bacteroidaceae	Bacteroides	Bacteroides uniformis	41.05	fluoroquinolone antibiotic; tetracycline antibiotic
adeF	3cc4	Bacteroidota	Bacteroidia	Bacteroidales	Bacteroidaceae	Bacteroides	Bacteroides finegoldii	8.58	fluoroquinolone antibiotic; tetracycline antibiotic
adeF	3cc4	Bacteroidota	Bacteroidia	Bacteroidales	Bacteroidaceae	Bacteroides	Bacteroides faecis	8.38	fluoroquinolone antibiotic; tetracycline antibiotic
adeF	3cc4	Bacteroidota	Bacteroidia	Bacteroidales	Bacteroidaceae	Bacteroides	Bacteroides cellulosilyticus	13.04	fluoroquinolone antibiotic; tetracycline antibiotic
adeF	3cc4	Bacteroidota	Bacteroidia	Bacteroidales	Rikenellaceae	Alistipes	Alistipes putredinis	24.8	fluoroquinolone antibiotic; tetracycline antibiotic
adeF	3cc4	Bacteroidota	Bacteroidia	Bacteroidales	Rikenellaceae	Alistipes	Alistipes onderdonkii	1.78	fluoroquinolone antibiotic; tetracycline antibiotic
adeF	3cc4	Bacteroidota	Bacteroidia	Bacteroidales	Rikenellaceae	Alistipes	Alistipes communis	2.11	fluoroquinolone antibiotic; tetracycline antibiotic
adeF	1210	Bacteroidota	Bacteroidia	Bacteroidales	Bacteroidaceae	Phocaeicola	Phocaeicola vulgatus	64.07	fluoroquinolone antibiotic; tetracycline antibiotic
adeF	1210	Bacteroidota	Bacteroidia	Bacteroidales	Bacteroidaceae	Phocaeicola	Phocaeicola sp900554435	7.86	fluoroquinolone antibiotic; tetracycline antibiotic
adeF	1210	Bacteroidota	Bacteroidia	Bacteroidales	Tannerellaceae	Parabacteroides	Parabacteroides distasonis	5.34	fluoroquinolone antibiotic; tetracycline antibiotic
adeF	1210	Bacteroidota	Bacteroidia	Bacteroidales	Barnesiellaceae	Barnesiella	Barnesiella intestinihominis	4.24	fluoroquinolone antibiotic; tetracycline antibiotic
adeF	1210	Bacteroidota	Bacteroidia	Bacteroidales	Bacteroidaceae	Bacteroides	Bacteroides xylanisolvens	7.03	fluoroquinolone antibiotic; tetracycline antibiotic
adeF	1210	Bacteroidota	Bacteroidia	Bacteroidales	Bacteroidaceae	Bacteroides	Bacteroides uniformis	45.83	fluoroquinolone antibiotic; tetracycline antibiotic
adeF	1210	Bacteroidota	Bacteroidia	Bacteroidales	Bacteroidaceae	Bacteroides	Bacteroides cellulosilyticus	10.55	fluoroquinolone antibiotic; tetracycline antibiotic
adeF	1210	Bacteroidota	Bacteroidia	Bacteroidales	Rikenellaceae	Alistipes	Alistipes shahii	3.93	fluoroquinolone antibiotic; tetracycline antibiotic
adeF	1210	Bacteroidota	Bacteroidia	Bacteroidales	Rikenellaceae	Alistipes	Alistipes putredinis	11.83	fluoroquinolone antibiotic; tetracycline antibiotic
adeF	1210	Bacteroidota	Bacteroidia	Bacteroidales	Rikenellaceae	Alistipes	Alistipes onderdonkii	7.27	fluoroquinolone antibiotic; tetracycline antibiotic
adeF	0440	Bacteroidota	Bacteroidia	Bacteroidales	Bacteroidaceae	Phocaeicola	Phocaeicola dorei	4.95	fluoroquinolone antibiotic; tetracycline antibiotic
adeF	0440	Bacteroidota	Bacteroidia	Bacteroidales	Tannerellaceae	Parabacteroides	Parabacteroides johnsonii	2.55	fluoroquinolone antibiotic; tetracycline antibiotic
adeF	0440	Bacteroidota	Bacteroidia	Bacteroidales	Tannerellaceae	Parabacteroides	Parabacteroides distasonis	1.04	fluoroquinolone antibiotic; tetracycline antibiotic
adeF	0440	Bacteroidota	Bacteroidia	Bacteroidales	Bacteroidaceae	Bacteroides	Bacteroides uniformis	2.69	fluoroquinolone antibiotic; tetracycline antibiotic
adeF	0440	Bacteroidota	Bacteroidia	Bacteroidales	Bacteroidaceae	Bacteroides	Bacteroides fragilis	3.37	fluoroquinolone antibiotic; tetracycline antibiotic
adeF	0440	Bacteroidota	Bacteroidia	Bacteroidales	Rikenellaceae	Alistipes_A	Alistipes ihumii	1.69	fluoroquinolone antibiotic; tetracycline antibiotic
adeF	0440	Verrucomicrobiota	Verrucomicrobiae	Verrucomicrobiales	Akkermansiaceae	Akkermansia	Akkermansia muciniphila	8.26	fluoroquinolone antibiotic; tetracycline antibiotic
adeF	b6eb	Bacteroidota	Bacteroidia	Bacteroidales	Bacteroidaceae	Phocaeicola	Phocaeicola vulgatus	20.55	fluoroquinolone antibiotic; tetracycline antibiotic
adeF	b6eb	Bacteroidota	Bacteroidia	Bacteroidales	Bacteroidaceae	Paraprevotella	Paraprevotella clara	2.88	fluoroquinolone antibiotic; tetracycline antibiotic
adeF	b6eb	Bacteroidota	Bacteroidia	Bacteroidales	Tannerellaceae	Parabacteroides	Parabacteroides merdae	7.72	fluoroquinolone antibiotic; tetracycline antibiotic
adeF	b6eb	Bacteroidota	Bacteroidia	Bacteroidales	Tannerellaceae	Parabacteroides	Parabacteroides distasonis	3.08	fluoroquinolone antibiotic; tetracycline antibiotic
adeF	b6eb	Desulfobacterota	Desulfovibrionia	Desulfovibrionales	Desulfovibrionaceae	Desulfovibrio	Desulfovibrio sp900556755	2.46	fluoroquinolone antibiotic; tetracycline antibiotic
adeF	b6eb	Desulfobacterota	Desulfovibrionia	Desulfovibrionales	Desulfovibrionaceae	Bilophila	Bilophila wadsworthia	3.16	fluoroquinolone antibiotic; tetracycline antibiotic
adeF	b6eb	Bacteroidota	Bacteroidia	Bacteroidales	Barnesiellaceae	Barnesiella	Barnesiella intestinihominis	6.41	fluoroquinolone antibiotic; tetracycline antibiotic
adeF	b6eb	Bacteroidota	Bacteroidia	Bacteroidales	Bacteroidaceae	Bacteroides	Bacteroides uniformis	20.04	fluoroquinolone antibiotic; tetracycline antibiotic
adeF	b6eb	Bacteroidota	Bacteroidia	Bacteroidales	Bacteroidaceae	Bacteroides	Bacteroides thetaiotaomicron	1.44	fluoroquinolone antibiotic; tetracycline antibiotic
adeF	b6eb	Bacteroidota	Bacteroidia	Bacteroidales	Bacteroidaceae	Bacteroides	Bacteroides salyersiae	8.62	fluoroquinolone antibiotic; tetracycline antibiotic
adeF	b6eb	Bacteroidota	Bacteroidia	Bacteroidales	Bacteroidaceae	Bacteroides	Bacteroides ovatus	7.92	fluoroquinolone antibiotic; tetracycline antibiotic
adeF	b6eb	Bacteroidota	Bacteroidia	Bacteroidales	Bacteroidaceae	Bacteroides	Bacteroides cellulosilyticus	4.83	fluoroquinolone antibiotic; tetracycline antibiotic
adeF	b6eb	Bacteroidota	Bacteroidia	Bacteroidales	Bacteroidaceae	Bacteroides	Bacteroides caccae	6.43	fluoroquinolone antibiotic; tetracycline antibiotic
adeF	b6eb	Bacteroidota	Bacteroidia	Bacteroidales	Rikenellaceae	Alistipes	Alistipes shahii	6.24	fluoroquinolone antibiotic; tetracycline antibiotic
adeF	b6eb	Bacteroidota	Bacteroidia	Bacteroidales	Rikenellaceae	Alistipes	Alistipes putredinis	13.86	fluoroquinolone antibiotic; tetracycline antibiotic
adeF	b6eb	Bacteroidota	Bacteroidia	Bacteroidales	Rikenellaceae	Alistipes	Alistipes onderdonkii	6.87	fluoroquinolone antibiotic; tetracycline antibiotic
adeF	b6eb	Bacteroidota	Bacteroidia	Bacteroidales	Rikenellaceae	Alistipes	Alistipes finegoldii	3.88	fluoroquinolone antibiotic; tetracycline antibiotic
adeF	b6eb	Bacteroidota	Bacteroidia	Bacteroidales	Rikenellaceae	Alistipes	Alistipes communis	5.6	fluoroquinolone antibiotic; tetracycline antibiotic
adeF	aabc	Bacteroidota	Bacteroidia	Bacteroidales	Bacteroidaceae	Prevotella	Prevotella stercorea	2.91	fluoroquinolone antibiotic; tetracycline antibiotic
adeF	aabc	Bacteroidota	Bacteroidia	Bacteroidales	Bacteroidaceae	Phocaeicola	Phocaeicola vulgatus	9.82	fluoroquinolone antibiotic; tetracycline antibiotic
adeF	aabc	Desulfobacterota	Desulfovibrionia	Desulfovibrionales	Desulfovibrionaceae	Bilophila	Bilophila wadsworthia	1.33	fluoroquinolone antibiotic; tetracycline antibiotic
adeF	aabc	Bacteroidota	Bacteroidia	Bacteroidales	Barnesiellaceae	Barnesiella	Barnesiella intestinihominis	4.12	fluoroquinolone antibiotic; tetracycline antibiotic
adeF	aabc	Bacteroidota	Bacteroidia	Bacteroidales	Bacteroidaceae	Bacteroides	Bacteroides uniformis	21.97	fluoroquinolone antibiotic; tetracycline antibiotic
adeF	aabc	Bacteroidota	Bacteroidia	Bacteroidales	Bacteroidaceae	Bacteroides	Bacteroides ovatus	2.43	fluoroquinolone antibiotic; tetracycline antibiotic
adeF	aabc	Bacteroidota	Bacteroidia	Bacteroidales	Rikenellaceae	Alistipes	Alistipes shahii	3.29	fluoroquinolone antibiotic; tetracycline antibiotic
adeF	aabc	Verrucomicrobiota	Verrucomicrobiae	Verrucomicrobiales	Akkermansiaceae	Akkermansia	Akkermansia muciniphila	7.21	fluoroquinolone antibiotic; tetracycline antibiotic
adeF	be43	Bacteroidota	Bacteroidia	Bacteroidales	Bacteroidaceae	Phocaeicola	Phocaeicola dorei	44.49	fluoroquinolone antibiotic; tetracycline antibiotic
adeF	be43	Firmicutes	Negativicutes	Acidaminococcales	Acidaminococcaceae	Phascolarctobacterium	Phascolarctobacterium faecium	2.23	fluoroquinolone antibiotic; tetracycline antibiotic
adeF	be43	Bacteroidota	Bacteroidia	Bacteroidales	Tannerellaceae	Parabacteroides	Parabacteroides merdae	10.96	fluoroquinolone antibiotic; tetracycline antibiotic
adeF	be43	Bacteroidota	Bacteroidia	Bacteroidales	Tannerellaceae	Parabacteroides	Parabacteroides distasonis	4.16	fluoroquinolone antibiotic; tetracycline antibiotic
adeF	be43	Desulfobacterota	Desulfovibrionia	Desulfovibrionales	Desulfovibrionaceae	Bilophila	Bilophila wadsworthia	1.28	fluoroquinolone antibiotic; tetracycline antibiotic
adeF	be43	Bacteroidota	Bacteroidia	Bacteroidales	Barnesiellaceae	Barnesiella	Barnesiella intestinihominis	1.63	fluoroquinolone antibiotic; tetracycline antibiotic
adeF	be43	Bacteroidota	Bacteroidia	Bacteroidales	Bacteroidaceae	Bacteroides	Bacteroides xylanisolvens	31.63	fluoroquinolone antibiotic; tetracycline antibiotic
adeF	be43	Bacteroidota	Bacteroidia	Bacteroidales	Bacteroidaceae	Bacteroides	Bacteroides uniformis	55.79	fluoroquinolone antibiotic; tetracycline antibiotic
adeF	be43	Bacteroidota	Bacteroidia	Bacteroidales	Bacteroidaceae	Bacteroides	Bacteroides thetaiotaomicron	4.29	fluoroquinolone antibiotic; tetracycline antibiotic
adeF	be43	Bacteroidota	Bacteroidia	Bacteroidales	Bacteroidaceae	Bacteroides	Bacteroides stercoris	11.97	fluoroquinolone antibiotic; tetracycline antibiotic
adeF	be43	Bacteroidota	Bacteroidia	Bacteroidales	Bacteroidaceae	Bacteroides	Bacteroides ovatus	2.07	fluoroquinolone antibiotic; tetracycline antibiotic
adeF	be43	Bacteroidota	Bacteroidia	Bacteroidales	Bacteroidaceae	Bacteroides	Bacteroides fragilis	7.98	fluoroquinolone antibiotic; tetracycline antibiotic
adeF	be43	Bacteroidota	Bacteroidia	Bacteroidales	Bacteroidaceae	Bacteroides	Bacteroides eggerthii	10.95	fluoroquinolone antibiotic; tetracycline antibiotic
adeF	be43	Bacteroidota	Bacteroidia	Bacteroidales	Bacteroidaceae	Bacteroides	Bacteroides caccae	10.84	fluoroquinolone antibiotic; tetracycline antibiotic
adeF	be43	Bacteroidota	Bacteroidia	Bacteroidales	Rikenellaceae	Alistipes	Alistipes putredinis	9	fluoroquinolone antibiotic; tetracycline antibiotic
adeF	be43	Bacteroidota	Bacteroidia	Bacteroidales	Rikenellaceae	Alistipes	Alistipes onderdonkii	1.88	fluoroquinolone antibiotic; tetracycline antibiotic
adeF	bc49	Bacteroidota	Bacteroidia	Bacteroidales	Bacteroidaceae	Phocaeicola	Phocaeicola vulgatus	9.48	fluoroquinolone antibiotic; tetracycline antibiotic
adeF	bc49	Proteobacteria	Gammaproteobacteria	Burkholderiales	Burkholderiaceae	Parasutterella	Parasutterella excrementihominis	2.38	fluoroquinolone antibiotic; tetracycline antibiotic
adeF	bc49	Bacteroidota	Bacteroidia	Bacteroidales	Tannerellaceae	Parabacteroides	Parabacteroides merdae	11	fluoroquinolone antibiotic; tetracycline antibiotic
adeF	bc49	Bacteroidota	Bacteroidia	Bacteroidales	Barnesiellaceae	Barnesiella	Barnesiella intestinihominis	5.47	fluoroquinolone antibiotic; tetracycline antibiotic
adeF	bc49	Bacteroidota	Bacteroidia	Bacteroidales	Bacteroidaceae	Bacteroides	Bacteroides uniformis	9.99	fluoroquinolone antibiotic; tetracycline antibiotic
adeF	bc49	Bacteroidota	Bacteroidia	Bacteroidales	Bacteroidaceae	Bacteroides	Bacteroides thetaiotaomicron	0.82	fluoroquinolone antibiotic; tetracycline antibiotic
adeF	bc49	Bacteroidota	Bacteroidia	Bacteroidales	Bacteroidaceae	Bacteroides	Bacteroides stercoris	16.37	fluoroquinolone antibiotic; tetracycline antibiotic
adeF	bc49	Bacteroidota	Bacteroidia	Bacteroidales	Bacteroidaceae	Bacteroides	Bacteroides ovatus	1.97	fluoroquinolone antibiotic; tetracycline antibiotic
adeF	bc49	Bacteroidota	Bacteroidia	Bacteroidales	Rikenellaceae	Alistipes	Alistipes onderdonkii	2.35	fluoroquinolone antibiotic; tetracycline antibiotic
adeF	bc49	Bacteroidota	Bacteroidia	Bacteroidales	Rikenellaceae	Alistipes_A	Alistipes ihumii	1.49	fluoroquinolone antibiotic; tetracycline antibiotic
adeF	abdf	Bacteroidota	Bacteroidia	Bacteroidales	Bacteroidaceae	Phocaeicola	Phocaeicola vulgatus	8.43	fluoroquinolone antibiotic; tetracycline antibiotic
adeF	abdf	Bacteroidota	Bacteroidia	Bacteroidales	Bacteroidaceae	Phocaeicola	Phocaeicola plebeius	2.56	fluoroquinolone antibiotic; tetracycline antibiotic
adeF	abdf	Bacteroidota	Bacteroidia	Bacteroidales	Bacteroidaceae	Phocaeicola	Phocaeicola dorei	3.28	fluoroquinolone antibiotic; tetracycline antibiotic
adeF	abdf	Firmicutes	Negativicutes	Acidaminococcales	Acidaminococcaceae	Phascolarctobacterium	Phascolarctobacterium faecium	4.6	fluoroquinolone antibiotic; tetracycline antibiotic
adeF	abdf	Bacteroidota	Bacteroidia	Bacteroidales	Barnesiellaceae	Barnesiella	Barnesiella intestinihominis	1.47	fluoroquinolone antibiotic; tetracycline antibiotic
adeF	abdf	Bacteroidota	Bacteroidia	Bacteroidales	Bacteroidaceae	Bacteroides	Bacteroides uniformis	39.28	fluoroquinolone antibiotic; tetracycline antibiotic
adeF	abdf	Bacteroidota	Bacteroidia	Bacteroidales	Bacteroidaceae	Bacteroides	Bacteroides ovatus	9.49	fluoroquinolone antibiotic; tetracycline antibiotic
adeF	abdf	Bacteroidota	Bacteroidia	Bacteroidales	Bacteroidaceae	Bacteroides	Bacteroides eggerthii	2.01	fluoroquinolone antibiotic; tetracycline antibiotic
adeF	abdf	Bacteroidota	Bacteroidia	Bacteroidales	Rikenellaceae	Alistipes	Alistipes shahii	2.48	fluoroquinolone antibiotic; tetracycline antibiotic
adeF	abdf	Bacteroidota	Bacteroidia	Bacteroidales	Rikenellaceae	Alistipes	Alistipes putredinis	5.34	fluoroquinolone antibiotic; tetracycline antibiotic
adeF	abdf	Bacteroidota	Bacteroidia	Bacteroidales	Rikenellaceae	Alistipes	Alistipes onderdonkii	1.51	fluoroquinolone antibiotic; tetracycline antibiotic
adeF	8fa3	Bacteroidota	Bacteroidia	Bacteroidales	Bacteroidaceae	Phocaeicola	Phocaeicola vulgatus	10.49	fluoroquinolone antibiotic; tetracycline antibiotic
adeF	8fa3	Bacteroidota	Bacteroidia	Bacteroidales	Tannerellaceae	Parabacteroides	Parabacteroides merdae	17.87	fluoroquinolone antibiotic; tetracycline antibiotic
adeF	8fa3	Bacteroidota	Bacteroidia	Bacteroidales	Barnesiellaceae	Barnesiella	Barnesiella intestinihominis	1.38	fluoroquinolone antibiotic; tetracycline antibiotic
adeF	8fa3	Bacteroidota	Bacteroidia	Bacteroidales	Bacteroidaceae	Bacteroides	Bacteroides uniformis	46.77	fluoroquinolone antibiotic; tetracycline antibiotic
adeF	8fa3	Bacteroidota	Bacteroidia	Bacteroidales	Bacteroidaceae	Bacteroides	Bacteroides thetaiotaomicron	1.17	fluoroquinolone antibiotic; tetracycline antibiotic
adeF	8fa3	Bacteroidota	Bacteroidia	Bacteroidales	Bacteroidaceae	Bacteroides	Bacteroides ovatus	28.36	fluoroquinolone antibiotic; tetracycline antibiotic
adeF	8fa3	Bacteroidota	Bacteroidia	Bacteroidales	Bacteroidaceae	Bacteroides	Bacteroides intestinalis	18.62	fluoroquinolone antibiotic; tetracycline antibiotic
adeF	8fa3	Bacteroidota	Bacteroidia	Bacteroidales	Bacteroidaceae	Bacteroides	Bacteroides caccae	14.11	fluoroquinolone antibiotic; tetracycline antibiotic
adeF	8fa3	Bacteroidota	Bacteroidia	Bacteroidales	Rikenellaceae	Alistipes	Alistipes putredinis	8.31	fluoroquinolone antibiotic; tetracycline antibiotic
adeF	8fa3	Bacteroidota	Bacteroidia	Bacteroidales	Rikenellaceae	Alistipes	Alistipes onderdonkii	4.65	fluoroquinolone antibiotic; tetracycline antibiotic
adeF	6746	Bacteroidota	Bacteroidia	Bacteroidales	Bacteroidaceae	Phocaeicola	Phocaeicola dorei	17.53	fluoroquinolone antibiotic; tetracycline antibiotic
adeF	6746	Firmicutes	Negativicutes	Acidaminococcales	Acidaminococcaceae	Phascolarctobacterium	Phascolarctobacterium faecium	3.67	fluoroquinolone antibiotic; tetracycline antibiotic
adeF	6746	Bacteroidota	Bacteroidia	Bacteroidales	Bacteroidaceae	Paraprevotella	Paraprevotella clara	1.49	fluoroquinolone antibiotic; tetracycline antibiotic
adeF	6746	Bacteroidota	Bacteroidia	Bacteroidales	Tannerellaceae	Parabacteroides	Parabacteroides distasonis	1.62	fluoroquinolone antibiotic; tetracycline antibiotic
adeF	6746	Bacteroidota	Bacteroidia	Bacteroidales	Bacteroidaceae	Bacteroides	Bacteroides clarus	1.53	fluoroquinolone antibiotic; tetracycline antibiotic
adeF	6746	Bacteroidota	Bacteroidia	Bacteroidales	Rikenellaceae	Alistipes	Alistipes shahii	2.11	fluoroquinolone antibiotic; tetracycline antibiotic
adeF	6746	Bacteroidota	Bacteroidia	Bacteroidales	Rikenellaceae	Alistipes	Alistipes putredinis	12.85	fluoroquinolone antibiotic; tetracycline antibiotic
adeF	6746	Bacteroidota	Bacteroidia	Bacteroidales	Rikenellaceae	Alistipes	Alistipes onderdonkii	2.1	fluoroquinolone antibiotic; tetracycline antibiotic
adeF	6746	Bacteroidota	Bacteroidia	Bacteroidales	Rikenellaceae	Alistipes	Alistipes communis	1.69	fluoroquinolone antibiotic; tetracycline antibiotic
adeF	6746	Verrucomicrobiota	Verrucomicrobiae	Verrucomicrobiales	Akkermansiaceae	Akkermansia	Akkermansia muciniphila	5	fluoroquinolone antibiotic; tetracycline antibiotic
adeF	6746	Proteobacteria	Gammaproteobacteria	Burkholderiales	Burkholderiaceae	Oxalobacter		1.17	fluoroquinolone antibiotic; tetracycline antibiotic
adeF	780f	Cyanobacteria	Vampirovibrionia	Gastranaerophilales	Gastranaerophilaceae	Zag1	Zag1 sp000437435	1.73	fluoroquinolone antibiotic; tetracycline antibiotic
adeF	780f	Bacteroidota	Bacteroidia	Bacteroidales	Bacteroidaceae	Phocaeicola	Phocaeicola vulgatus	2.33	fluoroquinolone antibiotic; tetracycline antibiotic
adeF	780f	Bacteroidota	Bacteroidia	Bacteroidales	Bacteroidaceae	Phocaeicola	Phocaeicola coprocola	4.7	fluoroquinolone antibiotic; tetracycline antibiotic
adeF	780f	Bacteroidota	Bacteroidia	Bacteroidales	Bacteroidaceae	Paraprevotella	Paraprevotella clara	1.06	fluoroquinolone antibiotic; tetracycline antibiotic
adeF	780f	Bacteroidota	Bacteroidia	Bacteroidales	Tannerellaceae	Parabacteroides	Parabacteroides distasonis	1.36	fluoroquinolone antibiotic; tetracycline antibiotic
adeF	780f	Bacteroidota	Bacteroidia	Bacteroidales	Bacteroidaceae	Bacteroides	Bacteroides uniformis	8.07	fluoroquinolone antibiotic; tetracycline antibiotic
adeF	780f	Bacteroidota	Bacteroidia	Bacteroidales	Bacteroidaceae	Bacteroides	Bacteroides stercoris	4.9	fluoroquinolone antibiotic; tetracycline antibiotic
adeF	780f	Bacteroidota	Bacteroidia	Bacteroidales	Rikenellaceae	Alistipes	Alistipes shahii	1.39	fluoroquinolone antibiotic; tetracycline antibiotic
adeF	780f	Bacteroidota	Bacteroidia	Bacteroidales	Rikenellaceae	Alistipes	Alistipes putredinis	8.72	fluoroquinolone antibiotic; tetracycline antibiotic
adeF	780f	Bacteroidota	Bacteroidia	Bacteroidales	Rikenellaceae	Alistipes	Alistipes communis	4.98	fluoroquinolone antibiotic; tetracycline antibiotic
adeF	780f	Bacteroidota	Bacteroidia	Bacteroidales	Bacteroidaceae	Phocaeicola		35.81	fluoroquinolone antibiotic; tetracycline antibiotic
adeF	dd05	Bacteroidota	Bacteroidia	Bacteroidales	Muribaculaceae	UBA7173	UBA7173 sp900540205	1.44	fluoroquinolone antibiotic; tetracycline antibiotic
adeF	dd05	Bacteroidota	Bacteroidia	Bacteroidales	Bacteroidaceae	Phocaeicola	Phocaeicola vulgatus	1.9	fluoroquinolone antibiotic; tetracycline antibiotic
adeF	dd05	Bacteroidota	Bacteroidia	Bacteroidales	Bacteroidaceae	Phocaeicola	Phocaeicola dorei	4.6	fluoroquinolone antibiotic; tetracycline antibiotic
adeF	dd05	Desulfobacterota	Desulfovibrionia	Desulfovibrionales	Desulfovibrionaceae	Bilophila	Bilophila wadsworthia	2.92	fluoroquinolone antibiotic; tetracycline antibiotic
adeF	dd05	Bacteroidota	Bacteroidia	Bacteroidales	Barnesiellaceae	Barnesiella	Barnesiella intestinihominis	14.84	fluoroquinolone antibiotic; tetracycline antibiotic
adeF	dd05	Bacteroidota	Bacteroidia	Bacteroidales	Bacteroidaceae	Bacteroides	Bacteroides uniformis	37.99	fluoroquinolone antibiotic; tetracycline antibiotic
adeF	dd05	Bacteroidota	Bacteroidia	Bacteroidales	Rikenellaceae	Alistipes	Alistipes shahii	2.89	fluoroquinolone antibiotic; tetracycline antibiotic
adeF	dd05	Bacteroidota	Bacteroidia	Bacteroidales	Rikenellaceae	Alistipes_A	Alistipes ihumii	1.85	fluoroquinolone antibiotic; tetracycline antibiotic
adeF	dd05	Bacteroidota	Bacteroidia	Bacteroidales	Rikenellaceae	Alistipes	Alistipes finegoldii	3.13	fluoroquinolone antibiotic; tetracycline antibiotic
adeF	dd05	Bacteroidota	Bacteroidia	Bacteroidales	Rikenellaceae	Alistipes	Alistipes communis	2.6	fluoroquinolone antibiotic; tetracycline antibiotic
adeF	cc06	Bacteroidota	Bacteroidia	Bacteroidales	Bacteroidaceae	Phocaeicola	Phocaeicola vulgatus	1.09	fluoroquinolone antibiotic; tetracycline antibiotic
adeF	cc06	Bacteroidota	Bacteroidia	Bacteroidales	Barnesiellaceae	Barnesiella	Barnesiella intestinihominis	3.04	fluoroquinolone antibiotic; tetracycline antibiotic
adeF	cc06	Bacteroidota	Bacteroidia	Bacteroidales	Bacteroidaceae	Bacteroides	Bacteroides uniformis	12.08	fluoroquinolone antibiotic; tetracycline antibiotic
adeF	cc06	Bacteroidota	Bacteroidia	Bacteroidales	Bacteroidaceae	Bacteroides	Bacteroides ovatus	7.85	fluoroquinolone antibiotic; tetracycline antibiotic
adeF	cc06	Bacteroidota	Bacteroidia	Bacteroidales	Rikenellaceae	Alistipes	Alistipes shahii	2.7	fluoroquinolone antibiotic; tetracycline antibiotic
adeF	cc06	Bacteroidota	Bacteroidia	Bacteroidales	Rikenellaceae	Alistipes	Alistipes onderdonkii	3.24	fluoroquinolone antibiotic; tetracycline antibiotic
adeF	cc06	Bacteroidota	Bacteroidia	Bacteroidales	Rikenellaceae	Alistipes	Alistipes finegoldii	3.13	fluoroquinolone antibiotic; tetracycline antibiotic
adeF	164c	Bacteroidota	Bacteroidia	Bacteroidales	Bacteroidaceae	Phocaeicola	Phocaeicola vulgatus	7.58	fluoroquinolone antibiotic; tetracycline antibiotic
adeF	164c	Bacteroidota	Bacteroidia	Bacteroidales	Bacteroidaceae	Phocaeicola	Phocaeicola dorei	1.69	fluoroquinolone antibiotic; tetracycline antibiotic
adeF	164c	Bacteroidota	Bacteroidia	Bacteroidales	Bacteroidaceae	Bacteroides	Bacteroides ovatus	8.47	fluoroquinolone antibiotic; tetracycline antibiotic
adeF	981e	Bacteroidota	Bacteroidia	Bacteroidales	Bacteroidaceae	Bacteroides	Bacteroides caccae	5.62	fluoroquinolone antibiotic; tetracycline antibiotic
adeF	fdef	Bacteroidota	Bacteroidia	Bacteroidales	Bacteroidaceae	Phocaeicola	Phocaeicola vulgatus	124.92	fluoroquinolone antibiotic; tetracycline antibiotic
adeF	fdef	Bacteroidota	Bacteroidia	Bacteroidales	Tannerellaceae	Parabacteroides	Parabacteroides merdae	9.22	fluoroquinolone antibiotic; tetracycline antibiotic
adeF	fdef	Desulfobacterota	Desulfovibrionia	Desulfovibrionales	Desulfovibrionaceae	Bilophila	Bilophila wadsworthia	3.84	fluoroquinolone antibiotic; tetracycline antibiotic
adeF	fdef	Bacteroidota	Bacteroidia	Bacteroidales	Bacteroidaceae	Bacteroides	Bacteroides uniformis	66.22	fluoroquinolone antibiotic; tetracycline antibiotic
adeF	fdef	Bacteroidota	Bacteroidia	Bacteroidales	Bacteroidaceae	Bacteroides	Bacteroides ovatus	27.28	fluoroquinolone antibiotic; tetracycline antibiotic
adeF	fdef	Bacteroidota	Bacteroidia	Bacteroidales	Bacteroidaceae	Bacteroides	Bacteroides fragilis	4.43	fluoroquinolone antibiotic; tetracycline antibiotic
adeF	fdef	Bacteroidota	Bacteroidia	Bacteroidales	Rikenellaceae	Alistipes	Alistipes putredinis	5.34	fluoroquinolone antibiotic; tetracycline antibiotic
adeF	fdef	Bacteroidota	Bacteroidia	Bacteroidales	Rikenellaceae	Alistipes	Alistipes onderdonkii	13.42	fluoroquinolone antibiotic; tetracycline antibiotic
adeF	0b58	Bacteroidota	Bacteroidia	Bacteroidales	Barnesiellaceae	Barnesiella	Barnesiella intestinihominis	3.35	fluoroquinolone antibiotic; tetracycline antibiotic
adeF	0b58	Bacteroidota	Bacteroidia	Bacteroidales	Bacteroidaceae	Bacteroides	Bacteroides uniformis	9.3	fluoroquinolone antibiotic; tetracycline antibiotic
adeF	0b58	Bacteroidota	Bacteroidia	Bacteroidales	Bacteroidaceae	Bacteroides	Bacteroides eggerthii	1.69	fluoroquinolone antibiotic; tetracycline antibiotic
adeF	0b58	Bacteroidota	Bacteroidia	Bacteroidales	Rikenellaceae	Alistipes	Alistipes putredinis	4.94	fluoroquinolone antibiotic; tetracycline antibiotic
adeF	0b58	Bacteroidota	Bacteroidia	Bacteroidales	Rikenellaceae	Alistipes	Alistipes onderdonkii	7.74	fluoroquinolone antibiotic; tetracycline antibiotic
adeF	0b58	Bacteroidota	Bacteroidia	Bacteroidales	Rikenellaceae	Alistipes	Alistipes communis	3.42	fluoroquinolone antibiotic; tetracycline antibiotic
adeF	b562	Bacteroidota	Bacteroidia	Bacteroidales	Bacteroidaceae	Phocaeicola	Phocaeicola vulgatus	15.66	fluoroquinolone antibiotic; tetracycline antibiotic
adeF	b562	Bacteroidota	Bacteroidia	Bacteroidales	Bacteroidaceae	Bacteroides	Bacteroides xylanisolvens	17.78	fluoroquinolone antibiotic; tetracycline antibiotic
adeF	b562	Bacteroidota	Bacteroidia	Bacteroidales	Bacteroidaceae	Bacteroides	Bacteroides ovatus	2.62	fluoroquinolone antibiotic; tetracycline antibiotic
adeF	b562	Bacteroidota	Bacteroidia	Bacteroidales	Rikenellaceae	Alistipes	Alistipes putredinis	9.55	fluoroquinolone antibiotic; tetracycline antibiotic
adeF	e023	Bacteroidota	Bacteroidia	Bacteroidales	Bacteroidaceae	Phocaeicola	Phocaeicola dorei	13.54	fluoroquinolone antibiotic; tetracycline antibiotic
adeF	e023	Firmicutes	Negativicutes	Acidaminococcales	Acidaminococcaceae	Phascolarctobacterium	Phascolarctobacterium faecium	4.53	fluoroquinolone antibiotic; tetracycline antibiotic
adeF	e023	Bacteroidota	Bacteroidia	Bacteroidales	Tannerellaceae	Parabacteroides	Parabacteroides merdae	5.02	fluoroquinolone antibiotic; tetracycline antibiotic
adeF	e023	Bacteroidota	Bacteroidia	Bacteroidales	Tannerellaceae	Parabacteroides	Parabacteroides distasonis	4.08	fluoroquinolone antibiotic; tetracycline antibiotic
adeF	e023	Bacteroidota	Bacteroidia	Bacteroidales	Barnesiellaceae	Barnesiella	Barnesiella intestinihominis	3.88	fluoroquinolone antibiotic; tetracycline antibiotic
adeF	e023	Bacteroidota	Bacteroidia	Bacteroidales	Bacteroidaceae	Bacteroides	Bacteroides uniformis	9.09	fluoroquinolone antibiotic; tetracycline antibiotic
adeF	e023	Bacteroidota	Bacteroidia	Bacteroidales	Bacteroidaceae	Bacteroides	Bacteroides ovatus	43.91	fluoroquinolone antibiotic; tetracycline antibiotic
adeF	e023	Bacteroidota	Bacteroidia	Bacteroidales	Bacteroidaceae	Bacteroides	Bacteroides cellulosilyticus	12.34	fluoroquinolone antibiotic; tetracycline antibiotic
adeF	e023	Bacteroidota	Bacteroidia	Bacteroidales	Bacteroidaceae	Bacteroides	Bacteroides caccae	1.72	fluoroquinolone antibiotic; tetracycline antibiotic
adeF	e023	Bacteroidota	Bacteroidia	Bacteroidales	Rikenellaceae	Alistipes	Alistipes putredinis	2.27	fluoroquinolone antibiotic; tetracycline antibiotic
adeF	e023	Bacteroidota	Bacteroidia	Bacteroidales	Rikenellaceae	Alistipes	Alistipes communis	1.9	fluoroquinolone antibiotic; tetracycline antibiotic
adeF	e023	Verrucomicrobiota	Verrucomicrobiae	Verrucomicrobiales	Akkermansiaceae	Akkermansia	Akkermansia muciniphila	15.53	fluoroquinolone antibiotic; tetracycline antibiotic
adeF	a0e1	Bacteroidota	Bacteroidia	Bacteroidales	Bacteroidaceae	Phocaeicola	Phocaeicola vulgatus	25.84	fluoroquinolone antibiotic; tetracycline antibiotic
adeF	a0e1	Bacteroidota	Bacteroidia	Bacteroidales	Bacteroidaceae	Phocaeicola	Phocaeicola sp900554435	4.71	fluoroquinolone antibiotic; tetracycline antibiotic
adeF	a0e1	Bacteroidota	Bacteroidia	Bacteroidales	Tannerellaceae	Parabacteroides	Parabacteroides merdae	3.21	fluoroquinolone antibiotic; tetracycline antibiotic
adeF	a0e1	Bacteroidota	Bacteroidia	Bacteroidales	Marinifilaceae	Butyricimonas	Butyricimonas virosa	0.93	fluoroquinolone antibiotic; tetracycline antibiotic
adeF	a0e1	Bacteroidota	Bacteroidia	Bacteroidales	Barnesiellaceae	Barnesiella	Barnesiella intestinihominis	2.31	fluoroquinolone antibiotic; tetracycline antibiotic
adeF	a0e1	Bacteroidota	Bacteroidia	Bacteroidales	Bacteroidaceae	Bacteroides	Bacteroides uniformis	12.71	fluoroquinolone antibiotic; tetracycline antibiotic
adeF	a0e1	Bacteroidota	Bacteroidia	Bacteroidales	Bacteroidaceae	Bacteroides	Bacteroides ovatus	9.35	fluoroquinolone antibiotic; tetracycline antibiotic
adeF	a0e1	Bacteroidota	Bacteroidia	Bacteroidales	Bacteroidaceae	Bacteroides	Bacteroides eggerthii	38.93	fluoroquinolone antibiotic; tetracycline antibiotic
adeF	a0e1	Bacteroidota	Bacteroidia	Bacteroidales	Bacteroidaceae	Bacteroides	Bacteroides cellulosilyticus	7.9	fluoroquinolone antibiotic; tetracycline antibiotic
adeF	a0e1	Bacteroidota	Bacteroidia	Bacteroidales	Rikenellaceae	Alistipes	Alistipes shahii	2.93	fluoroquinolone antibiotic; tetracycline antibiotic
adeF	a0e1	Bacteroidota	Bacteroidia	Bacteroidales	Rikenellaceae	Alistipes	Alistipes putredinis	13.14	fluoroquinolone antibiotic; tetracycline antibiotic
adeF	eb86	Proteobacteria	Alphaproteobacteria	RF32	CAG-239	CAG-267	CAG-267 sp001917135	2.17	fluoroquinolone antibiotic; tetracycline antibiotic
adeF	eb86	Bacteroidota	Bacteroidia	Bacteroidales	Bacteroidaceae	Bacteroides	Bacteroides uniformis	2.92	fluoroquinolone antibiotic; tetracycline antibiotic
adeF	af63	Bacteroidota	Bacteroidia	Bacteroidales	Bacteroidaceae	Phocaeicola	Phocaeicola vulgatus	6.69	fluoroquinolone antibiotic; tetracycline antibiotic
adeF	af63	Bacteroidota	Bacteroidia	Bacteroidales	Bacteroidaceae	Phocaeicola	Phocaeicola coprocola	2.46	fluoroquinolone antibiotic; tetracycline antibiotic
adeF	af63	Firmicutes	Negativicutes	Acidaminococcales	Acidaminococcaceae	Phascolarctobacterium	Phascolarctobacterium faecium	1.77	fluoroquinolone antibiotic; tetracycline antibiotic
adeF	af63	Desulfobacterota	Desulfovibrionia	Desulfovibrionales	Desulfovibrionaceae	Bilophila	Bilophila wadsworthia	7.12	fluoroquinolone antibiotic; tetracycline antibiotic
adeF	af63	Bacteroidota	Bacteroidia	Bacteroidales	Bacteroidaceae	Bacteroides	Bacteroides xylanisolvens	9.03	fluoroquinolone antibiotic; tetracycline antibiotic
adeF	af63	Bacteroidota	Bacteroidia	Bacteroidales	Bacteroidaceae	Bacteroides	Bacteroides uniformis	11.82	fluoroquinolone antibiotic; tetracycline antibiotic
adeF	af63	Bacteroidota	Bacteroidia	Bacteroidales	Bacteroidaceae	Bacteroides	Bacteroides eggerthii	8.7	fluoroquinolone antibiotic; tetracycline antibiotic
adeF	af63	Bacteroidota	Bacteroidia	Bacteroidales	Bacteroidaceae	Bacteroides	Bacteroides caccae	4.95	fluoroquinolone antibiotic; tetracycline antibiotic
adeF	af63	Bacteroidota	Bacteroidia	Bacteroidales	Rikenellaceae	Alistipes	Alistipes putredinis	30.66	fluoroquinolone antibiotic; tetracycline antibiotic
adeF	af63	Bacteroidota	Bacteroidia	Bacteroidales	Rikenellaceae	Alistipes	Alistipes onderdonkii	34.8	fluoroquinolone antibiotic; tetracycline antibiotic
adeF	af63	Bacteroidota	Bacteroidia	Bacteroidales	Rikenellaceae	Alistipes	Alistipes finegoldii	6.73	fluoroquinolone antibiotic; tetracycline antibiotic
adeF	af63	Verrucomicrobiota	Verrucomicrobiae	Verrucomicrobiales	Akkermansiaceae	Akkermansia	Akkermansia muciniphila	5.28	fluoroquinolone antibiotic; tetracycline antibiotic
adeF	8749	Bacteroidota	Bacteroidia	Bacteroidales	Bacteroidaceae	Prevotella	Prevotella rara	1.94	fluoroquinolone antibiotic; tetracycline antibiotic
adeF	8749	Bacteroidota	Bacteroidia	Bacteroidales	Bacteroidaceae	Phocaeicola	Phocaeicola vulgatus	3.07	fluoroquinolone antibiotic; tetracycline antibiotic
adeF	8749	Bacteroidota	Bacteroidia	Bacteroidales	Bacteroidaceae	Phocaeicola	Phocaeicola coprocola	2.12	fluoroquinolone antibiotic; tetracycline antibiotic
adeF	8749	Firmicutes	Negativicutes	Acidaminococcales	Acidaminococcaceae	Phascolarctobacterium	Phascolarctobacterium faecium	2.95	fluoroquinolone antibiotic; tetracycline antibiotic
adeF	8749	Firmicutes	Negativicutes	Veillonellales	Dialisteraceae	Dialister	Dialister invisus	4.28	fluoroquinolone antibiotic; tetracycline antibiotic
adeF	949a	Bacteroidota	Bacteroidia	Bacteroidales	Bacteroidaceae	Phocaeicola	Phocaeicola vulgatus	22.82	fluoroquinolone antibiotic; tetracycline antibiotic
adeF	949a	Bacteroidota	Bacteroidia	Bacteroidales	Tannerellaceae	Parabacteroides	Parabacteroides merdae	11.02	fluoroquinolone antibiotic; tetracycline antibiotic
adeF	949a	Bacteroidota	Bacteroidia	Bacteroidales	Bacteroidaceae	Bacteroides	Bacteroides xylanisolvens	4.08	fluoroquinolone antibiotic; tetracycline antibiotic
adeF	949a	Bacteroidota	Bacteroidia	Bacteroidales	Bacteroidaceae	Bacteroides	Bacteroides uniformis	57.48	fluoroquinolone antibiotic; tetracycline antibiotic
adeF	949a	Bacteroidota	Bacteroidia	Bacteroidales	Bacteroidaceae	Bacteroides	Bacteroides thetaiotaomicron	1.33	fluoroquinolone antibiotic; tetracycline antibiotic
adeF	949a	Bacteroidota	Bacteroidia	Bacteroidales	Bacteroidaceae	Bacteroides	Bacteroides fragilis	5.25	fluoroquinolone antibiotic; tetracycline antibiotic
adeF	949a	Bacteroidota	Bacteroidia	Bacteroidales	Bacteroidaceae	Bacteroides	Bacteroides cellulosilyticus	2.83	fluoroquinolone antibiotic; tetracycline antibiotic
adeF	949a	Bacteroidota	Bacteroidia	Bacteroidales	Bacteroidaceae	Bacteroides	Bacteroides caccae	11.34	fluoroquinolone antibiotic; tetracycline antibiotic
adeF	949a	Bacteroidota	Bacteroidia	Bacteroidales	Rikenellaceae	Alistipes	Alistipes shahii	1.79	fluoroquinolone antibiotic; tetracycline antibiotic
adeF	949a	Bacteroidota	Bacteroidia	Bacteroidales	Rikenellaceae	Alistipes	Alistipes putredinis	14.62	fluoroquinolone antibiotic; tetracycline antibiotic
adeF	949a	Bacteroidota	Bacteroidia	Bacteroidales	Rikenellaceae	Alistipes	Alistipes finegoldii	4.03	fluoroquinolone antibiotic; tetracycline antibiotic
adeF	d272	Bacteroidota	Bacteroidia	Bacteroidales	Bacteroidaceae	Phocaeicola	Phocaeicola dorei	6.72	fluoroquinolone antibiotic; tetracycline antibiotic
adeF	d272	Bacteroidota	Bacteroidia	Bacteroidales	Tannerellaceae	Parabacteroides	Parabacteroides distasonis	15.82	fluoroquinolone antibiotic; tetracycline antibiotic
adeF	d272	Proteobacteria	Gammaproteobacteria	Enterobacterales	Enterobacteriaceae	Enterobacter	Enterobacter ludwigii	1.41	fluoroquinolone antibiotic; tetracycline antibiotic
adeF	d272	Bacteroidota	Bacteroidia	Bacteroidales	Barnesiellaceae	Barnesiella	Barnesiella intestinihominis	3.45	fluoroquinolone antibiotic; tetracycline antibiotic
adeF	d272	Bacteroidota	Bacteroidia	Bacteroidales	Bacteroidaceae	Bacteroides	Bacteroides uniformis	21.18	fluoroquinolone antibiotic; tetracycline antibiotic
adeF	d272	Bacteroidota	Bacteroidia	Bacteroidales	Bacteroidaceae	Bacteroides	Bacteroides thetaiotaomicron	1.27	fluoroquinolone antibiotic; tetracycline antibiotic
adeF	d272	Bacteroidota	Bacteroidia	Bacteroidales	Bacteroidaceae	Bacteroides	Bacteroides stercoris	4.67	fluoroquinolone antibiotic; tetracycline antibiotic
adeF	d272	Bacteroidota	Bacteroidia	Bacteroidales	Bacteroidaceae	Bacteroides	Bacteroides ovatus	1.98	fluoroquinolone antibiotic; tetracycline antibiotic
adeF	d272	Bacteroidota	Bacteroidia	Bacteroidales	Rikenellaceae	Alistipes	Alistipes putredinis	32.47	fluoroquinolone antibiotic; tetracycline antibiotic
adeF	d272	Bacteroidota	Bacteroidia	Bacteroidales	Rikenellaceae	Alistipes	Alistipes onderdonkii	6.58	fluoroquinolone antibiotic; tetracycline antibiotic
adeF	d272	Bacteroidota	Bacteroidia	Bacteroidales	Rikenellaceae	Alistipes_A	Alistipes ihumii	3.17	fluoroquinolone antibiotic; tetracycline antibiotic
adeF	d272	Bacteroidota	Bacteroidia	Bacteroidales	Rikenellaceae	Alistipes	Alistipes finegoldii	4.37	fluoroquinolone antibiotic; tetracycline antibiotic
adeF	d272	Bacteroidota	Bacteroidia	Bacteroidales	Rikenellaceae	Alistipes	Alistipes communis	6.83	fluoroquinolone antibiotic; tetracycline antibiotic
adeF	d272	Verrucomicrobiota	Verrucomicrobiae	Verrucomicrobiales	Akkermansiaceae	Akkermansia	Akkermansia muciniphila	3.83	fluoroquinolone antibiotic; tetracycline antibiotic
adeF	d272	Proteobacteria	Gammaproteobacteria	Burkholderiales	Burkholderiaceae	Oxalobacter		3.97	fluoroquinolone antibiotic; tetracycline antibiotic
adeF	3458	Bacteroidota	Bacteroidia	Bacteroidales	Bacteroidaceae	Phocaeicola	Phocaeicola vulgatus	6.8	fluoroquinolone antibiotic; tetracycline antibiotic
adeF	3458	Firmicutes	Negativicutes	Acidaminococcales	Acidaminococcaceae	Phascolarctobacterium	Phascolarctobacterium faecium	8.02	fluoroquinolone antibiotic; tetracycline antibiotic
adeF	3458	Desulfobacterota	Desulfovibrionia	Desulfovibrionales	Desulfovibrionaceae	Bilophila	Bilophila wadsworthia	3.72	fluoroquinolone antibiotic; tetracycline antibiotic
adeF	3458	Bacteroidota	Bacteroidia	Bacteroidales	Bacteroidaceae	Bacteroides	Bacteroides xylanisolvens	8.73	fluoroquinolone antibiotic; tetracycline antibiotic
adeF	3458	Bacteroidota	Bacteroidia	Bacteroidales	Bacteroidaceae	Bacteroides	Bacteroides uniformis	21.51	fluoroquinolone antibiotic; tetracycline antibiotic
adeF	3458	Bacteroidota	Bacteroidia	Bacteroidales	Bacteroidaceae	Bacteroides	Bacteroides cellulosilyticus	7.09	fluoroquinolone antibiotic; tetracycline antibiotic
adeF	3458	Bacteroidota	Bacteroidia	Bacteroidales	Rikenellaceae	Alistipes	Alistipes shahii	4.17	fluoroquinolone antibiotic; tetracycline antibiotic
adeF	3458	Bacteroidota	Bacteroidia	Bacteroidales	Rikenellaceae	Alistipes	Alistipes putredinis	4.83	fluoroquinolone antibiotic; tetracycline antibiotic
adeF	3458	Bacteroidota	Bacteroidia	Bacteroidales	Rikenellaceae	Alistipes	Alistipes onderdonkii	5.17	fluoroquinolone antibiotic; tetracycline antibiotic
adeF	3458	Bacteroidota	Bacteroidia	Bacteroidales	Rikenellaceae	Alistipes	Alistipes communis	2.34	fluoroquinolone antibiotic; tetracycline antibiotic
adeF	e569	Bacteroidota	Bacteroidia	Bacteroidales	Bacteroidaceae	Phocaeicola	Phocaeicola vulgatus	9.17	fluoroquinolone antibiotic; tetracycline antibiotic
adeF	e569	Bacteroidota	Bacteroidia	Bacteroidales	Bacteroidaceae	Phocaeicola	Phocaeicola dorei	3.43	fluoroquinolone antibiotic; tetracycline antibiotic
adeF	e569	Firmicutes	Negativicutes	Acidaminococcales	Acidaminococcaceae	Phascolarctobacterium	Phascolarctobacterium faecium	9.03	fluoroquinolone antibiotic; tetracycline antibiotic
adeF	e569	Bacteroidota	Bacteroidia	Bacteroidales	Tannerellaceae	Parabacteroides	Parabacteroides johnsonii	1.48	fluoroquinolone antibiotic; tetracycline antibiotic
adeF	e569	Bacteroidota	Bacteroidia	Bacteroidales	Tannerellaceae	Parabacteroides	Parabacteroides distasonis	3.49	fluoroquinolone antibiotic; tetracycline antibiotic
adeF	e569	Bacteroidota	Bacteroidia	Bacteroidales	Bacteroidaceae	Bacteroides	Bacteroides uniformis	49.31	fluoroquinolone antibiotic; tetracycline antibiotic
adeF	e569	Bacteroidota	Bacteroidia	Bacteroidales	Bacteroidaceae	Bacteroides	Bacteroides stercoris	32.81	fluoroquinolone antibiotic; tetracycline antibiotic
adeF	e569	Bacteroidota	Bacteroidia	Bacteroidales	Bacteroidaceae	Bacteroides	Bacteroides salyersiae	1.1	fluoroquinolone antibiotic; tetracycline antibiotic
adeF	e569	Bacteroidota	Bacteroidia	Bacteroidales	Bacteroidaceae	Bacteroides	Bacteroides ovatus	2.97	fluoroquinolone antibiotic; tetracycline antibiotic
adeF	e569	Bacteroidota	Bacteroidia	Bacteroidales	Bacteroidaceae	Bacteroides	Bacteroides caccae	5.68	fluoroquinolone antibiotic; tetracycline antibiotic
adeF	e569	Bacteroidota	Bacteroidia	Bacteroidales	Rikenellaceae	Alistipes	Alistipes shahii	1.52	fluoroquinolone antibiotic; tetracycline antibiotic
adeF	e569	Bacteroidota	Bacteroidia	Bacteroidales	Rikenellaceae	Alistipes	Alistipes putredinis	15.36	fluoroquinolone antibiotic; tetracycline antibiotic
adeF	e569	Bacteroidota	Bacteroidia	Bacteroidales	Rikenellaceae	Alistipes	Alistipes onderdonkii	11.84	fluoroquinolone antibiotic; tetracycline antibiotic
adeF	e569	Bacteroidota	Bacteroidia	Bacteroidales	Rikenellaceae	Alistipes	Alistipes communis	1.99	fluoroquinolone antibiotic; tetracycline antibiotic
adeF	8d13	Bacteroidota	Bacteroidia	Bacteroidales	Bacteroidaceae	Phocaeicola	Phocaeicola vulgatus	9.23	fluoroquinolone antibiotic; tetracycline antibiotic
adeF	8d13	Bacteroidota	Bacteroidia	Bacteroidales	Bacteroidaceae	Phocaeicola	Phocaeicola sp900554435	12.54	fluoroquinolone antibiotic; tetracycline antibiotic
adeF	8d13	Bacteroidota	Bacteroidia	Bacteroidales	Bacteroidaceae	Phocaeicola	Phocaeicola dorei	11.23	fluoroquinolone antibiotic; tetracycline antibiotic
adeF	8d13	Proteobacteria	Gammaproteobacteria	Burkholderiales	Burkholderiaceae	Parasutterella	Parasutterella excrementihominis	7.04	fluoroquinolone antibiotic; tetracycline antibiotic
adeF	8d13	Bacteroidota	Bacteroidia	Bacteroidales	Bacteroidaceae	Paraprevotella	Paraprevotella clara	3.99	fluoroquinolone antibiotic; tetracycline antibiotic
adeF	8d13	Bacteroidota	Bacteroidia	Bacteroidales	Tannerellaceae	Parabacteroides	Parabacteroides merdae	4.5	fluoroquinolone antibiotic; tetracycline antibiotic
adeF	8d13	Bacteroidota	Bacteroidia	Bacteroidales	Tannerellaceae	Parabacteroides	Parabacteroides distasonis	3.92	fluoroquinolone antibiotic; tetracycline antibiotic
adeF	8d13	Bacteroidota	Bacteroidia	Bacteroidales	Marinifilaceae	Odoribacter	Odoribacter splanchnicus	3.3	fluoroquinolone antibiotic; tetracycline antibiotic
adeF	8d13	Bacteroidota	Bacteroidia	Bacteroidales	Marinifilaceae	Butyricimonas	Butyricimonas virosa	5.52	fluoroquinolone antibiotic; tetracycline antibiotic
adeF	8d13	Bacteroidota	Bacteroidia	Bacteroidales	Barnesiellaceae	Barnesiella	Barnesiella intestinihominis	3.97	fluoroquinolone antibiotic; tetracycline antibiotic
adeF	8d13	Bacteroidota	Bacteroidia	Bacteroidales	Bacteroidaceae	Bacteroides	Bacteroides uniformis	16.98	fluoroquinolone antibiotic; tetracycline antibiotic
adeF	8d13	Bacteroidota	Bacteroidia	Bacteroidales	Bacteroidaceae	Bacteroides	Bacteroides ovatus	10.34	fluoroquinolone antibiotic; tetracycline antibiotic
adeF	8d13	Bacteroidota	Bacteroidia	Bacteroidales	Bacteroidaceae	Bacteroides	Bacteroides finegoldii	3.3	fluoroquinolone antibiotic; tetracycline antibiotic
adeF	8d13	Bacteroidota	Bacteroidia	Bacteroidales	Bacteroidaceae	Bacteroides	Bacteroides faecis	4.39	fluoroquinolone antibiotic; tetracycline antibiotic
adeF	8d13	Bacteroidota	Bacteroidia	Bacteroidales	Bacteroidaceae	Bacteroides	Bacteroides caccae	11.51	fluoroquinolone antibiotic; tetracycline antibiotic
adeF	8d13	Bacteroidota	Bacteroidia	Bacteroidales	Rikenellaceae	Alistipes	Alistipes shahii	4.9	fluoroquinolone antibiotic; tetracycline antibiotic
adeF	8d13	Bacteroidota	Bacteroidia	Bacteroidales	Rikenellaceae	Alistipes	Alistipes putredinis	15.87	fluoroquinolone antibiotic; tetracycline antibiotic
adeF	8d13	Bacteroidota	Bacteroidia	Bacteroidales	Rikenellaceae	Alistipes	Alistipes onderdonkii	2.14	fluoroquinolone antibiotic; tetracycline antibiotic
adeF	8d13	Bacteroidota	Bacteroidia	Bacteroidales	Rikenellaceae	Alistipes	Alistipes finegoldii	7.67	fluoroquinolone antibiotic; tetracycline antibiotic
adeF	d642	Bacteroidota	Bacteroidia	Bacteroidales	Bacteroidaceae	Phocaeicola	Phocaeicola sp900554435	4.47	fluoroquinolone antibiotic; tetracycline antibiotic
adeF	d642	Bacteroidota	Bacteroidia	Bacteroidales	Bacteroidaceae	Phocaeicola	Phocaeicola plebeius	4.19	fluoroquinolone antibiotic; tetracycline antibiotic
adeF	d642	Bacteroidota	Bacteroidia	Bacteroidales	Bacteroidaceae	Phocaeicola	Phocaeicola dorei	18.18	fluoroquinolone antibiotic; tetracycline antibiotic
adeF	d642	Bacteroidota	Bacteroidia	Bacteroidales	Tannerellaceae	Parabacteroides	Parabacteroides merdae	7.24	fluoroquinolone antibiotic; tetracycline antibiotic
adeF	d642	Bacteroidota	Bacteroidia	Bacteroidales	Tannerellaceae	Parabacteroides	Parabacteroides distasonis	11.22	fluoroquinolone antibiotic; tetracycline antibiotic
adeF	d642	Bacteroidota	Bacteroidia	Bacteroidales	Marinifilaceae	Odoribacter	Odoribacter splanchnicus	1.69	fluoroquinolone antibiotic; tetracycline antibiotic
adeF	d642	Desulfobacterota	Desulfovibrionia	Desulfovibrionales	Desulfovibrionaceae	Desulfovibrio	Desulfovibrio sp900556755	2.56	fluoroquinolone antibiotic; tetracycline antibiotic
adeF	d642	Bacteroidota	Bacteroidia	Bacteroidales	Barnesiellaceae	Barnesiella	Barnesiella intestinihominis	6.87	fluoroquinolone antibiotic; tetracycline antibiotic
adeF	d642	Bacteroidota	Bacteroidia	Bacteroidales	Bacteroidaceae	Bacteroides	Bacteroides stercoris	1.06	fluoroquinolone antibiotic; tetracycline antibiotic
adeF	d642	Bacteroidota	Bacteroidia	Bacteroidales	Bacteroidaceae	Bacteroides	Bacteroides faecis	1.45	fluoroquinolone antibiotic; tetracycline antibiotic
adeF	d642	Bacteroidota	Bacteroidia	Bacteroidales	Rikenellaceae	Alistipes	Alistipes shahii	1.97	fluoroquinolone antibiotic; tetracycline antibiotic
adeF	d642	Bacteroidota	Bacteroidia	Bacteroidales	Rikenellaceae	Alistipes	Alistipes putredinis	40.56	fluoroquinolone antibiotic; tetracycline antibiotic
adeF	d642	Bacteroidota	Bacteroidia	Bacteroidales	Rikenellaceae	Alistipes	Alistipes onderdonkii	31.42	fluoroquinolone antibiotic; tetracycline antibiotic
adeF	d642	Bacteroidota	Bacteroidia	Bacteroidales	Rikenellaceae	Alistipes	Alistipes communis	3.08	fluoroquinolone antibiotic; tetracycline antibiotic
adeF	d642	Verrucomicrobiota	Verrucomicrobiae	Verrucomicrobiales	Akkermansiaceae	Akkermansia	Akkermansia muciniphila	4.67	fluoroquinolone antibiotic; tetracycline antibiotic
adeF	9a68	Bacteroidota	Bacteroidia	Bacteroidales	Bacteroidaceae	Phocaeicola	Phocaeicola vulgatus	5.27	fluoroquinolone antibiotic; tetracycline antibiotic
adeF	9a68	Bacteroidota	Bacteroidia	Bacteroidales	Bacteroidaceae	Phocaeicola	Phocaeicola coprophilus	10.78	fluoroquinolone antibiotic; tetracycline antibiotic
adeF	9a68	Bacteroidota	Bacteroidia	Bacteroidales	Bacteroidaceae	Phocaeicola	Phocaeicola coprocola	3.93	fluoroquinolone antibiotic; tetracycline antibiotic
adeF	9a68	Bacteroidota	Bacteroidia	Bacteroidales	Bacteroidaceae	Phocaeicola	Phocaeicola barnesiae	8.06	fluoroquinolone antibiotic; tetracycline antibiotic
adeF	9a68	Bacteroidota	Bacteroidia	Bacteroidales	Tannerellaceae	Parabacteroides	Parabacteroides sp000436495	3.34	fluoroquinolone antibiotic; tetracycline antibiotic
adeF	9a68	Bacteroidota	Bacteroidia	Bacteroidales	Tannerellaceae	Parabacteroides	Parabacteroides merdae	3.32	fluoroquinolone antibiotic; tetracycline antibiotic
adeF	9a68	Desulfobacterota	Desulfovibrionia	Desulfovibrionales	Desulfovibrionaceae	Bilophila	Bilophila wadsworthia	1.07	fluoroquinolone antibiotic; tetracycline antibiotic
adeF	9a68	Bacteroidota	Bacteroidia	Bacteroidales	Barnesiellaceae	Barnesiella	Barnesiella intestinihominis	10.65	fluoroquinolone antibiotic; tetracycline antibiotic
adeF	9a68	Bacteroidota	Bacteroidia	Bacteroidales	Bacteroidaceae	Bacteroides	Bacteroides uniformis	2.08	fluoroquinolone antibiotic; tetracycline antibiotic
adeF	9a68	Bacteroidota	Bacteroidia	Bacteroidales	Bacteroidaceae	Bacteroides	Bacteroides caccae	7.86	fluoroquinolone antibiotic; tetracycline antibiotic
adeF	9a68	Bacteroidota	Bacteroidia	Bacteroidales	Rikenellaceae	Alistipes	Alistipes shahii	3.72	fluoroquinolone antibiotic; tetracycline antibiotic
adeF	9a68	Bacteroidota	Bacteroidia	Bacteroidales	Rikenellaceae	Alistipes	Alistipes senegalensis	2.98	fluoroquinolone antibiotic; tetracycline antibiotic
adeF	9a68	Bacteroidota	Bacteroidia	Bacteroidales	Rikenellaceae	Alistipes	Alistipes putredinis	18.36	fluoroquinolone antibiotic; tetracycline antibiotic
adeF	9a68	Bacteroidota	Bacteroidia	Bacteroidales	Rikenellaceae	Alistipes	Alistipes finegoldii	1.26	fluoroquinolone antibiotic; tetracycline antibiotic
adeF	9a68	Bacteroidota	Bacteroidia	Bacteroidales	Rikenellaceae	Alistipes	Alistipes communis	2.64	fluoroquinolone antibiotic; tetracycline antibiotic
adeF	b516	Bacteroidota	Bacteroidia	Bacteroidales	Bacteroidaceae	Phocaeicola	Phocaeicola vulgatus	5.53	fluoroquinolone antibiotic; tetracycline antibiotic
adeF	b516	Bacteroidota	Bacteroidia	Bacteroidales	Bacteroidaceae	Phocaeicola	Phocaeicola dorei	7.59	fluoroquinolone antibiotic; tetracycline antibiotic
adeF	b516	Bacteroidota	Bacteroidia	Bacteroidales	Tannerellaceae	Parabacteroides	Parabacteroides merdae	8.09	fluoroquinolone antibiotic; tetracycline antibiotic
adeF	b516	Bacteroidota	Bacteroidia	Bacteroidales	Tannerellaceae	Parabacteroides	Parabacteroides distasonis	1.54	fluoroquinolone antibiotic; tetracycline antibiotic
adeF	b516	Desulfobacterota	Desulfovibrionia	Desulfovibrionales	Desulfovibrionaceae	Desulfovibrio	Desulfovibrio sp900556755	1.49	fluoroquinolone antibiotic; tetracycline antibiotic
adeF	b516	Proteobacteria	Alphaproteobacteria	RF32	CAG-239	CAG-495	CAG-495 sp000436375	1.22	fluoroquinolone antibiotic; tetracycline antibiotic
adeF	b516	Desulfobacterota	Desulfovibrionia	Desulfovibrionales	Desulfovibrionaceae	Bilophila	Bilophila wadsworthia	3.88	fluoroquinolone antibiotic; tetracycline antibiotic
adeF	b516	Bacteroidota	Bacteroidia	Bacteroidales	Barnesiellaceae	Barnesiella	Barnesiella intestinihominis	10.08	fluoroquinolone antibiotic; tetracycline antibiotic
adeF	b516	Bacteroidota	Bacteroidia	Bacteroidales	Bacteroidaceae	Bacteroides	Bacteroides uniformis	42.74	fluoroquinolone antibiotic; tetracycline antibiotic
adeF	b516	Bacteroidota	Bacteroidia	Bacteroidales	Bacteroidaceae	Bacteroides	Bacteroides caccae	1.44	fluoroquinolone antibiotic; tetracycline antibiotic
adeF	b516	Bacteroidota	Bacteroidia	Bacteroidales	Rikenellaceae	Alistipes	Alistipes shahii	3.25	fluoroquinolone antibiotic; tetracycline antibiotic
adeF	b516	Bacteroidota	Bacteroidia	Bacteroidales	Rikenellaceae	Alistipes	Alistipes putredinis	25.41	fluoroquinolone antibiotic; tetracycline antibiotic
adeF	b516	Bacteroidota	Bacteroidia	Bacteroidales	Rikenellaceae	Alistipes	Alistipes onderdonkii	1.47	fluoroquinolone antibiotic; tetracycline antibiotic
adeF	b516	Bacteroidota	Bacteroidia	Bacteroidales	Rikenellaceae	Alistipes_A	Alistipes ihumii	2.11	fluoroquinolone antibiotic; tetracycline antibiotic
adeF	b516	Bacteroidota	Bacteroidia	Bacteroidales	Rikenellaceae	Alistipes	Alistipes finegoldii	7.49	fluoroquinolone antibiotic; tetracycline antibiotic
adeF	b516	Verrucomicrobiota	Verrucomicrobiae	Verrucomicrobiales	Akkermansiaceae	Akkermansia	Akkermansia muciniphila	7.12	fluoroquinolone antibiotic; tetracycline antibiotic
adeF	5bec	Firmicutes	Negativicutes	Veillonellales	Dialisteraceae	UBA1822	UBA1822 sp900545365	17.12	fluoroquinolone antibiotic; tetracycline antibiotic
adeF	5bec	Bacteroidota	Bacteroidia	Bacteroidales	Bacteroidaceae	Phocaeicola	Phocaeicola vulgatus	1.31	fluoroquinolone antibiotic; tetracycline antibiotic
adeF	5bec	Bacteroidota	Bacteroidia	Bacteroidales	Bacteroidaceae	Phocaeicola	Phocaeicola sp900554435	6.92	fluoroquinolone antibiotic; tetracycline antibiotic
adeF	5bec	Bacteroidota	Bacteroidia	Bacteroidales	Marinifilaceae	Odoribacter	Odoribacter splanchnicus	3.01	fluoroquinolone antibiotic; tetracycline antibiotic
adeF	5bec	Desulfobacterota	Desulfovibrionia	Desulfovibrionales	Desulfovibrionaceae	Desulfovibrio	Desulfovibrio sp900556755	2.32	fluoroquinolone antibiotic; tetracycline antibiotic
adeF	5bec	Verrucomicrobiota	Verrucomicrobiae	Opitutales	CAG-312	CAG-312	CAG-312 sp000438015	1.09	fluoroquinolone antibiotic; tetracycline antibiotic
adeF	5bec	Desulfobacterota	Desulfovibrionia	Desulfovibrionales	Desulfovibrionaceae	Bilophila	Bilophila wadsworthia	2.64	fluoroquinolone antibiotic; tetracycline antibiotic
adeF	5bec	Bacteroidota	Bacteroidia	Bacteroidales	Barnesiellaceae	Barnesiella	Barnesiella intestinihominis	25.32	fluoroquinolone antibiotic; tetracycline antibiotic
adeF	5bec	Bacteroidota	Bacteroidia	Bacteroidales	Bacteroidaceae	Bacteroides	Bacteroides uniformis	3	fluoroquinolone antibiotic; tetracycline antibiotic
adeF	5bec	Bacteroidota	Bacteroidia	Bacteroidales	Bacteroidaceae	Bacteroides	Bacteroides clarus	1.14	fluoroquinolone antibiotic; tetracycline antibiotic
adeF	5bec	Bacteroidota	Bacteroidia	Bacteroidales	Rikenellaceae	Alistipes	Alistipes senegalensis	2.22	fluoroquinolone antibiotic; tetracycline antibiotic
adeF	5bec	Bacteroidota	Bacteroidia	Bacteroidales	Rikenellaceae	Alistipes	Alistipes putredinis	12.6	fluoroquinolone antibiotic; tetracycline antibiotic
adeF	5bec	Verrucomicrobiota	Verrucomicrobiae	Verrucomicrobiales	Akkermansiaceae	Akkermansia	Akkermansia muciniphila	10.23	fluoroquinolone antibiotic; tetracycline antibiotic
adeF	5bec	Bacteroidota	Bacteroidia	Bacteroidales	Bacteroidaceae	Phocaeicola		4.8	fluoroquinolone antibiotic; tetracycline antibiotic
adeF	1f83	Bacteroidota	Bacteroidia	Bacteroidales	Bacteroidaceae	Phocaeicola	Phocaeicola dorei	16.85	fluoroquinolone antibiotic; tetracycline antibiotic
adeF	1f83	Bacteroidota	Bacteroidia	Bacteroidales	Tannerellaceae	Parabacteroides	Parabacteroides merdae	2.9	fluoroquinolone antibiotic; tetracycline antibiotic
adeF	1f83	Bacteroidota	Bacteroidia	Bacteroidales	Barnesiellaceae	Barnesiella	Barnesiella intestinihominis	10.96	fluoroquinolone antibiotic; tetracycline antibiotic
adeF	1f83	Bacteroidota	Bacteroidia	Bacteroidales	Bacteroidaceae	Bacteroides	Bacteroides uniformis	5.03	fluoroquinolone antibiotic; tetracycline antibiotic
adeF	1f83	Bacteroidota	Bacteroidia	Bacteroidales	Bacteroidaceae	Bacteroides	Bacteroides eggerthii	3.2	fluoroquinolone antibiotic; tetracycline antibiotic
adeF	1f83	Bacteroidota	Bacteroidia	Bacteroidales	Bacteroidaceae	Bacteroides	Bacteroides caccae	3.37	fluoroquinolone antibiotic; tetracycline antibiotic
adeF	1f83	Bacteroidota	Bacteroidia	Bacteroidales	Rikenellaceae	Alistipes	Alistipes shahii	4.27	fluoroquinolone antibiotic; tetracycline antibiotic
adeF	1f83	Bacteroidota	Bacteroidia	Bacteroidales	Rikenellaceae	Alistipes	Alistipes putredinis	22.9	fluoroquinolone antibiotic; tetracycline antibiotic
adeF	1f83	Bacteroidota	Bacteroidia	Bacteroidales	Rikenellaceae	Alistipes	Alistipes onderdonkii	4.52	fluoroquinolone antibiotic; tetracycline antibiotic
adeF	1f83	Bacteroidota	Bacteroidia	Bacteroidales	Rikenellaceae	Alistipes_A	Alistipes ihumii	1.42	fluoroquinolone antibiotic; tetracycline antibiotic
adeF	1f83	Bacteroidota	Bacteroidia	Bacteroidales	Rikenellaceae	Alistipes	Alistipes finegoldii	2.03	fluoroquinolone antibiotic; tetracycline antibiotic
adeF	1f83	Bacteroidota	Bacteroidia	Bacteroidales	Rikenellaceae	Alistipes	Alistipes communis	2.53	fluoroquinolone antibiotic; tetracycline antibiotic
adeF	1f83	Verrucomicrobiota	Verrucomicrobiae	Verrucomicrobiales	Akkermansiaceae	Akkermansia	Akkermansia muciniphila	11.43	fluoroquinolone antibiotic; tetracycline antibiotic
adeF	eb50	Bacteroidota	Bacteroidia	Bacteroidales	Bacteroidaceae	Phocaeicola	Phocaeicola vulgatus	9.36	fluoroquinolone antibiotic; tetracycline antibiotic
adeF	eb50	Bacteroidota	Bacteroidia	Bacteroidales	Bacteroidaceae	Phocaeicola	Phocaeicola sp900554435	5.73	fluoroquinolone antibiotic; tetracycline antibiotic
adeF	eb50	Bacteroidota	Bacteroidia	Bacteroidales	Bacteroidaceae	Phocaeicola	Phocaeicola coprocola	14.59	fluoroquinolone antibiotic; tetracycline antibiotic
adeF	eb50	Bacteroidota	Bacteroidia	Bacteroidales	Tannerellaceae	Parabacteroides	Parabacteroides merdae	4.69	fluoroquinolone antibiotic; tetracycline antibiotic
adeF	eb50	Bacteroidota	Bacteroidia	Bacteroidales	Marinifilaceae	Odoribacter	Odoribacter splanchnicus	1.84	fluoroquinolone antibiotic; tetracycline antibiotic
adeF	eb50	Desulfobacterota	Desulfovibrionia	Desulfovibrionales	Desulfovibrionaceae	Desulfovibrio	Desulfovibrio sp002159665	2.66	fluoroquinolone antibiotic; tetracycline antibiotic
adeF	eb50	Bacteroidota	Bacteroidia	Bacteroidales	Bacteroidaceae	CAG-462	CAG-462 sp003489705	1.75	fluoroquinolone antibiotic; tetracycline antibiotic
adeF	eb50	Bacteroidota	Bacteroidia	Bacteroidales	Barnesiellaceae	Barnesiella	Barnesiella intestinihominis	4.34	fluoroquinolone antibiotic; tetracycline antibiotic
adeF	eb50	Bacteroidota	Bacteroidia	Bacteroidales	Bacteroidaceae	Bacteroides	Bacteroides uniformis	13.12	fluoroquinolone antibiotic; tetracycline antibiotic
adeF	eb50	Bacteroidota	Bacteroidia	Bacteroidales	Rikenellaceae	Alistipes	Alistipes shahii	3.99	fluoroquinolone antibiotic; tetracycline antibiotic
adeF	eb50	Bacteroidota	Bacteroidia	Bacteroidales	Bacteroidaceae	Phocaeicola		8.71	fluoroquinolone antibiotic; tetracycline antibiotic
adeF	65a2	Bacteroidota	Bacteroidia	Bacteroidales	Bacteroidaceae	Phocaeicola	Phocaeicola dorei	11.18	fluoroquinolone antibiotic; tetracycline antibiotic
adeF	65a2	Bacteroidota	Bacteroidia	Bacteroidales	Tannerellaceae	Parabacteroides	Parabacteroides distasonis	3.9	fluoroquinolone antibiotic; tetracycline antibiotic
adeF	65a2	Bacteroidota	Bacteroidia	Bacteroidales	Marinifilaceae	Odoribacter	Odoribacter splanchnicus	2.4	fluoroquinolone antibiotic; tetracycline antibiotic
adeF	65a2	Bacteroidota	Bacteroidia	Bacteroidales	Barnesiellaceae	Barnesiella	Barnesiella intestinihominis	10.42	fluoroquinolone antibiotic; tetracycline antibiotic
adeF	65a2	Bacteroidota	Bacteroidia	Bacteroidales	Bacteroidaceae	Bacteroides	Bacteroides uniformis	58.92	fluoroquinolone antibiotic; tetracycline antibiotic
adeF	65a2	Bacteroidota	Bacteroidia	Bacteroidales	Bacteroidaceae	Bacteroides	Bacteroides eggerthii	16.84	fluoroquinolone antibiotic; tetracycline antibiotic
adeF	65a2	Bacteroidota	Bacteroidia	Bacteroidales	Bacteroidaceae	Bacteroides	Bacteroides caccae	9.17	fluoroquinolone antibiotic; tetracycline antibiotic
adeF	65a2	Bacteroidota	Bacteroidia	Bacteroidales	Rikenellaceae	Alistipes	Alistipes shahii	8.09	fluoroquinolone antibiotic; tetracycline antibiotic
adeF	65a2	Bacteroidota	Bacteroidia	Bacteroidales	Rikenellaceae	Alistipes	Alistipes putredinis	6.26	fluoroquinolone antibiotic; tetracycline antibiotic
adeF	65a2	Bacteroidota	Bacteroidia	Bacteroidales	Rikenellaceae	Alistipes	Alistipes onderdonkii	12.97	fluoroquinolone antibiotic; tetracycline antibiotic
adeF	65a2	Bacteroidota	Bacteroidia	Bacteroidales	Rikenellaceae	Alistipes_A	Alistipes ihumii	2.76	fluoroquinolone antibiotic; tetracycline antibiotic
adeF	65a2	Bacteroidota	Bacteroidia	Bacteroidales	Rikenellaceae	Alistipes	Alistipes finegoldii	18.85	fluoroquinolone antibiotic; tetracycline antibiotic
adeF	65a2	Bacteroidota	Bacteroidia	Bacteroidales	Rikenellaceae	Alistipes	Alistipes communis	5.67	fluoroquinolone antibiotic; tetracycline antibiotic
adeF	65a2	Verrucomicrobiota	Verrucomicrobiae	Verrucomicrobiales	Akkermansiaceae	Akkermansia	Akkermansia muciniphila	5.57	fluoroquinolone antibiotic; tetracycline antibiotic
adeF	6aa7	Bacteroidota	Bacteroidia	Bacteroidales	Bacteroidaceae	Phocaeicola	Phocaeicola vulgatus	55.64	fluoroquinolone antibiotic; tetracycline antibiotic
adeF	6aa7	Bacteroidota	Bacteroidia	Bacteroidales	Bacteroidaceae	Phocaeicola	Phocaeicola sp900554435	16.67	fluoroquinolone antibiotic; tetracycline antibiotic
adeF	6aa7	Firmicutes	Negativicutes	Acidaminococcales	Acidaminococcaceae	Phascolarctobacterium	Phascolarctobacterium faecium	4.42	fluoroquinolone antibiotic; tetracycline antibiotic
adeF	6aa7	Bacteroidota	Bacteroidia	Bacteroidales	Tannerellaceae	Parabacteroides	Parabacteroides distasonis	4.81	fluoroquinolone antibiotic; tetracycline antibiotic
adeF	6aa7	Firmicutes	Negativicutes	Veillonellales	Dialisteraceae	Dialister	Dialister invisus	14.87	fluoroquinolone antibiotic; tetracycline antibiotic
adeF	6aa7	Bacteroidota	Bacteroidia	Bacteroidales	Barnesiellaceae	Barnesiella	Barnesiella intestinihominis	8.23	fluoroquinolone antibiotic; tetracycline antibiotic
adeF	6aa7	Bacteroidota	Bacteroidia	Bacteroidales	Bacteroidaceae	Bacteroides	Bacteroides uniformis	40.03	fluoroquinolone antibiotic; tetracycline antibiotic
adeF	6aa7	Bacteroidota	Bacteroidia	Bacteroidales	Bacteroidaceae	Bacteroides	Bacteroides thetaiotaomicron	1.88	fluoroquinolone antibiotic; tetracycline antibiotic
adeF	6aa7	Bacteroidota	Bacteroidia	Bacteroidales	Bacteroidaceae	Bacteroides	Bacteroides cellulosilyticus	7.89	fluoroquinolone antibiotic; tetracycline antibiotic
adeF	6aa7	Bacteroidota	Bacteroidia	Bacteroidales	Bacteroidaceae	Bacteroides	Bacteroides caccae	27.38	fluoroquinolone antibiotic; tetracycline antibiotic
adeF	6aa7	Bacteroidota	Bacteroidia	Bacteroidales	Rikenellaceae	Alistipes	Alistipes shahii	4.87	fluoroquinolone antibiotic; tetracycline antibiotic
adeF	6aa7	Bacteroidota	Bacteroidia	Bacteroidales	Rikenellaceae	Alistipes	Alistipes putredinis	13.7	fluoroquinolone antibiotic; tetracycline antibiotic
adeF	6aa7	Bacteroidota	Bacteroidia	Bacteroidales	Rikenellaceae	Alistipes	Alistipes finegoldii	2.85	fluoroquinolone antibiotic; tetracycline antibiotic
adeF	6aa7	Verrucomicrobiota	Verrucomicrobiae	Verrucomicrobiales	Akkermansiaceae	Akkermansia	Akkermansia muciniphila	19.13	fluoroquinolone antibiotic; tetracycline antibiotic
adeF	0e17	Bacteroidota	Bacteroidia	Bacteroidales	Bacteroidaceae	Phocaeicola	Phocaeicola vulgatus	46.08	fluoroquinolone antibiotic; tetracycline antibiotic
adeF	0e17	Bacteroidota	Bacteroidia	Bacteroidales	Bacteroidaceae	Phocaeicola	Phocaeicola sp900554435	24.9	fluoroquinolone antibiotic; tetracycline antibiotic
adeF	0e17	Proteobacteria	Gammaproteobacteria	Burkholderiales	Burkholderiaceae	Parasutterella	Parasutterella excrementihominis	1.9	fluoroquinolone antibiotic; tetracycline antibiotic
adeF	0e17	Bacteroidota	Bacteroidia	Bacteroidales	Tannerellaceae	Parabacteroides	Parabacteroides distasonis	1.91	fluoroquinolone antibiotic; tetracycline antibiotic
adeF	0e17	Bacteroidota	Bacteroidia	Bacteroidales	Marinifilaceae	Odoribacter	Odoribacter splanchnicus	1.17	fluoroquinolone antibiotic; tetracycline antibiotic
adeF	0e17	Bacteroidota	Bacteroidia	Bacteroidales	Barnesiellaceae	Barnesiella	Barnesiella intestinihominis	4.1	fluoroquinolone antibiotic; tetracycline antibiotic
adeF	0e17	Bacteroidota	Bacteroidia	Bacteroidales	Bacteroidaceae	Bacteroides	Bacteroides xylanisolvens	1.31	fluoroquinolone antibiotic; tetracycline antibiotic
adeF	0e17	Bacteroidota	Bacteroidia	Bacteroidales	Bacteroidaceae	Bacteroides	Bacteroides uniformis	6.03	fluoroquinolone antibiotic; tetracycline antibiotic
adeF	0e17	Bacteroidota	Bacteroidia	Bacteroidales	Bacteroidaceae	Bacteroides	Bacteroides caccae	5.73	fluoroquinolone antibiotic; tetracycline antibiotic
adeF	0e17	Bacteroidota	Bacteroidia	Bacteroidales	Rikenellaceae	Alistipes	Alistipes sp000434235	27.16	fluoroquinolone antibiotic; tetracycline antibiotic
adeF	0e17	Bacteroidota	Bacteroidia	Bacteroidales	Rikenellaceae	Alistipes	Alistipes putredinis	9.9	fluoroquinolone antibiotic; tetracycline antibiotic
adeF	0e17	Bacteroidota	Bacteroidia	Bacteroidales	Rikenellaceae	Alistipes	Alistipes onderdonkii	1.19	fluoroquinolone antibiotic; tetracycline antibiotic
adeF	0e17	Bacteroidota	Bacteroidia	Bacteroidales	Rikenellaceae	Alistipes	Alistipes communis	2.46	fluoroquinolone antibiotic; tetracycline antibiotic
adeF	9b9b	Proteobacteria	Gammaproteobacteria	Burkholderiales	Burkholderiaceae	Parasutterella	Parasutterella sp000980495	2.48	fluoroquinolone antibiotic; tetracycline antibiotic
adeF	9b9b	Bacteroidota	Bacteroidia	Bacteroidales	Tannerellaceae	Parabacteroides	Parabacteroides distasonis	4.51	fluoroquinolone antibiotic; tetracycline antibiotic
adeF	9b9b	Bacteroidota	Bacteroidia	Bacteroidales	Marinifilaceae	Odoribacter	Odoribacter splanchnicus	4.06	fluoroquinolone antibiotic; tetracycline antibiotic
adeF	9b9b	Proteobacteria	Alphaproteobacteria	RF32	CAG-239	CAG-495	CAG-495 sp001917125	1.42	fluoroquinolone antibiotic; tetracycline antibiotic
adeF	9b9b	Bacteroidota	Bacteroidia	Bacteroidales	Barnesiellaceae	Barnesiella	Barnesiella intestinihominis	7.17	fluoroquinolone antibiotic; tetracycline antibiotic
adeF	9b9b	Bacteroidota	Bacteroidia	Bacteroidales	Bacteroidaceae	Bacteroides	Bacteroides uniformis	18	fluoroquinolone antibiotic; tetracycline antibiotic
adeF	9b9b	Bacteroidota	Bacteroidia	Bacteroidales	Bacteroidaceae	Bacteroides	Bacteroides stercoris	16.1	fluoroquinolone antibiotic; tetracycline antibiotic
adeF	9b9b	Bacteroidota	Bacteroidia	Bacteroidales	Bacteroidaceae	Bacteroides	Bacteroides caccae	4.36	fluoroquinolone antibiotic; tetracycline antibiotic
adeF	9b9b	Bacteroidota	Bacteroidia	Bacteroidales	Rikenellaceae	Alistipes	Alistipes onderdonkii	3.76	fluoroquinolone antibiotic; tetracycline antibiotic
adeF	9b9b	Bacteroidota	Bacteroidia	Bacteroidales	Rikenellaceae	Alistipes	Alistipes finegoldii	6.27	fluoroquinolone antibiotic; tetracycline antibiotic
adeF	9b9b	Bacteroidota	Bacteroidia	Bacteroidales	Rikenellaceae	Alistipes	Alistipes communis	2.94	fluoroquinolone antibiotic; tetracycline antibiotic
adeF	5534	Bacteroidota	Bacteroidia	Bacteroidales	Bacteroidaceae	Phocaeicola	Phocaeicola vulgatus	3.88	fluoroquinolone antibiotic; tetracycline antibiotic
adeF	5534	Bacteroidota	Bacteroidia	Bacteroidales	Bacteroidaceae	Phocaeicola	Phocaeicola sp000432735	2.71	fluoroquinolone antibiotic; tetracycline antibiotic
adeF	5534	Bacteroidota	Bacteroidia	Bacteroidales	Bacteroidaceae	Phocaeicola	Phocaeicola dorei	9.85	fluoroquinolone antibiotic; tetracycline antibiotic
adeF	5534	Firmicutes	Negativicutes	Acidaminococcales	Acidaminococcaceae	Phascolarctobacterium	Phascolarctobacterium faecium	5.77	fluoroquinolone antibiotic; tetracycline antibiotic
adeF	5534	Bacteroidota	Bacteroidia	Bacteroidales	Tannerellaceae	Parabacteroides	Parabacteroides merdae	1.37	fluoroquinolone antibiotic; tetracycline antibiotic
adeF	5534	Bacteroidota	Bacteroidia	Bacteroidales	Tannerellaceae	Parabacteroides	Parabacteroides distasonis	1.51	fluoroquinolone antibiotic; tetracycline antibiotic
adeF	5534	Bacteroidota	Bacteroidia	Bacteroidales	Barnesiellaceae	Barnesiella	Barnesiella intestinihominis	15.53	fluoroquinolone antibiotic; tetracycline antibiotic
adeF	5534	Bacteroidota	Bacteroidia	Bacteroidales	Bacteroidaceae	Bacteroides	Bacteroides uniformis	15.4	fluoroquinolone antibiotic; tetracycline antibiotic
adeF	5534	Bacteroidota	Bacteroidia	Bacteroidales	Bacteroidaceae	Bacteroides	Bacteroides stercoris	3.23	fluoroquinolone antibiotic; tetracycline antibiotic
adeF	5534	Bacteroidota	Bacteroidia	Bacteroidales	Bacteroidaceae	Bacteroides	Bacteroides ovatus	8.28	fluoroquinolone antibiotic; tetracycline antibiotic
adeF	5534	Bacteroidota	Bacteroidia	Bacteroidales	Bacteroidaceae	Bacteroides	Bacteroides cellulosilyticus	3.35	fluoroquinolone antibiotic; tetracycline antibiotic
adeF	5534	Bacteroidota	Bacteroidia	Bacteroidales	Bacteroidaceae	Bacteroides	Bacteroides caccae	3.36	fluoroquinolone antibiotic; tetracycline antibiotic
adeF	5534	Bacteroidota	Bacteroidia	Bacteroidales	Rikenellaceae	Alistipes	Alistipes shahii	11.22	fluoroquinolone antibiotic; tetracycline antibiotic
adeF	5534	Bacteroidota	Bacteroidia	Bacteroidales	Rikenellaceae	Alistipes	Alistipes putredinis	25.79	fluoroquinolone antibiotic; tetracycline antibiotic
adeF	5534	Bacteroidota	Bacteroidia	Bacteroidales	Rikenellaceae	Alistipes	Alistipes finegoldii	3.6	fluoroquinolone antibiotic; tetracycline antibiotic
adeF	5534	Verrucomicrobiota	Verrucomicrobiae	Verrucomicrobiales	Akkermansiaceae	Akkermansia	Akkermansia muciniphila	25.47	fluoroquinolone antibiotic; tetracycline antibiotic
adeF	bc1a	Bacteroidota	Bacteroidia	Bacteroidales	Bacteroidaceae	Phocaeicola	Phocaeicola vulgatus	5.89	fluoroquinolone antibiotic; tetracycline antibiotic
adeF	bc1a	Bacteroidota	Bacteroidia	Bacteroidales	Marinifilaceae	Odoribacter	Odoribacter splanchnicus	4.03	fluoroquinolone antibiotic; tetracycline antibiotic
adeF	bc1a	Proteobacteria	Alphaproteobacteria	RF32	CAG-239	CAG-495	CAG-495 sp001917125	5.72	fluoroquinolone antibiotic; tetracycline antibiotic
adeF	bc1a	Desulfobacterota	Desulfovibrionia	Desulfovibrionales	Desulfovibrionaceae	Bilophila	Bilophila wadsworthia	2.36	fluoroquinolone antibiotic; tetracycline antibiotic
adeF	bc1a	Bacteroidota	Bacteroidia	Bacteroidales	Bacteroidaceae	Bacteroides	Bacteroides uniformis	57.67	fluoroquinolone antibiotic; tetracycline antibiotic
adeF	bc1a	Bacteroidota	Bacteroidia	Bacteroidales	Bacteroidaceae	Bacteroides	Bacteroides thetaiotaomicron	5.84	fluoroquinolone antibiotic; tetracycline antibiotic
adeF	bc1a	Bacteroidota	Bacteroidia	Bacteroidales	Rikenellaceae	Alistipes	Alistipes putredinis	46.67	fluoroquinolone antibiotic; tetracycline antibiotic
adeF	bc1a	Bacteroidota	Bacteroidia	Bacteroidales	Rikenellaceae	Alistipes	Alistipes onderdonkii	55.58	fluoroquinolone antibiotic; tetracycline antibiotic
adeF	bc1a	Bacteroidota	Bacteroidia	Bacteroidales	Rikenellaceae	Alistipes_A	Alistipes ihumii	9.42	fluoroquinolone antibiotic; tetracycline antibiotic
adeF	bc1a	Verrucomicrobiota	Verrucomicrobiae	Verrucomicrobiales	Akkermansiaceae	Akkermansia	Akkermansia muciniphila	10.03	fluoroquinolone antibiotic; tetracycline antibiotic
adeF	7bd5	Bacteroidota	Bacteroidia	Bacteroidales	Bacteroidaceae	Phocaeicola	Phocaeicola vulgatus	6	fluoroquinolone antibiotic; tetracycline antibiotic
adeF	7bd5	Bacteroidota	Bacteroidia	Bacteroidales	Bacteroidaceae	Phocaeicola	Phocaeicola dorei	4.71	fluoroquinolone antibiotic; tetracycline antibiotic
adeF	7bd5	Bacteroidota	Bacteroidia	Bacteroidales	Bacteroidaceae	Phocaeicola	Phocaeicola coprocola	14.36	fluoroquinolone antibiotic; tetracycline antibiotic
adeF	7bd5	Bacteroidota	Bacteroidia	Bacteroidales	Bacteroidaceae	Paraprevotella	Paraprevotella clara	5.97	fluoroquinolone antibiotic; tetracycline antibiotic
adeF	7bd5	Bacteroidota	Bacteroidia	Bacteroidales	Tannerellaceae	Parabacteroides	Parabacteroides merdae	3.42	fluoroquinolone antibiotic; tetracycline antibiotic
adeF	7bd5	Bacteroidota	Bacteroidia	Bacteroidales	Tannerellaceae	Parabacteroides	Parabacteroides johnsonii	2.46	fluoroquinolone antibiotic; tetracycline antibiotic
adeF	7bd5	Bacteroidota	Bacteroidia	Bacteroidales	Tannerellaceae	Parabacteroides	Parabacteroides distasonis	0.9	fluoroquinolone antibiotic; tetracycline antibiotic
adeF	7bd5	Bacteroidota	Bacteroidia	Bacteroidales	Marinifilaceae	Odoribacter	Odoribacter splanchnicus	3.77	fluoroquinolone antibiotic; tetracycline antibiotic
adeF	7bd5	Bacteroidota	Bacteroidia	Bacteroidales	Barnesiellaceae	Barnesiella	Barnesiella intestinihominis	25.64	fluoroquinolone antibiotic; tetracycline antibiotic
adeF	7bd5	Bacteroidota	Bacteroidia	Bacteroidales	Bacteroidaceae	Bacteroides	Bacteroides xylanisolvens	5.12	fluoroquinolone antibiotic; tetracycline antibiotic
adeF	7bd5	Bacteroidota	Bacteroidia	Bacteroidales	Bacteroidaceae	Bacteroides	Bacteroides uniformis	26.99	fluoroquinolone antibiotic; tetracycline antibiotic
adeF	7bd5	Bacteroidota	Bacteroidia	Bacteroidales	Bacteroidaceae	Bacteroides	Bacteroides thetaiotaomicron	5.34	fluoroquinolone antibiotic; tetracycline antibiotic
adeF	7bd5	Bacteroidota	Bacteroidia	Bacteroidales	Bacteroidaceae	Bacteroides	Bacteroides ovatus	9.29	fluoroquinolone antibiotic; tetracycline antibiotic
adeF	7bd5	Bacteroidota	Bacteroidia	Bacteroidales	Bacteroidaceae	Bacteroides	Bacteroides intestinalis	11.84	fluoroquinolone antibiotic; tetracycline antibiotic
adeF	7bd5	Bacteroidota	Bacteroidia	Bacteroidales	Bacteroidaceae	Bacteroides	Bacteroides caccae	12.7	fluoroquinolone antibiotic; tetracycline antibiotic
adeF	7bd5	Bacteroidota	Bacteroidia	Bacteroidales	Rikenellaceae	Alistipes	Alistipes shahii	11.35	fluoroquinolone antibiotic; tetracycline antibiotic
adeF	7bd5	Bacteroidota	Bacteroidia	Bacteroidales	Rikenellaceae	Alistipes	Alistipes putredinis	10.96	fluoroquinolone antibiotic; tetracycline antibiotic
adeF	7bd5	Bacteroidota	Bacteroidia	Bacteroidales	Rikenellaceae	Alistipes	Alistipes communis	5	fluoroquinolone antibiotic; tetracycline antibiotic
adeF	7bd5	Verrucomicrobiota	Verrucomicrobiae	Verrucomicrobiales	Akkermansiaceae	Akkermansia	Akkermansia muciniphila	6.03	fluoroquinolone antibiotic; tetracycline antibiotic
adeF	263d	Bacteroidota	Bacteroidia	Bacteroidales	Bacteroidaceae	Phocaeicola	Phocaeicola vulgatus	11.92	fluoroquinolone antibiotic; tetracycline antibiotic
adeF	263d	Bacteroidota	Bacteroidia	Bacteroidales	Bacteroidaceae	Phocaeicola	Phocaeicola dorei	10.15	fluoroquinolone antibiotic; tetracycline antibiotic
adeF	263d	Bacteroidota	Bacteroidia	Bacteroidales	Bacteroidaceae	Paraprevotella	Paraprevotella clara	1.34	fluoroquinolone antibiotic; tetracycline antibiotic
adeF	263d	Bacteroidota	Bacteroidia	Bacteroidales	Tannerellaceae	Parabacteroides	Parabacteroides merdae	22.6	fluoroquinolone antibiotic; tetracycline antibiotic
adeF	263d	Bacteroidota	Bacteroidia	Bacteroidales	Tannerellaceae	Parabacteroides	Parabacteroides distasonis	6.54	fluoroquinolone antibiotic; tetracycline antibiotic
adeF	263d	Firmicutes	Bacilli	Lactobacillales	Enterococcaceae	Enterococcus_B	Enterococcus durans	38.29	fluoroquinolone antibiotic; tetracycline antibiotic
adeF	263d	Bacteroidota	Bacteroidia	Bacteroidales	Coprobacteraceae	Coprobacter	Coprobacter fastidiosus	1.01	fluoroquinolone antibiotic; tetracycline antibiotic
adeF	263d	Bacteroidota	Bacteroidia	Bacteroidales	Barnesiellaceae	Barnesiella	Barnesiella intestinihominis	4.2	fluoroquinolone antibiotic; tetracycline antibiotic
adeF	263d	Bacteroidota	Bacteroidia	Bacteroidales	Bacteroidaceae	Bacteroides	Bacteroides uniformis	20.37	fluoroquinolone antibiotic; tetracycline antibiotic
adeF	263d	Bacteroidota	Bacteroidia	Bacteroidales	Bacteroidaceae	Bacteroides	Bacteroides ovatus	8.48	fluoroquinolone antibiotic; tetracycline antibiotic
adeF	263d	Bacteroidota	Bacteroidia	Bacteroidales	Bacteroidaceae	Bacteroides	Bacteroides fragilis	18.24	fluoroquinolone antibiotic; tetracycline antibiotic
adeF	263d	Bacteroidota	Bacteroidia	Bacteroidales	Bacteroidaceae	Bacteroides	Bacteroides finegoldii	4.86	fluoroquinolone antibiotic; tetracycline antibiotic
adeF	263d	Bacteroidota	Bacteroidia	Bacteroidales	Bacteroidaceae	Bacteroides	Bacteroides cellulosilyticus	21.52	fluoroquinolone antibiotic; tetracycline antibiotic
adeF	263d	Bacteroidota	Bacteroidia	Bacteroidales	Bacteroidaceae	Bacteroides	Bacteroides caccae	14.45	fluoroquinolone antibiotic; tetracycline antibiotic
adeF	263d	Bacteroidota	Bacteroidia	Bacteroidales	Rikenellaceae	Alistipes	Alistipes shahii	5.31	fluoroquinolone antibiotic; tetracycline antibiotic
adeF	263d	Bacteroidota	Bacteroidia	Bacteroidales	Rikenellaceae	Alistipes	Alistipes putredinis	25.79	fluoroquinolone antibiotic; tetracycline antibiotic
adeF	263d	Bacteroidota	Bacteroidia	Bacteroidales	Rikenellaceae	Alistipes	Alistipes onderdonkii	2.98	fluoroquinolone antibiotic; tetracycline antibiotic
adeF	263d	Bacteroidota	Bacteroidia	Bacteroidales	Rikenellaceae	Alistipes	Alistipes finegoldii	3.68	fluoroquinolone antibiotic; tetracycline antibiotic
adeF	af73	Bacteroidota	Bacteroidia	Bacteroidales	Bacteroidaceae	Phocaeicola	Phocaeicola vulgatus	3.71	fluoroquinolone antibiotic; tetracycline antibiotic
adeF	af73	Bacteroidota	Bacteroidia	Bacteroidales	Tannerellaceae	Parabacteroides	Parabacteroides distasonis	2.15	fluoroquinolone antibiotic; tetracycline antibiotic
adeF	af73	Desulfobacterota	Desulfovibrionia	Desulfovibrionales	Desulfovibrionaceae	Desulfovibrio	Desulfovibrio sp900556755	1.94	fluoroquinolone antibiotic; tetracycline antibiotic
adeF	af73	Bacteroidota	Bacteroidia	Bacteroidales	Barnesiellaceae	Barnesiella	Barnesiella intestinihominis	1.56	fluoroquinolone antibiotic; tetracycline antibiotic
adeF	af73	Bacteroidota	Bacteroidia	Bacteroidales	Bacteroidaceae	Bacteroides	Bacteroides uniformis	5.92	fluoroquinolone antibiotic; tetracycline antibiotic
adeF	af73	Bacteroidota	Bacteroidia	Bacteroidales	Rikenellaceae	Alistipes	Alistipes putredinis	19.14	fluoroquinolone antibiotic; tetracycline antibiotic
adeF	af73	Verrucomicrobiota	Verrucomicrobiae	Verrucomicrobiales	Akkermansiaceae	Akkermansia	Akkermansia muciniphila	12.81	fluoroquinolone antibiotic; tetracycline antibiotic
adeF	af80	Bacteroidota	Bacteroidia	Bacteroidales	Bacteroidaceae	Phocaeicola	Phocaeicola vulgatus	23.2	fluoroquinolone antibiotic; tetracycline antibiotic
adeF	af80	Bacteroidota	Bacteroidia	Bacteroidales	Barnesiellaceae	Barnesiella	Barnesiella intestinihominis	5.26	fluoroquinolone antibiotic; tetracycline antibiotic
adeF	af80	Bacteroidota	Bacteroidia	Bacteroidales	Bacteroidaceae	Bacteroides	Bacteroides uniformis	20.42	fluoroquinolone antibiotic; tetracycline antibiotic
adeF	af80	Bacteroidota	Bacteroidia	Bacteroidales	Bacteroidaceae	Bacteroides	Bacteroides fragilis	1.32	fluoroquinolone antibiotic; tetracycline antibiotic
adeF	af80	Bacteroidota	Bacteroidia	Bacteroidales	Bacteroidaceae	Bacteroides	Bacteroides cellulosilyticus	1.36	fluoroquinolone antibiotic; tetracycline antibiotic
adeF	af80	Bacteroidota	Bacteroidia	Bacteroidales	Bacteroidaceae	Bacteroides	Bacteroides caccae	8.26	fluoroquinolone antibiotic; tetracycline antibiotic
adeF	af80	Bacteroidota	Bacteroidia	Bacteroidales	Rikenellaceae	Alistipes	Alistipes onderdonkii	5.88	fluoroquinolone antibiotic; tetracycline antibiotic
adeF	af80	Bacteroidota	Bacteroidia	Bacteroidales	Rikenellaceae	Alistipes	Alistipes finegoldii	1.12	fluoroquinolone antibiotic; tetracycline antibiotic
adeF	7e40	Bacteroidota	Bacteroidia	Bacteroidales	Bacteroidaceae	Phocaeicola	Phocaeicola vulgatus	94.11	fluoroquinolone antibiotic; tetracycline antibiotic
adeF	7e40	Proteobacteria	Gammaproteobacteria	Burkholderiales	Burkholderiaceae	Parasutterella	Parasutterella excrementihominis	1.72	fluoroquinolone antibiotic; tetracycline antibiotic
adeF	7e40	Bacteroidota	Bacteroidia	Bacteroidales	Bacteroidaceae	Bacteroides	Bacteroides ovatus	70.09	fluoroquinolone antibiotic; tetracycline antibiotic
adeF	7e40	Bacteroidota	Bacteroidia	Bacteroidales	Bacteroidaceae	Bacteroides	Bacteroides fragilis	8.75	fluoroquinolone antibiotic; tetracycline antibiotic
adeF	7e40	Bacteroidota	Bacteroidia	Bacteroidales	Rikenellaceae	Alistipes	Alistipes finegoldii	9.76	fluoroquinolone antibiotic; tetracycline antibiotic
adeF	7e40	Verrucomicrobiota	Verrucomicrobiae	Verrucomicrobiales	Akkermansiaceae	Akkermansia	Akkermansia muciniphila	4.42	fluoroquinolone antibiotic; tetracycline antibiotic
adeF	eeb6	Bacteroidota	Bacteroidia	Bacteroidales	Bacteroidaceae	Phocaeicola	Phocaeicola dorei	23.65	fluoroquinolone antibiotic; tetracycline antibiotic
adeF	eeb6	Bacteroidota	Bacteroidia	Bacteroidales	Tannerellaceae	Parabacteroides	Parabacteroides distasonis	2.45	fluoroquinolone antibiotic; tetracycline antibiotic
adeF	eeb6	Bacteroidota	Bacteroidia	Bacteroidales	Bacteroidaceae	Bacteroides	Bacteroides xylanisolvens	3.61	fluoroquinolone antibiotic; tetracycline antibiotic
adeF	eeb6	Bacteroidota	Bacteroidia	Bacteroidales	Bacteroidaceae	Bacteroides	Bacteroides uniformis	13.29	fluoroquinolone antibiotic; tetracycline antibiotic
adeF	eeb6	Bacteroidota	Bacteroidia	Bacteroidales	Bacteroidaceae	Bacteroides	Bacteroides stercoris	9.28	fluoroquinolone antibiotic; tetracycline antibiotic
adeF	eeb6	Bacteroidota	Bacteroidia	Bacteroidales	Rikenellaceae	Alistipes	Alistipes putredinis	14.51	fluoroquinolone antibiotic; tetracycline antibiotic
adeF	eeb6	Bacteroidota	Bacteroidia	Bacteroidales	Rikenellaceae	Alistipes	Alistipes onderdonkii	2.4	fluoroquinolone antibiotic; tetracycline antibiotic
adeF	eeb6	Bacteroidota	Bacteroidia	Bacteroidales	Rikenellaceae	Alistipes	Alistipes communis	6.54	fluoroquinolone antibiotic; tetracycline antibiotic
adeF	e0e9	Bacteroidota	Bacteroidia	Bacteroidales	Bacteroidaceae	Phocaeicola	Phocaeicola plebeius	18.05	fluoroquinolone antibiotic; tetracycline antibiotic
adeF	e0e9	Bacteroidota	Bacteroidia	Bacteroidales	Bacteroidaceae	Bacteroides	Bacteroides xylanisolvens	8.64	fluoroquinolone antibiotic; tetracycline antibiotic
adeF	e0e9	Bacteroidota	Bacteroidia	Bacteroidales	Bacteroidaceae	Bacteroides	Bacteroides uniformis	41.22	fluoroquinolone antibiotic; tetracycline antibiotic
adeF	e0e9	Bacteroidota	Bacteroidia	Bacteroidales	Bacteroidaceae	Bacteroides	Bacteroides cellulosilyticus	7.1	fluoroquinolone antibiotic; tetracycline antibiotic
adeF	e0e9	Bacteroidota	Bacteroidia	Bacteroidales	Rikenellaceae	Alistipes	Alistipes putredinis	8.68	fluoroquinolone antibiotic; tetracycline antibiotic
adeF	e0e9	Bacteroidota	Bacteroidia	Bacteroidales	Rikenellaceae	Alistipes	Alistipes onderdonkii	19.34	fluoroquinolone antibiotic; tetracycline antibiotic
adeF	e0e9	Bacteroidota	Bacteroidia	Bacteroidales	Rikenellaceae	Alistipes	Alistipes finegoldii	3.89	fluoroquinolone antibiotic; tetracycline antibiotic
adeF	e0e9	Bacteroidota	Bacteroidia	Bacteroidales	Rikenellaceae	Alistipes	Alistipes communis	4.97	fluoroquinolone antibiotic; tetracycline antibiotic
adeF	e0e9	Verrucomicrobiota	Verrucomicrobiae	Verrucomicrobiales	Akkermansiaceae	Akkermansia	Akkermansia muciniphila	12.95	fluoroquinolone antibiotic; tetracycline antibiotic
adeF	4edc	Cyanobacteria	Vampirovibrionia	Gastranaerophilales	Gastranaerophilaceae	Zag1	Zag1 sp001765415	1.61	fluoroquinolone antibiotic; tetracycline antibiotic
adeF	4edc	Bacteroidota	Bacteroidia	Bacteroidales	Tannerellaceae	Parabacteroides	Parabacteroides johnsonii	4.7	fluoroquinolone antibiotic; tetracycline antibiotic
adeF	4edc	Desulfobacterota	Desulfovibrionia	Desulfovibrionales	Desulfovibrionaceae	Desulfovibrio	Desulfovibrio piger	2.41	fluoroquinolone antibiotic; tetracycline antibiotic
adeF	4edc	Bacteroidota	Bacteroidia	Bacteroidales	Coprobacteraceae	Coprobacter	Coprobacter fastidiosus	1.12	fluoroquinolone antibiotic; tetracycline antibiotic
adeF	4edc	Desulfobacterota	Desulfovibrionia	Desulfovibrionales	Desulfovibrionaceae	Bilophila	Bilophila wadsworthia	2.08	fluoroquinolone antibiotic; tetracycline antibiotic
adeF	4edc	Bacteroidota	Bacteroidia	Bacteroidales	Barnesiellaceae	Barnesiella	Barnesiella intestinihominis	3.57	fluoroquinolone antibiotic; tetracycline antibiotic
adeF	4edc	Bacteroidota	Bacteroidia	Bacteroidales	Bacteroidaceae	Bacteroides	Bacteroides ovatus	5.62	fluoroquinolone antibiotic; tetracycline antibiotic
adeF	4edc	Bacteroidota	Bacteroidia	Bacteroidales	Bacteroidaceae	Bacteroides	Bacteroides intestinalis	1.76	fluoroquinolone antibiotic; tetracycline antibiotic
adeF	4edc	Bacteroidota	Bacteroidia	Bacteroidales	Bacteroidaceae	Bacteroides	Bacteroides faecis	1.57	fluoroquinolone antibiotic; tetracycline antibiotic
adeF	4edc	Bacteroidota	Bacteroidia	Bacteroidales	Bacteroidaceae	Bacteroides	Bacteroides caccae	9.79	fluoroquinolone antibiotic; tetracycline antibiotic
adeF	4edc	Bacteroidota	Bacteroidia	Bacteroidales	Rikenellaceae	Alistipes	Alistipes shahii	4.52	fluoroquinolone antibiotic; tetracycline antibiotic
adeF	4edc	Bacteroidota	Bacteroidia	Bacteroidales	Rikenellaceae	Alistipes	Alistipes putredinis	15.25	fluoroquinolone antibiotic; tetracycline antibiotic
adeF	4edc	Bacteroidota	Bacteroidia	Bacteroidales	Rikenellaceae	Alistipes_A	Alistipes ihumii	1.81	fluoroquinolone antibiotic; tetracycline antibiotic
adeF	4edc	Bacteroidota	Bacteroidia	Bacteroidales	Rikenellaceae	Alistipes	Alistipes communis	3.87	fluoroquinolone antibiotic; tetracycline antibiotic
adeF	d914	Bacteroidota	Bacteroidia	Bacteroidales	Tannerellaceae	Parabacteroides	Parabacteroides merdae	4.16	fluoroquinolone antibiotic; tetracycline antibiotic
adeF	d914	Bacteroidota	Bacteroidia	Bacteroidales	Barnesiellaceae	Barnesiella	Barnesiella intestinihominis	5.23	fluoroquinolone antibiotic; tetracycline antibiotic
adeF	d914	Bacteroidota	Bacteroidia	Bacteroidales	Bacteroidaceae	Bacteroides	Bacteroides uniformis	2.92	fluoroquinolone antibiotic; tetracycline antibiotic
adeF	d914	Bacteroidota	Bacteroidia	Bacteroidales	Bacteroidaceae	Bacteroides	Bacteroides stercoris	1.1	fluoroquinolone antibiotic; tetracycline antibiotic
adeF	d914	Bacteroidota	Bacteroidia	Bacteroidales	Bacteroidaceae	Bacteroides	Bacteroides caccae	1.29	fluoroquinolone antibiotic; tetracycline antibiotic
adeF	d914	Bacteroidota	Bacteroidia	Bacteroidales	Rikenellaceae	Alistipes	Alistipes putredinis	22.29	fluoroquinolone antibiotic; tetracycline antibiotic
adeF	d914	Bacteroidota	Bacteroidia	Bacteroidales	Rikenellaceae	Alistipes	Alistipes onderdonkii	5.05	fluoroquinolone antibiotic; tetracycline antibiotic
adeF	3a77	Bacteroidota	Bacteroidia	Bacteroidales	Bacteroidaceae	Phocaeicola	Phocaeicola vulgatus	7.14	fluoroquinolone antibiotic; tetracycline antibiotic
adeF	3a77	Proteobacteria	Gammaproteobacteria	Burkholderiales	Burkholderiaceae	Parasutterella	Parasutterella sp000980495	4.43	fluoroquinolone antibiotic; tetracycline antibiotic
adeF	3a77	Proteobacteria	Gammaproteobacteria	Burkholderiales	Burkholderiaceae	Parasutterella	Parasutterella excrementihominis	3.26	fluoroquinolone antibiotic; tetracycline antibiotic
adeF	3a77	Bacteroidota	Bacteroidia	Bacteroidales	Bacteroidaceae	Paraprevotella	Paraprevotella clara	2.73	fluoroquinolone antibiotic; tetracycline antibiotic
adeF	3a77	Proteobacteria	Gammaproteobacteria	Enterobacterales	Enterobacteriaceae	Klebsiella	Klebsiella pneumoniae	35.06	fluoroquinolone antibiotic; tetracycline antibiotic
adeF	3a77	Bacteroidota	Bacteroidia	Bacteroidales	Bacteroidaceae	Bacteroides	Bacteroides uniformis	4.11	fluoroquinolone antibiotic; tetracycline antibiotic
adeF	3a77	Bacteroidota	Bacteroidia	Bacteroidales	Rikenellaceae	Alistipes	Alistipes putredinis	1.84	fluoroquinolone antibiotic; tetracycline antibiotic
adeF	80d6	Bacteroidota	Bacteroidia	Bacteroidales	Bacteroidaceae	Phocaeicola	Phocaeicola vulgatus	22.08	fluoroquinolone antibiotic; tetracycline antibiotic
adeF	80d6	Bacteroidota	Bacteroidia	Bacteroidales	Tannerellaceae	Parabacteroides	Parabacteroides merdae	5.69	fluoroquinolone antibiotic; tetracycline antibiotic
adeF	80d6	Bacteroidota	Bacteroidia	Bacteroidales	Tannerellaceae	Parabacteroides	Parabacteroides distasonis	1.21	fluoroquinolone antibiotic; tetracycline antibiotic
adeF	80d6	Bacteroidota	Bacteroidia	Bacteroidales	Marinifilaceae	Odoribacter	Odoribacter splanchnicus	3.51	fluoroquinolone antibiotic; tetracycline antibiotic
adeF	80d6	Desulfobacterota	Desulfovibrionia	Desulfovibrionales	Desulfovibrionaceae	Bilophila	Bilophila wadsworthia	3.06	fluoroquinolone antibiotic; tetracycline antibiotic
adeF	80d6	Bacteroidota	Bacteroidia	Bacteroidales	Barnesiellaceae	Barnesiella	Barnesiella intestinihominis	4.59	fluoroquinolone antibiotic; tetracycline antibiotic
adeF	80d6	Bacteroidota	Bacteroidia	Bacteroidales	Bacteroidaceae	Bacteroides	Bacteroides uniformis	5.41	fluoroquinolone antibiotic; tetracycline antibiotic
adeF	80d6	Bacteroidota	Bacteroidia	Bacteroidales	Bacteroidaceae	Bacteroides	Bacteroides ovatus	11.23	fluoroquinolone antibiotic; tetracycline antibiotic
adeF	80d6	Bacteroidota	Bacteroidia	Bacteroidales	Bacteroidaceae	Bacteroides	Bacteroides eggerthii	5.24	fluoroquinolone antibiotic; tetracycline antibiotic
adeF	80d6	Bacteroidota	Bacteroidia	Bacteroidales	Bacteroidaceae	Bacteroides	Bacteroides caccae	5.13	fluoroquinolone antibiotic; tetracycline antibiotic
adeF	80d6	Bacteroidota	Bacteroidia	Bacteroidales	Rikenellaceae	Alistipes	Alistipes shahii	8	fluoroquinolone antibiotic; tetracycline antibiotic
adeF	80d6	Bacteroidota	Bacteroidia	Bacteroidales	Rikenellaceae	Alistipes	Alistipes communis	4.24	fluoroquinolone antibiotic; tetracycline antibiotic
adeF	7fcf	Bacteroidota	Bacteroidia	Bacteroidales	Bacteroidaceae	Phocaeicola	Phocaeicola vulgatus	60.43	fluoroquinolone antibiotic; tetracycline antibiotic
adeF	7fcf	Bacteroidota	Bacteroidia	Bacteroidales	Bacteroidaceae	Phocaeicola	Phocaeicola sp900554435	31.08	fluoroquinolone antibiotic; tetracycline antibiotic
adeF	7fcf	Bacteroidota	Bacteroidia	Bacteroidales	Tannerellaceae	Parabacteroides	Parabacteroides distasonis	1.76	fluoroquinolone antibiotic; tetracycline antibiotic
adeF	7fcf	Bacteroidota	Bacteroidia	Bacteroidales	Marinifilaceae	Odoribacter	Odoribacter splanchnicus	2.19	fluoroquinolone antibiotic; tetracycline antibiotic
adeF	7fcf	Desulfobacterota	Desulfovibrionia	Desulfovibrionales	Desulfovibrionaceae	Desulfovibrio	Desulfovibrio sp900556755	1.22	fluoroquinolone antibiotic; tetracycline antibiotic
adeF	7fcf	Bacteroidota	Bacteroidia	Bacteroidales	Barnesiellaceae	Barnesiella	Barnesiella intestinihominis	21.35	fluoroquinolone antibiotic; tetracycline antibiotic
adeF	7fcf	Bacteroidota	Bacteroidia	Bacteroidales	Bacteroidaceae	Bacteroides	Bacteroides uniformis	173.7	fluoroquinolone antibiotic; tetracycline antibiotic
adeF	7fcf	Bacteroidota	Bacteroidia	Bacteroidales	Bacteroidaceae	Bacteroides	Bacteroides ovatus	17.66	fluoroquinolone antibiotic; tetracycline antibiotic
adeF	7fcf	Bacteroidota	Bacteroidia	Bacteroidales	Bacteroidaceae	Bacteroides	Bacteroides faecis	5.12	fluoroquinolone antibiotic; tetracycline antibiotic
adeF	7fcf	Bacteroidota	Bacteroidia	Bacteroidales	Bacteroidaceae	Bacteroides	Bacteroides caccae	15.55	fluoroquinolone antibiotic; tetracycline antibiotic
adeF	7fcf	Bacteroidota	Bacteroidia	Bacteroidales	Rikenellaceae	Alistipes	Alistipes putredinis	25.29	fluoroquinolone antibiotic; tetracycline antibiotic
adeF	7fcf	Bacteroidota	Bacteroidia	Bacteroidales	Rikenellaceae	Alistipes	Alistipes onderdonkii	5.23	fluoroquinolone antibiotic; tetracycline antibiotic
adeF	7fcf	Bacteroidota	Bacteroidia	Bacteroidales	Rikenellaceae	Alistipes_A	Alistipes ihumii	1.35	fluoroquinolone antibiotic; tetracycline antibiotic
adeF	7fcf	Bacteroidota	Bacteroidia	Bacteroidales	Rikenellaceae	Alistipes	Alistipes finegoldii	3.64	fluoroquinolone antibiotic; tetracycline antibiotic
adeF	7fcf	Bacteroidota	Bacteroidia	Bacteroidales	Rikenellaceae	Alistipes	Alistipes communis	3.32	fluoroquinolone antibiotic; tetracycline antibiotic
adeF	d099	Bacteroidota	Bacteroidia	Bacteroidales	Bacteroidaceae	Prevotella	Prevotella sp000436695	33.65	fluoroquinolone antibiotic; tetracycline antibiotic
adeF	d099	Bacteroidota	Bacteroidia	Bacteroidales	Bacteroidaceae	Phocaeicola	Phocaeicola vulgatus	14.2	fluoroquinolone antibiotic; tetracycline antibiotic
adeF	d099	Bacteroidota	Bacteroidia	Bacteroidales	Bacteroidaceae	Phocaeicola	Phocaeicola dorei	4.64	fluoroquinolone antibiotic; tetracycline antibiotic
adeF	d099	Proteobacteria	Gammaproteobacteria	Burkholderiales	Burkholderiaceae	Parasutterella	Parasutterella excrementihominis	3.09	fluoroquinolone antibiotic; tetracycline antibiotic
adeF	d099	Bacteroidota	Bacteroidia	Bacteroidales	Bacteroidaceae	Paraprevotella	Paraprevotella clara	2.81	fluoroquinolone antibiotic; tetracycline antibiotic
adeF	d099	Bacteroidota	Bacteroidia	Bacteroidales	Tannerellaceae	Parabacteroides	Parabacteroides merdae	6.67	fluoroquinolone antibiotic; tetracycline antibiotic
adeF	d099	Bacteroidota	Bacteroidia	Bacteroidales	Tannerellaceae	Parabacteroides	Parabacteroides distasonis	7.04	fluoroquinolone antibiotic; tetracycline antibiotic
adeF	d099	Bacteroidota	Bacteroidia	Bacteroidales	Marinifilaceae	Odoribacter	Odoribacter splanchnicus	5.47	fluoroquinolone antibiotic; tetracycline antibiotic
adeF	d099	Desulfobacterota	Desulfovibrionia	Desulfovibrionales	Desulfovibrionaceae	Bilophila	Bilophila wadsworthia	4.28	fluoroquinolone antibiotic; tetracycline antibiotic
adeF	d099	Bacteroidota	Bacteroidia	Bacteroidales	Barnesiellaceae	Barnesiella	Barnesiella intestinihominis	9.19	fluoroquinolone antibiotic; tetracycline antibiotic
adeF	d099	Bacteroidota	Bacteroidia	Bacteroidales	Bacteroidaceae	Bacteroides	Bacteroides uniformis	43.62	fluoroquinolone antibiotic; tetracycline antibiotic
adeF	d099	Bacteroidota	Bacteroidia	Bacteroidales	Bacteroidaceae	Bacteroides	Bacteroides faecis	3.95	fluoroquinolone antibiotic; tetracycline antibiotic
adeF	d099	Bacteroidota	Bacteroidia	Bacteroidales	Bacteroidaceae	Bacteroides	Bacteroides cellulosilyticus	3.67	fluoroquinolone antibiotic; tetracycline antibiotic
adeF	d099	Bacteroidota	Bacteroidia	Bacteroidales	Bacteroidaceae	Bacteroides	Bacteroides caccae	13.52	fluoroquinolone antibiotic; tetracycline antibiotic
adeF	d099	Bacteroidota	Bacteroidia	Bacteroidales	Rikenellaceae	Alistipes	Alistipes shahii	3.52	fluoroquinolone antibiotic; tetracycline antibiotic
adeF	d099	Bacteroidota	Bacteroidia	Bacteroidales	Rikenellaceae	Alistipes	Alistipes putredinis	17.87	fluoroquinolone antibiotic; tetracycline antibiotic
adeF	d099	Bacteroidota	Bacteroidia	Bacteroidales	Rikenellaceae	Alistipes_A	Alistipes ihumii	1.6	fluoroquinolone antibiotic; tetracycline antibiotic
adeF	d099	Bacteroidota	Bacteroidia	Bacteroidales	Rikenellaceae	Alistipes	Alistipes finegoldii	9.24	fluoroquinolone antibiotic; tetracycline antibiotic
adeF	d099	Bacteroidota	Bacteroidia	Bacteroidales	Rikenellaceae	Alistipes	Alistipes communis	1.91	fluoroquinolone antibiotic; tetracycline antibiotic
adeF	d099	Verrucomicrobiota	Verrucomicrobiae	Verrucomicrobiales	Akkermansiaceae	Akkermansia	Akkermansia muciniphila	4.96	fluoroquinolone antibiotic; tetracycline antibiotic
adeF	4ba7	Bacteroidota	Bacteroidia	Bacteroidales	Bacteroidaceae	Phocaeicola	Phocaeicola vulgatus	17.68	fluoroquinolone antibiotic; tetracycline antibiotic
adeF	4ba7	Bacteroidota	Bacteroidia	Bacteroidales	Bacteroidaceae	Phocaeicola	Phocaeicola plebeius	4.22	fluoroquinolone antibiotic; tetracycline antibiotic
adeF	4ba7	Bacteroidota	Bacteroidia	Bacteroidales	Bacteroidaceae	Phocaeicola	Phocaeicola dorei	5.39	fluoroquinolone antibiotic; tetracycline antibiotic
adeF	4ba7	Bacteroidota	Bacteroidia	Bacteroidales	Tannerellaceae	Parabacteroides	Parabacteroides distasonis	8.41	fluoroquinolone antibiotic; tetracycline antibiotic
adeF	4ba7	Bacteroidota	Bacteroidia	Bacteroidales	Barnesiellaceae	Barnesiella	Barnesiella intestinihominis	9.15	fluoroquinolone antibiotic; tetracycline antibiotic
adeF	4ba7	Bacteroidota	Bacteroidia	Bacteroidales	Bacteroidaceae	Bacteroides	Bacteroides xylanisolvens	8.83	fluoroquinolone antibiotic; tetracycline antibiotic
adeF	4ba7	Bacteroidota	Bacteroidia	Bacteroidales	Bacteroidaceae	Bacteroides	Bacteroides uniformis	42.79	fluoroquinolone antibiotic; tetracycline antibiotic
adeF	4ba7	Bacteroidota	Bacteroidia	Bacteroidales	Bacteroidaceae	Bacteroides	Bacteroides faecis	5.22	fluoroquinolone antibiotic; tetracycline antibiotic
adeF	4ba7	Bacteroidota	Bacteroidia	Bacteroidales	Bacteroidaceae	Bacteroides	Bacteroides eggerthii	24.02	fluoroquinolone antibiotic; tetracycline antibiotic
adeF	4ba7	Bacteroidota	Bacteroidia	Bacteroidales	Bacteroidaceae	Bacteroides	Bacteroides caccae	4.57	fluoroquinolone antibiotic; tetracycline antibiotic
adeF	4ba7	Bacteroidota	Bacteroidia	Bacteroidales	Rikenellaceae	Alistipes	Alistipes shahii	4.18	fluoroquinolone antibiotic; tetracycline antibiotic
adeF	4ba7	Bacteroidota	Bacteroidia	Bacteroidales	Rikenellaceae	Alistipes	Alistipes putredinis	23.56	fluoroquinolone antibiotic; tetracycline antibiotic
adeF	4ba7	Bacteroidota	Bacteroidia	Bacteroidales	Rikenellaceae	Alistipes	Alistipes onderdonkii	35	fluoroquinolone antibiotic; tetracycline antibiotic
adeF	4ba7	Bacteroidota	Bacteroidia	Bacteroidales	Rikenellaceae	Alistipes_A	Alistipes ihumii	3.8	fluoroquinolone antibiotic; tetracycline antibiotic
adeF	4ba7	Bacteroidota	Bacteroidia	Bacteroidales	Rikenellaceae	Alistipes	Alistipes finegoldii	9.32	fluoroquinolone antibiotic; tetracycline antibiotic
adeF	4ba7	Bacteroidota	Bacteroidia	Bacteroidales	Rikenellaceae	Alistipes	Alistipes communis	3.63	fluoroquinolone antibiotic; tetracycline antibiotic
adeF	4ba7	Verrucomicrobiota	Verrucomicrobiae	Verrucomicrobiales	Akkermansiaceae	Akkermansia	Akkermansia muciniphila	16.29	fluoroquinolone antibiotic; tetracycline antibiotic
adeF	50a9	Firmicutes	Negativicutes	Acidaminococcales	Acidaminococcaceae	Phascolarctobacterium	Phascolarctobacterium faecium	3.9	fluoroquinolone antibiotic; tetracycline antibiotic
adeF	50a9	Bacteroidota	Bacteroidia	Bacteroidales	Tannerellaceae	Parabacteroides	Parabacteroides merdae	5.49	fluoroquinolone antibiotic; tetracycline antibiotic
adeF	50a9	Bacteroidota	Bacteroidia	Bacteroidales	Tannerellaceae	Parabacteroides	Parabacteroides distasonis	1.07	fluoroquinolone antibiotic; tetracycline antibiotic
adeF	50a9	Bacteroidota	Bacteroidia	Bacteroidales	Barnesiellaceae	Barnesiella	Barnesiella intestinihominis	23.21	fluoroquinolone antibiotic; tetracycline antibiotic
adeF	50a9	Bacteroidota	Bacteroidia	Bacteroidales	Bacteroidaceae	Bacteroides	Bacteroides intestinalis	2.85	fluoroquinolone antibiotic; tetracycline antibiotic
adeF	50a9	Bacteroidota	Bacteroidia	Bacteroidales	Bacteroidaceae	Bacteroides	Bacteroides fragilis	40.44	fluoroquinolone antibiotic; tetracycline antibiotic
adeF	50a9	Bacteroidota	Bacteroidia	Bacteroidales	Bacteroidaceae	Bacteroides	Bacteroides eggerthii	12.98	fluoroquinolone antibiotic; tetracycline antibiotic
adeF	50a9	Bacteroidota	Bacteroidia	Bacteroidales	Bacteroidaceae	Bacteroides	Bacteroides cellulosilyticus	2.16	fluoroquinolone antibiotic; tetracycline antibiotic
adeF	50a9	Bacteroidota	Bacteroidia	Bacteroidales	Bacteroidaceae	Bacteroides	Bacteroides caccae	7.76	fluoroquinolone antibiotic; tetracycline antibiotic
adeF	50a9	Bacteroidota	Bacteroidia	Bacteroidales	Rikenellaceae	Alistipes	Alistipes putredinis	13.16	fluoroquinolone antibiotic; tetracycline antibiotic
adeF	50a9	Bacteroidota	Bacteroidia	Bacteroidales	Rikenellaceae	Alistipes	Alistipes onderdonkii	14.94	fluoroquinolone antibiotic; tetracycline antibiotic
adeF	50a9	Bacteroidota	Bacteroidia	Bacteroidales	Rikenellaceae	Alistipes_A	Alistipes ihumii	5.4	fluoroquinolone antibiotic; tetracycline antibiotic
adeF	50a9	Bacteroidota	Bacteroidia	Bacteroidales	Rikenellaceae	Alistipes	Alistipes finegoldii	5.56	fluoroquinolone antibiotic; tetracycline antibiotic
adeF	50a9	Bacteroidota	Bacteroidia	Bacteroidales	Rikenellaceae	Alistipes	Alistipes communis	1.9	fluoroquinolone antibiotic; tetracycline antibiotic
adeF	ea03	Bacteroidota	Bacteroidia	Bacteroidales	Bacteroidaceae	Phocaeicola	Phocaeicola dorei	16.94	fluoroquinolone antibiotic; tetracycline antibiotic
adeF	ea03	Firmicutes	Negativicutes	Acidaminococcales	Acidaminococcaceae	Phascolarctobacterium	Phascolarctobacterium faecium	16.07	fluoroquinolone antibiotic; tetracycline antibiotic
adeF	ea03	Bacteroidota	Bacteroidia	Bacteroidales	Bacteroidaceae	Paraprevotella	Paraprevotella clara	1.95	fluoroquinolone antibiotic; tetracycline antibiotic
adeF	ea03	Bacteroidota	Bacteroidia	Bacteroidales	Tannerellaceae	Parabacteroides	Parabacteroides merdae	4.88	fluoroquinolone antibiotic; tetracycline antibiotic
adeF	ea03	Bacteroidota	Bacteroidia	Bacteroidales	Tannerellaceae	Parabacteroides	Parabacteroides distasonis	3	fluoroquinolone antibiotic; tetracycline antibiotic
adeF	ea03	Desulfobacterota	Desulfovibrionia	Desulfovibrionales	Desulfovibrionaceae	Desulfovibrio	Desulfovibrio sp900556755	2.74	fluoroquinolone antibiotic; tetracycline antibiotic
adeF	ea03	Proteobacteria	Alphaproteobacteria	RF32	CAG-239	CAG-495	CAG-495 sp000432275	1.38	fluoroquinolone antibiotic; tetracycline antibiotic
adeF	ea03	Desulfobacterota	Desulfovibrionia	Desulfovibrionales	Desulfovibrionaceae	Bilophila	Bilophila wadsworthia	3.07	fluoroquinolone antibiotic; tetracycline antibiotic
adeF	ea03	Bacteroidota	Bacteroidia	Bacteroidales	Bacteroidaceae	Bacteroides	Bacteroides uniformis	3.64	fluoroquinolone antibiotic; tetracycline antibiotic
adeF	ea03	Bacteroidota	Bacteroidia	Bacteroidales	Bacteroidaceae	Bacteroides	Bacteroides faecis	5.58	fluoroquinolone antibiotic; tetracycline antibiotic
adeF	ea03	Bacteroidota	Bacteroidia	Bacteroidales	Bacteroidaceae	Bacteroides	Bacteroides eggerthii	5.26	fluoroquinolone antibiotic; tetracycline antibiotic
adeF	ea03	Bacteroidota	Bacteroidia	Bacteroidales	Bacteroidaceae	Bacteroides	Bacteroides caccae	1.64	fluoroquinolone antibiotic; tetracycline antibiotic
adeF	ea03	Bacteroidota	Bacteroidia	Bacteroidales	Rikenellaceae	Alistipes	Alistipes shahii	3.5	fluoroquinolone antibiotic; tetracycline antibiotic
adeF	ea03	Bacteroidota	Bacteroidia	Bacteroidales	Rikenellaceae	Alistipes	Alistipes putredinis	14.79	fluoroquinolone antibiotic; tetracycline antibiotic
adeF	ea03	Bacteroidota	Bacteroidia	Bacteroidales	Rikenellaceae	Alistipes	Alistipes onderdonkii	31.59	fluoroquinolone antibiotic; tetracycline antibiotic
adeF	ea03	Bacteroidota	Bacteroidia	Bacteroidales	Rikenellaceae	Alistipes	Alistipes communis	7.75	fluoroquinolone antibiotic; tetracycline antibiotic
adeF	ea03	Verrucomicrobiota	Verrucomicrobiae	Verrucomicrobiales	Akkermansiaceae	Akkermansia	Akkermansia muciniphila	3.15	fluoroquinolone antibiotic; tetracycline antibiotic
adeF	bbe5	Bacteroidota	Bacteroidia	Bacteroidales	UBA11471	UBA11471	UBA11471 sp000434215	2.71	fluoroquinolone antibiotic; tetracycline antibiotic
adeF	bbe5	Bacteroidota	Bacteroidia	Bacteroidales	Bacteroidaceae	Phocaeicola	Phocaeicola vulgatus	6.7	fluoroquinolone antibiotic; tetracycline antibiotic
adeF	bbe5	Bacteroidota	Bacteroidia	Bacteroidales	Bacteroidaceae	Phocaeicola	Phocaeicola dorei	12.25	fluoroquinolone antibiotic; tetracycline antibiotic
adeF	bbe5	Bacteroidota	Bacteroidia	Bacteroidales	Bacteroidaceae	Phocaeicola	Phocaeicola coprocola	4.77	fluoroquinolone antibiotic; tetracycline antibiotic
adeF	bbe5	Bacteroidota	Bacteroidia	Bacteroidales	Tannerellaceae	Parabacteroides	Parabacteroides merdae	6.68	fluoroquinolone antibiotic; tetracycline antibiotic
adeF	bbe5	Bacteroidota	Bacteroidia	Bacteroidales	Tannerellaceae	Parabacteroides	Parabacteroides distasonis	6.44	fluoroquinolone antibiotic; tetracycline antibiotic
adeF	bbe5	Bacteroidota	Bacteroidia	Bacteroidales	Marinifilaceae	Odoribacter	Odoribacter splanchnicus	2.95	fluoroquinolone antibiotic; tetracycline antibiotic
adeF	bbe5	Bacteroidota	Bacteroidia	Bacteroidales	Barnesiellaceae	Barnesiella	Barnesiella intestinihominis	4.27	fluoroquinolone antibiotic; tetracycline antibiotic
adeF	bbe5	Bacteroidota	Bacteroidia	Bacteroidales	Bacteroidaceae	Bacteroides	Bacteroides uniformis	14.92	fluoroquinolone antibiotic; tetracycline antibiotic
adeF	bbe5	Bacteroidota	Bacteroidia	Bacteroidales	Bacteroidaceae	Bacteroides	Bacteroides intestinalis	5.67	fluoroquinolone antibiotic; tetracycline antibiotic
adeF	bbe5	Bacteroidota	Bacteroidia	Bacteroidales	Bacteroidaceae	Bacteroides	Bacteroides fragilis	1.49	fluoroquinolone antibiotic; tetracycline antibiotic
adeF	bbe5	Bacteroidota	Bacteroidia	Bacteroidales	Bacteroidaceae	Bacteroides	Bacteroides cellulosilyticus	2.97	fluoroquinolone antibiotic; tetracycline antibiotic
adeF	bbe5	Bacteroidota	Bacteroidia	Bacteroidales	Rikenellaceae	Alistipes	Alistipes shahii	3.44	fluoroquinolone antibiotic; tetracycline antibiotic
adeF	bbe5	Bacteroidota	Bacteroidia	Bacteroidales	Rikenellaceae	Alistipes	Alistipes senegalensis	2.53	fluoroquinolone antibiotic; tetracycline antibiotic
adeF	bbe5	Bacteroidota	Bacteroidia	Bacteroidales	Rikenellaceae	Alistipes	Alistipes putredinis	3.48	fluoroquinolone antibiotic; tetracycline antibiotic
adeF	bbe5	Bacteroidota	Bacteroidia	Bacteroidales	Rikenellaceae	Alistipes	Alistipes onderdonkii	17.65	fluoroquinolone antibiotic; tetracycline antibiotic
adeF	bbe5	Bacteroidota	Bacteroidia	Bacteroidales	Rikenellaceae	Alistipes	Alistipes communis	6.06	fluoroquinolone antibiotic; tetracycline antibiotic
adeF	bbe5	Verrucomicrobiota	Verrucomicrobiae	Verrucomicrobiales	Akkermansiaceae	Akkermansia	Akkermansia muciniphila	1.17	fluoroquinolone antibiotic; tetracycline antibiotic
adeF	15f0	Bacteroidota	Bacteroidia	Bacteroidales	Bacteroidaceae	Phocaeicola	Phocaeicola dorei	3.84	fluoroquinolone antibiotic; tetracycline antibiotic
adeF	15f0	Bacteroidota	Bacteroidia	Bacteroidales	Tannerellaceae	Parabacteroides	Parabacteroides merdae	0.79	fluoroquinolone antibiotic; tetracycline antibiotic
adeF	15f0	Bacteroidota	Bacteroidia	Bacteroidales	Rikenellaceae	Alistipes	Alistipes sp000434235	9.07	fluoroquinolone antibiotic; tetracycline antibiotic
adeF	15f0	Bacteroidota	Bacteroidia	Bacteroidales	Rikenellaceae	Alistipes	Alistipes shahii	1.46	fluoroquinolone antibiotic; tetracycline antibiotic
adeF	15f0	Bacteroidota	Bacteroidia	Bacteroidales	Rikenellaceae	Alistipes	Alistipes putredinis	6.7	fluoroquinolone antibiotic; tetracycline antibiotic
adeF	15f0	Bacteroidota	Bacteroidia	Bacteroidales	Rikenellaceae	Alistipes	Alistipes onderdonkii	3.8	fluoroquinolone antibiotic; tetracycline antibiotic
adeF	15f0	Verrucomicrobiota	Verrucomicrobiae	Verrucomicrobiales	Akkermansiaceae	Akkermansia	Akkermansia muciniphila	2.25	fluoroquinolone antibiotic; tetracycline antibiotic
adeF	b407	Bacteroidota	Bacteroidia	Bacteroidales	Bacteroidaceae	Phocaeicola	Phocaeicola vulgatus	18.69	fluoroquinolone antibiotic; tetracycline antibiotic
adeF	b407	Bacteroidota	Bacteroidia	Bacteroidales	Bacteroidaceae	Phocaeicola	Phocaeicola dorei	4.35	fluoroquinolone antibiotic; tetracycline antibiotic
adeF	b407	Firmicutes	Negativicutes	Acidaminococcales	Acidaminococcaceae	Phascolarctobacterium	Phascolarctobacterium faecium	3.64	fluoroquinolone antibiotic; tetracycline antibiotic
adeF	b407	Bacteroidota	Bacteroidia	Bacteroidales	Tannerellaceae	Parabacteroides	Parabacteroides merdae	13.82	fluoroquinolone antibiotic; tetracycline antibiotic
adeF	b407	Bacteroidota	Bacteroidia	Bacteroidales	Tannerellaceae	Parabacteroides	Parabacteroides distasonis	6.29	fluoroquinolone antibiotic; tetracycline antibiotic
adeF	b407	Bacteroidota	Bacteroidia	Bacteroidales	Barnesiellaceae	Barnesiella	Barnesiella intestinihominis	4.19	fluoroquinolone antibiotic; tetracycline antibiotic
adeF	b407	Bacteroidota	Bacteroidia	Bacteroidales	Bacteroidaceae	Bacteroides	Bacteroides uniformis	8.35	fluoroquinolone antibiotic; tetracycline antibiotic
adeF	b407	Bacteroidota	Bacteroidia	Bacteroidales	Bacteroidaceae	Bacteroides	Bacteroides thetaiotaomicron	1.05	fluoroquinolone antibiotic; tetracycline antibiotic
adeF	b407	Bacteroidota	Bacteroidia	Bacteroidales	Bacteroidaceae	Bacteroides	Bacteroides ovatus	5.1	fluoroquinolone antibiotic; tetracycline antibiotic
adeF	b407	Bacteroidota	Bacteroidia	Bacteroidales	Bacteroidaceae	Bacteroides	Bacteroides caccae	3.61	fluoroquinolone antibiotic; tetracycline antibiotic
adeF	b407	Bacteroidota	Bacteroidia	Bacteroidales	Rikenellaceae	Alistipes	Alistipes putredinis	25.81	fluoroquinolone antibiotic; tetracycline antibiotic
adeF	5d27	Bacteroidota	Bacteroidia	Bacteroidales	Bacteroidaceae	Phocaeicola	Phocaeicola sp900554435	3.28	fluoroquinolone antibiotic; tetracycline antibiotic
adeF	5d27	Bacteroidota	Bacteroidia	Bacteroidales	Bacteroidaceae	Phocaeicola	Phocaeicola dorei	23.53	fluoroquinolone antibiotic; tetracycline antibiotic
adeF	5d27	Bacteroidota	Bacteroidia	Bacteroidales	Tannerellaceae	Parabacteroides	Parabacteroides distasonis	3.96	fluoroquinolone antibiotic; tetracycline antibiotic
adeF	5d27	Proteobacteria	Gammaproteobacteria	Burkholderiales	Burkholderiaceae	Oxalobacter	Oxalobacter formigenes	2.78	fluoroquinolone antibiotic; tetracycline antibiotic
adeF	5d27	Bacteroidota	Bacteroidia	Bacteroidales	Marinifilaceae	Odoribacter	Odoribacter splanchnicus	1.84	fluoroquinolone antibiotic; tetracycline antibiotic
adeF	5d27	Desulfobacterota	Desulfovibrionia	Desulfovibrionales	Desulfovibrionaceae	Bilophila	Bilophila wadsworthia	1.31	fluoroquinolone antibiotic; tetracycline antibiotic
adeF	5d27	Bacteroidota	Bacteroidia	Bacteroidales	Bacteroidaceae	Bacteroides	Bacteroides xylanisolvens	2.42	fluoroquinolone antibiotic; tetracycline antibiotic
adeF	5d27	Bacteroidota	Bacteroidia	Bacteroidales	Bacteroidaceae	Bacteroides	Bacteroides uniformis	36.12	fluoroquinolone antibiotic; tetracycline antibiotic
adeF	5d27	Bacteroidota	Bacteroidia	Bacteroidales	Bacteroidaceae	Bacteroides	Bacteroides thetaiotaomicron	4.12	fluoroquinolone antibiotic; tetracycline antibiotic
adeF	5d27	Bacteroidota	Bacteroidia	Bacteroidales	Bacteroidaceae	Bacteroides	Bacteroides cellulosilyticus	0.95	fluoroquinolone antibiotic; tetracycline antibiotic
adeF	5d27	Bacteroidota	Bacteroidia	Bacteroidales	Bacteroidaceae	Bacteroides	Bacteroides caccae	4.49	fluoroquinolone antibiotic; tetracycline antibiotic
adeF	5d27	Bacteroidota	Bacteroidia	Bacteroidales	Rikenellaceae	Alistipes	Alistipes shahii	1.06	fluoroquinolone antibiotic; tetracycline antibiotic
adeF	5d27	Bacteroidota	Bacteroidia	Bacteroidales	Rikenellaceae	Alistipes	Alistipes putredinis	18.4	fluoroquinolone antibiotic; tetracycline antibiotic
adeF	5d27	Bacteroidota	Bacteroidia	Bacteroidales	Rikenellaceae	Alistipes_A	Alistipes ihumii	8.61	fluoroquinolone antibiotic; tetracycline antibiotic
adeF	9bef	Bacteroidota	Bacteroidia	Bacteroidales	Bacteroidaceae	Phocaeicola	Phocaeicola vulgatus	7.63	fluoroquinolone antibiotic; tetracycline antibiotic
adeF	9bef	Bacteroidota	Bacteroidia	Bacteroidales	Bacteroidaceae	Phocaeicola	Phocaeicola dorei	11.5	fluoroquinolone antibiotic; tetracycline antibiotic
adeF	9bef	Bacteroidota	Bacteroidia	Bacteroidales	Bacteroidaceae	Phocaeicola	Phocaeicola coprophilus	7.95	fluoroquinolone antibiotic; tetracycline antibiotic
adeF	9bef	Bacteroidota	Bacteroidia	Bacteroidales	Tannerellaceae	Parabacteroides	Parabacteroides distasonis	4.4	fluoroquinolone antibiotic; tetracycline antibiotic
adeF	9bef	Bacteroidota	Bacteroidia	Bacteroidales	Marinifilaceae	Odoribacter	Odoribacter splanchnicus	4.26	fluoroquinolone antibiotic; tetracycline antibiotic
adeF	9bef	Bacteroidota	Bacteroidia	Bacteroidales	Barnesiellaceae	Barnesiella	Barnesiella intestinihominis	11.9	fluoroquinolone antibiotic; tetracycline antibiotic
adeF	9bef	Bacteroidota	Bacteroidia	Bacteroidales	Bacteroidaceae	Bacteroides	Bacteroides xylanisolvens	7.73	fluoroquinolone antibiotic; tetracycline antibiotic
adeF	9bef	Bacteroidota	Bacteroidia	Bacteroidales	Bacteroidaceae	Bacteroides	Bacteroides uniformis	13.25	fluoroquinolone antibiotic; tetracycline antibiotic
adeF	9bef	Bacteroidota	Bacteroidia	Bacteroidales	Bacteroidaceae	Bacteroides	Bacteroides thetaiotaomicron	9.08	fluoroquinolone antibiotic; tetracycline antibiotic
adeF	9bef	Bacteroidota	Bacteroidia	Bacteroidales	Bacteroidaceae	Bacteroides	Bacteroides intestinalis	2.76	fluoroquinolone antibiotic; tetracycline antibiotic
adeF	9bef	Bacteroidota	Bacteroidia	Bacteroidales	Bacteroidaceae	Bacteroides	Bacteroides caccae	5.11	fluoroquinolone antibiotic; tetracycline antibiotic
adeF	9bef	Bacteroidota	Bacteroidia	Bacteroidales	Rikenellaceae	Alistipes	Alistipes senegalensis	2.5	fluoroquinolone antibiotic; tetracycline antibiotic
adeF	9bef	Bacteroidota	Bacteroidia	Bacteroidales	Rikenellaceae	Alistipes	Alistipes putredinis	32.27	fluoroquinolone antibiotic; tetracycline antibiotic
adeF	9bef	Bacteroidota	Bacteroidia	Bacteroidales	Rikenellaceae	Alistipes	Alistipes communis	4.61	fluoroquinolone antibiotic; tetracycline antibiotic
adeF	9bef	Verrucomicrobiota	Verrucomicrobiae	Verrucomicrobiales	Akkermansiaceae	Akkermansia	Akkermansia muciniphila	1	fluoroquinolone antibiotic; tetracycline antibiotic
adeF	e0a3	Cyanobacteria	Vampirovibrionia	Gastranaerophilales	Gastranaerophilaceae	Zag111	Zag111 sp002102825	10.62	fluoroquinolone antibiotic; tetracycline antibiotic
adeF	e0a3	Bacteroidota	Bacteroidia	Bacteroidales	Bacteroidaceae	Prevotella	Prevotella rara	1.03	fluoroquinolone antibiotic; tetracycline antibiotic
adeF	e0a3	Bacteroidota	Bacteroidia	Bacteroidales	Bacteroidaceae	Phocaeicola	Phocaeicola sp000432735	5.09	fluoroquinolone antibiotic; tetracycline antibiotic
adeF	e0a3	Firmicutes	Negativicutes	Selenomonadales	Selenomonadaceae	Mitsuokella	Mitsuokella jalaludinii	7.12	fluoroquinolone antibiotic; tetracycline antibiotic
adeF	e0a3	Firmicutes	Negativicutes	Selenomonadales	Selenomonadaceae	Megamonas	Megamonas funiformis	13.22	fluoroquinolone antibiotic; tetracycline antibiotic
adeF	e0a3	Proteobacteria	Gammaproteobacteria	Enterobacterales	Enterobacteriaceae	Hafnia	Hafnia alvei	4.78	fluoroquinolone antibiotic; tetracycline antibiotic
adeF	e0a3	Bacteroidota	Bacteroidia	Bacteroidales	Bacteroidaceae	Phocaeicola		2.74	fluoroquinolone antibiotic; tetracycline antibiotic
adeF	4da2	Bacteroidota	Bacteroidia	Bacteroidales	Bacteroidaceae	Phocaeicola	Phocaeicola vulgatus	34.52	fluoroquinolone antibiotic; tetracycline antibiotic
adeF	4da2	Bacteroidota	Bacteroidia	Bacteroidales	Bacteroidaceae	Phocaeicola	Phocaeicola dorei	7.51	fluoroquinolone antibiotic; tetracycline antibiotic
adeF	4da2	Firmicutes	Negativicutes	Veillonellales	Dialisteraceae	Dialister	Dialister invisus	9.34	fluoroquinolone antibiotic; tetracycline antibiotic
adeF	4da2	Desulfobacterota	Desulfovibrionia	Desulfovibrionales	Desulfovibrionaceae	Bilophila	Bilophila wadsworthia	1.42	fluoroquinolone antibiotic; tetracycline antibiotic
adeF	4da2	Bacteroidota	Bacteroidia	Bacteroidales	Barnesiellaceae	Barnesiella	Barnesiella intestinihominis	6.01	fluoroquinolone antibiotic; tetracycline antibiotic
adeF	4da2	Bacteroidota	Bacteroidia	Bacteroidales	Bacteroidaceae	Bacteroides	Bacteroides xylanisolvens	4.17	fluoroquinolone antibiotic; tetracycline antibiotic
adeF	4da2	Bacteroidota	Bacteroidia	Bacteroidales	Bacteroidaceae	Bacteroides	Bacteroides uniformis	103.74	fluoroquinolone antibiotic; tetracycline antibiotic
adeF	4da2	Bacteroidota	Bacteroidia	Bacteroidales	Bacteroidaceae	Bacteroides	Bacteroides ovatus	35.04	fluoroquinolone antibiotic; tetracycline antibiotic
adeF	4da2	Bacteroidota	Bacteroidia	Bacteroidales	Bacteroidaceae	Bacteroides	Bacteroides cellulosilyticus	10.74	fluoroquinolone antibiotic; tetracycline antibiotic
adeF	4da2	Bacteroidota	Bacteroidia	Bacteroidales	Rikenellaceae	Alistipes	Alistipes onderdonkii	6.77	fluoroquinolone antibiotic; tetracycline antibiotic
adeF	729c	Bacteroidota	Bacteroidia	Bacteroidales	Bacteroidaceae	Phocaeicola	Phocaeicola plebeius	1.48	fluoroquinolone antibiotic; tetracycline antibiotic
adeF	729c	Bacteroidota	Bacteroidia	Bacteroidales	Bacteroidaceae	Paraprevotella	Paraprevotella clara	1.71	fluoroquinolone antibiotic; tetracycline antibiotic
adeF	729c	Bacteroidota	Bacteroidia	Bacteroidales	Tannerellaceae	Parabacteroides	Parabacteroides distasonis	4.85	fluoroquinolone antibiotic; tetracycline antibiotic
adeF	729c	Bacteroidota	Bacteroidia	Bacteroidales	Marinifilaceae	Odoribacter	Odoribacter splanchnicus	0.87	fluoroquinolone antibiotic; tetracycline antibiotic
adeF	729c	Desulfobacterota	Desulfovibrionia	Desulfovibrionales	Desulfovibrionaceae	Desulfovibrio	Desulfovibrio sp900319575	3.07	fluoroquinolone antibiotic; tetracycline antibiotic
adeF	729c	Bacteroidota	Bacteroidia	Bacteroidales	Barnesiellaceae	Barnesiella	Barnesiella intestinihominis	22.28	fluoroquinolone antibiotic; tetracycline antibiotic
adeF	729c	Bacteroidota	Bacteroidia	Bacteroidales	Bacteroidaceae	Bacteroides	Bacteroides xylanisolvens	2.49	fluoroquinolone antibiotic; tetracycline antibiotic
adeF	729c	Bacteroidota	Bacteroidia	Bacteroidales	Bacteroidaceae	Bacteroides	Bacteroides uniformis	6.71	fluoroquinolone antibiotic; tetracycline antibiotic
adeF	729c	Bacteroidota	Bacteroidia	Bacteroidales	Bacteroidaceae	Bacteroides	Bacteroides ovatus	2.04	fluoroquinolone antibiotic; tetracycline antibiotic
adeF	729c	Bacteroidota	Bacteroidia	Bacteroidales	Bacteroidaceae	Bacteroides	Bacteroides clarus	0.94	fluoroquinolone antibiotic; tetracycline antibiotic
adeF	729c	Bacteroidota	Bacteroidia	Bacteroidales	Bacteroidaceae	Bacteroides	Bacteroides caccae	8.08	fluoroquinolone antibiotic; tetracycline antibiotic
adeF	729c	Bacteroidota	Bacteroidia	Bacteroidales	Rikenellaceae	Alistipes	Alistipes shahii	4.73	fluoroquinolone antibiotic; tetracycline antibiotic
adeF	729c	Bacteroidota	Bacteroidia	Bacteroidales	Rikenellaceae	Alistipes	Alistipes putredinis	24.85	fluoroquinolone antibiotic; tetracycline antibiotic
adeF	729c	Bacteroidota	Bacteroidia	Bacteroidales	Rikenellaceae	Alistipes	Alistipes communis	2.97	fluoroquinolone antibiotic; tetracycline antibiotic
adeF	c2a3	Bacteroidota	Bacteroidia	Bacteroidales	Bacteroidaceae	Phocaeicola	Phocaeicola vulgatus	3.22	fluoroquinolone antibiotic; tetracycline antibiotic
adeF	c2a3	Bacteroidota	Bacteroidia	Bacteroidales	Bacteroidaceae	Phocaeicola	Phocaeicola sp900554435	9.7	fluoroquinolone antibiotic; tetracycline antibiotic
adeF	c2a3	Bacteroidota	Bacteroidia	Bacteroidales	Bacteroidaceae	Phocaeicola	Phocaeicola dorei	1.67	fluoroquinolone antibiotic; tetracycline antibiotic
adeF	c2a3	Bacteroidota	Bacteroidia	Bacteroidales	Bacteroidaceae	Phocaeicola	Phocaeicola coprocola	32.89	fluoroquinolone antibiotic; tetracycline antibiotic
adeF	c2a3	Bacteroidota	Bacteroidia	Bacteroidales	Tannerellaceae	Parabacteroides	Parabacteroides distasonis	1.58	fluoroquinolone antibiotic; tetracycline antibiotic
adeF	c2a3	Bacteroidota	Bacteroidia	Bacteroidales	Marinifilaceae	Odoribacter	Odoribacter splanchnicus	3.1	fluoroquinolone antibiotic; tetracycline antibiotic
adeF	c2a3	Firmicutes	Negativicutes	Selenomonadales	Selenomonadaceae	Mitsuokella	Mitsuokella jalaludinii	9.26	fluoroquinolone antibiotic; tetracycline antibiotic
adeF	c2a3	Bacteroidota	Bacteroidia	Bacteroidales	Marinifilaceae	Butyricimonas	Butyricimonas virosa	2.97	fluoroquinolone antibiotic; tetracycline antibiotic
adeF	c2a3	Desulfobacterota	Desulfovibrionia	Desulfovibrionales	Desulfovibrionaceae	Bilophila	Bilophila wadsworthia	3.22	fluoroquinolone antibiotic; tetracycline antibiotic
adeF	c2a3	Bacteroidota	Bacteroidia	Bacteroidales	Barnesiellaceae	Barnesiella	Barnesiella intestinihominis	7.25	fluoroquinolone antibiotic; tetracycline antibiotic
adeF	c2a3	Bacteroidota	Bacteroidia	Bacteroidales	Bacteroidaceae	Bacteroides	Bacteroides xylanisolvens	6.39	fluoroquinolone antibiotic; tetracycline antibiotic
adeF	c2a3	Bacteroidota	Bacteroidia	Bacteroidales	Bacteroidaceae	Bacteroides	Bacteroides uniformis	11.08	fluoroquinolone antibiotic; tetracycline antibiotic
adeF	c2a3	Bacteroidota	Bacteroidia	Bacteroidales	Bacteroidaceae	Bacteroides	Bacteroides thetaiotaomicron	1.85	fluoroquinolone antibiotic; tetracycline antibiotic
adeF	c2a3	Bacteroidota	Bacteroidia	Bacteroidales	Bacteroidaceae	Bacteroides	Bacteroides stercoris	5.07	fluoroquinolone antibiotic; tetracycline antibiotic
adeF	c2a3	Bacteroidota	Bacteroidia	Bacteroidales	Bacteroidaceae	Bacteroides	Bacteroides intestinalis	4.31	fluoroquinolone antibiotic; tetracycline antibiotic
adeF	c2a3	Bacteroidota	Bacteroidia	Bacteroidales	Bacteroidaceae	Bacteroides	Bacteroides eggerthii	20.93	fluoroquinolone antibiotic; tetracycline antibiotic
adeF	c2a3	Bacteroidota	Bacteroidia	Bacteroidales	Rikenellaceae	Alistipes	Alistipes shahii	7.16	fluoroquinolone antibiotic; tetracycline antibiotic
adeF	c2a3	Bacteroidota	Bacteroidia	Bacteroidales	Rikenellaceae	Alistipes	Alistipes putredinis	32.17	fluoroquinolone antibiotic; tetracycline antibiotic
adeF	c2a3	Bacteroidota	Bacteroidia	Bacteroidales	Rikenellaceae	Alistipes	Alistipes finegoldii	3.82	fluoroquinolone antibiotic; tetracycline antibiotic
adeF	c2a3	Bacteroidota	Bacteroidia	Bacteroidales	Rikenellaceae	Alistipes	Alistipes communis	8.62	fluoroquinolone antibiotic; tetracycline antibiotic
adeF	c2a3	Verrucomicrobiota	Verrucomicrobiae	Verrucomicrobiales	Akkermansiaceae	Akkermansia	Akkermansia muciniphila	5.53	fluoroquinolone antibiotic; tetracycline antibiotic
adeF	fed2	Firmicutes	Negativicutes	Acidaminococcales	Acidaminococcaceae	Phascolarctobacterium	Phascolarctobacterium faecium	5.51	fluoroquinolone antibiotic; tetracycline antibiotic
adeF	fed2	Bacteroidota	Bacteroidia	Bacteroidales	Tannerellaceae	Parabacteroides	Parabacteroides merdae	12.21	fluoroquinolone antibiotic; tetracycline antibiotic
adeF	fed2	Bacteroidota	Bacteroidia	Bacteroidales	Tannerellaceae	Parabacteroides	Parabacteroides distasonis	9.05	fluoroquinolone antibiotic; tetracycline antibiotic
adeF	fed2	Bacteroidota	Bacteroidia	Bacteroidales	Bacteroidaceae	Bacteroides	Bacteroides uniformis	15.58	fluoroquinolone antibiotic; tetracycline antibiotic
adeF	fed2	Bacteroidota	Bacteroidia	Bacteroidales	Bacteroidaceae	Bacteroides	Bacteroides thetaiotaomicron	2.04	fluoroquinolone antibiotic; tetracycline antibiotic
[truncated: 7,033 more rows]
