# Supplementary material for: Differential responses of the gut microbiome and resistome to antibiotic exposures in infants and adults
Source: Nat Commun. 2023 Dec 22;14:8526. doi: 10.1038/s41467-023-44289-6 (PMC10746713; doi:10.1038/s41467-023-44289-6)
Supplement: Supplementary file 5 — Dataset 2 [file 41467_2023_44289_MOESM5_ESM.xlsx]

## Sheet: DATA
Supplementary Dataset 2.The ARG patterns in 5 major bacterial phyla.
Phylum	Best_Hit_ARO	unique_ARGs_among 5 main phyla	Drug.Class
Proteobacteria	AcrS	Yes	fluoroquinolone antibiotic; cephalosporin; glycylcycline; cephamycin; penam; tetracycline antibiotic; rifamycin antibiotic; phenicol antibiotic; triclosan
Proteobacteria	bacA	Yes	peptide antibiotic
Proteobacteria	baeS	Yes	aminoglycoside antibiotic; aminocoumarin antibiotic
Proteobacteria	CRP	Yes	macrolide antibiotic; fluoroquinolone antibiotic; penam
Proteobacteria	emrA	Yes	fluoroquinolone antibiotic
Proteobacteria	emrB	Yes	fluoroquinolone antibiotic
Proteobacteria	Escherichia coli ampC1 beta-lactamase	Yes	cephalosporin; penam
Proteobacteria	Escherichia coli mdfA	Yes	tetracycline antibiotic; benzalkonium chloride; rhodamine
Proteobacteria	mdtM	Yes	fluoroquinolone antibiotic; lincosamide antibiotic; nucleoside antibiotic; acridine dye; phenicol antibiotic
Proteobacteria	TolC	Yes	macrolide antibiotic; fluoroquinolone antibiotic; aminoglycoside antibiotic; carbapenem; cephalosporin; glycylcycline; cephamycin; penam; tetracycline antibiotic; peptide antibiotic; aminocoumarin antibiotic; rifamycin antibiotic; phenicol antibiotic; triclosan; penem
Proteobacteria	YojI	Yes	peptide antibiotic
Proteobacteria	adeF	No	fluoroquinolone antibiotic; tetracycline antibiotic
Proteobacteria	poxtA	No	macrolide antibiotic; lincosamide antibiotic; streptogramin antibiotic; tetracycline antibiotic; oxazolidinone antibiotic; phenicol antibiotic; pleuromutilin antibiotic
Proteobacteria	OXA-212	Yes	cephalosporin; penam
Proteobacteria	OXA-309	Yes	cephalosporin; penam
Proteobacteria	tet(W/N/W)	No	tetracycline antibiotic
Proteobacteria	baeR	Yes	aminoglycoside antibiotic; aminocoumarin antibiotic
Proteobacteria	CMY-83	Yes	cephamycin
Proteobacteria	cpxA	Yes	aminoglycoside antibiotic; aminocoumarin antibiotic
Proteobacteria	emrR	Yes	fluoroquinolone antibiotic
Proteobacteria	Escherichia coli acrA	Yes	fluoroquinolone antibiotic; cephalosporin; glycylcycline; penam; tetracycline antibiotic; rifamycin antibiotic; phenicol antibiotic; triclosan
Proteobacteria	Escherichia coli ampH beta-lactamase	Yes	cephalosporin; penam
Proteobacteria	Escherichia coli GlpT with mutation conferring resistance to fosfomycin	Yes	fosfomycin
Proteobacteria	Escherichia coli marR mutant conferring antibiotic resistance	Yes	fluoroquinolone antibiotic; cephalosporin; glycylcycline; penam; tetracycline antibiotic; rifamycin antibiotic; phenicol antibiotic; triclosan
Proteobacteria	Escherichia coli soxS with mutation conferring antibiotic resistance	Yes	fluoroquinolone antibiotic; monobactam; carbapenem; cephalosporin; glycylcycline; cephamycin; penam; tetracycline antibiotic; rifamycin antibiotic; phenicol antibiotic; triclosan; penem
Proteobacteria	Escherichia coli UhpT with mutation conferring resistance to fosfomycin	Yes	fosfomycin
Proteobacteria	H-NS	Yes	macrolide antibiotic; fluoroquinolone antibiotic; cephalosporin; cephamycin; penam; tetracycline antibiotic
Proteobacteria	Haemophilus influenzae PBP3 conferring resistance to beta-lactam antibiotics	Yes	cephalosporin; cephamycin; penam
Proteobacteria	kdpE	Yes	aminoglycoside antibiotic
Proteobacteria	Klebsiella pneumoniae KpnE	Yes	macrolide antibiotic; aminoglycoside antibiotic; cephalosporin; tetracycline antibiotic; peptide antibiotic; rifamycin antibiotic
Proteobacteria	Klebsiella pneumoniae KpnF	Yes	macrolide antibiotic; aminoglycoside antibiotic; cephalosporin; tetracycline antibiotic; peptide antibiotic; rifamycin antibiotic
Proteobacteria	marA	Yes	fluoroquinolone antibiotic; monobactam; carbapenem; cephalosporin; glycylcycline; cephamycin; penam; tetracycline antibiotic; rifamycin antibiotic; phenicol antibiotic; triclosan; penem
Proteobacteria	mdtB	Yes	aminocoumarin antibiotic
Proteobacteria	mdtC	Yes	aminocoumarin antibiotic
Proteobacteria	mdtG	Yes	fosfomycin
Proteobacteria	msbA	Yes	nitroimidazole antibiotic
Proteobacteria	PmrF	Yes	peptide antibiotic
Proteobacteria	rsmA	Yes	fluoroquinolone antibiotic; diaminopyrimidine antibiotic; phenicol antibiotic
Proteobacteria	CMY-82	Yes	cephamycin
Proteobacteria	acrB	Yes	fluoroquinolone antibiotic; cephalosporin; glycylcycline; penam; tetracycline antibiotic; rifamycin antibiotic; phenicol antibiotic; triclosan
Proteobacteria	acrD	Yes	aminoglycoside antibiotic
Proteobacteria	AcrE	Yes	fluoroquinolone antibiotic; cephalosporin; cephamycin; penam
Proteobacteria	AcrF	Yes	fluoroquinolone antibiotic; cephalosporin; cephamycin; penam
Proteobacteria	CMY-75	Yes	cephamycin
Proteobacteria	Escherichia coli acrR with mutation conferring multidrug antibiotic resistance	Yes	fluoroquinolone antibiotic; cephalosporin; glycylcycline; penam; tetracycline antibiotic; rifamycin antibiotic; phenicol antibiotic; triclosan
Proteobacteria	Escherichia coli ampC beta-lactamase	Yes	cephalosporin; penam
Proteobacteria	Escherichia coli emrE	Yes	macrolide antibiotic
Proteobacteria	mdtH	Yes	fluoroquinolone antibiotic
Proteobacteria	QnrB67	Yes	fluoroquinolone antibiotic
Proteobacteria	ugd	Yes	peptide antibiotic
Proteobacteria	Escherichia coli EF-Tu mutants conferring resistance to Pulvomycin	Yes	elfamycin antibiotic
Proteobacteria	ramA	Yes	fluoroquinolone antibiotic; monobactam; carbapenem; cephalosporin; glycylcycline; cephamycin; penam; tetracycline antibiotic; rifamycin antibiotic; phenicol antibiotic; triclosan; penem
Proteobacteria	CMY-115	Yes	cephamycin
Proteobacteria	CMY-66	Yes	cephamycin
Proteobacteria	QnrB38	Yes	fluoroquinolone antibiotic
Proteobacteria	CKO-1	Yes	penam
Proteobacteria	FosA7	Yes	fosfomycin
Proteobacteria	ACT-24	Yes	carbapenem; cephalosporin; cephamycin; penam
Proteobacteria	FosA2	Yes	fosfomycin
Proteobacteria	oqxA	Yes	fluoroquinolone antibiotic; glycylcycline; tetracycline antibiotic; diaminopyrimidine antibiotic; nitrofuran antibiotic
Proteobacteria	oqxB	Yes	fluoroquinolone antibiotic; glycylcycline; tetracycline antibiotic; diaminopyrimidine antibiotic; nitrofuran antibiotic
Proteobacteria	ACT-12	Yes	carbapenem; cephalosporin; cephamycin; penam
Proteobacteria	Enterobacter cloacae acrA	Yes	fluoroquinolone antibiotic; cephalosporin; glycylcycline; penam; tetracycline antibiotic; rifamycin antibiotic; phenicol antibiotic; triclosan
Proteobacteria	emrY	Yes	tetracycline antibiotic
Proteobacteria	eptA	Yes	peptide antibiotic
Proteobacteria	mdtP	Yes	nucleoside antibiotic; acridine dye
Proteobacteria	Escherichia coli cyaA with mutation conferring resistance to fosfomycin	Yes	fosfomycin
Proteobacteria	Escherichia coli soxR with mutation conferring antibiotic resistance	Yes	fluoroquinolone antibiotic; cephalosporin; glycylcycline; penam; tetracycline antibiotic; rifamycin antibiotic; phenicol antibiotic; triclosan
Proteobacteria	emrK	Yes	tetracycline antibiotic
Proteobacteria	evgA	Yes	macrolide antibiotic; fluoroquinolone antibiotic; penam; tetracycline antibiotic
Proteobacteria	evgS	Yes	macrolide antibiotic; fluoroquinolone antibiotic; penam; tetracycline antibiotic
Proteobacteria	gadW	Yes	macrolide antibiotic; fluoroquinolone antibiotic; penam
Proteobacteria	gadX	Yes	macrolide antibiotic; fluoroquinolone antibiotic; penam
Proteobacteria	mdtA	Yes	aminocoumarin antibiotic
Proteobacteria	mdtE	Yes	macrolide antibiotic; fluoroquinolone antibiotic; penam
Proteobacteria	mdtF	Yes	macrolide antibiotic; fluoroquinolone antibiotic; penam
Proteobacteria	mdtN	Yes	nucleoside antibiotic; acridine dye
Proteobacteria	mdtO	Yes	nucleoside antibiotic; acridine dye
Proteobacteria	Escherichia coli gyrA conferring resistance to fluoroquinolones	Yes	fluoroquinolone antibiotic
Proteobacteria	Escherichia coli parC conferring resistance to fluoroquinolones	Yes	fluoroquinolone antibiotic
Proteobacteria	Escherichia coli PtsI with mutation conferring resistance to fosfomycin	Yes	fosfomycin
Proteobacteria	Klebsiella pneumoniae KpnH	Yes	macrolide antibiotic; fluoroquinolone antibiotic; aminoglycoside antibiotic; carbapenem; cephalosporin; penam; peptide antibiotic; penem
Proteobacteria	tet(A)	Yes	tetracycline antibiotic
Proteobacteria	aadA15	Yes	aminoglycoside antibiotic
Proteobacteria	aadA23	Yes	aminoglycoside antibiotic
Proteobacteria	dfrA1	Yes	diaminopyrimidine antibiotic
Proteobacteria	SAT-2	Yes	nucleoside antibiotic
Proteobacteria	CMY-132	Yes	cephamycin
Proteobacteria	Morganella morganii gyrB conferring resistance to fluoroquinolones	Yes	fluoroquinolone antibiotic
Proteobacteria	ACC-3	Yes	monobactam; cephalosporin; penam
Proteobacteria	ArnT	Yes	peptide antibiotic
Proteobacteria	eptB	Yes	peptide antibiotic
Proteobacteria	FosA5	Yes	fosfomycin
Proteobacteria	FosA6	Yes	fosfomycin
Proteobacteria	Klebsiella pneumoniae acrA	Yes	fluoroquinolone antibiotic; cephalosporin; glycylcycline; penam; tetracycline antibiotic; rifamycin antibiotic; phenicol antibiotic; triclosan
Proteobacteria	Klebsiella pneumoniae KpnG	Yes	macrolide antibiotic; fluoroquinolone antibiotic; aminoglycoside antibiotic; carbapenem; cephalosporin; penam; peptide antibiotic; penem
Proteobacteria	Klebsiella pneumoniae OmpK37	Yes	monobactam; carbapenem; cephalosporin; cephamycin; penam; penem
Proteobacteria	LptD	Yes	carbapenem;peptide;aminocoumarin;rifamycin
Proteobacteria	OmpA	Yes	monobactam; carbapenem; cephalosporin; cephamycin; penam; penem
Proteobacteria	OXY-1-1	Yes	monobactam; cephalosporin; penam
Proteobacteria	OXY-1-6	Yes	monobactam; cephalosporin; penam
Proteobacteria	SHV-11	Yes	carbapenem; cephalosporin; penam
Proteobacteria	tet(D)	Yes	tetracycline antibiotic
Proteobacteria	APH(3'')-Ib	No	aminoglycoside antibiotic
Proteobacteria	APH(6)-Id	No	aminoglycoside antibiotic
Proteobacteria	sul2	No	sulfonamide antibiotic
Proteobacteria	TEM-1	Yes	monobactam; cephalosporin; penam; penem
Proteobacteria	lnuC	No	lincosamide antibiotic
Proteobacteria	MdtK	Yes	fluoroquinolone antibiotic
Proteobacteria	CMY-70	Yes	cephamycin
Proteobacteria	APH(3')-IIb	Yes	aminoglycoside antibiotic
Proteobacteria	arnA	Yes	peptide antibiotic
Proteobacteria	basR	Yes	peptide antibiotic
Proteobacteria	basS	No	peptide antibiotic
Proteobacteria	bcr-1	Yes	bicyclomycin
Proteobacteria	cprR	Yes	peptide antibiotic
Proteobacteria	cprS	Yes	peptide antibiotic
Proteobacteria	FosA	Yes	fosfomycin
Proteobacteria	MexA	Yes	macrolide antibiotic; fluoroquinolone antibiotic; monobactam; carbapenem; cephalosporin; cephamycin; penam; tetracycline antibiotic; peptide antibiotic; aminocoumarin antibiotic; diaminopyrimidine antibiotic; sulfonamide antibiotic; phenicol antibiotic; penem
Proteobacteria	MexB	Yes	macrolide antibiotic; fluoroquinolone antibiotic; monobactam; carbapenem; cephalosporin; cephamycin; penam; tetracycline antibiotic; peptide antibiotic; aminocoumarin antibiotic; diaminopyrimidine antibiotic; sulfonamide antibiotic; phenicol antibiotic; penem
Proteobacteria	MexC	Yes	macrolide antibiotic; fluoroquinolone antibiotic; aminoglycoside antibiotic; cephalosporin; penam; tetracycline antibiotic; aminocoumarin antibiotic; diaminopyrimidine antibiotic; phenicol antibiotic
Proteobacteria	MexD	Yes	macrolide antibiotic; fluoroquinolone antibiotic; aminoglycoside antibiotic; cephalosporin; penam; tetracycline antibiotic; aminocoumarin antibiotic; diaminopyrimidine antibiotic; phenicol antibiotic
Proteobacteria	MexE	Yes	fluoroquinolone antibiotic; diaminopyrimidine antibiotic; phenicol antibiotic
Proteobacteria	MexF	Yes	fluoroquinolone antibiotic; diaminopyrimidine antibiotic; phenicol antibiotic
Proteobacteria	MexG	Yes	fluoroquinolone antibiotic; tetracycline antibiotic; acridine dye
Proteobacteria	MexH	Yes	fluoroquinolone antibiotic; tetracycline antibiotic; acridine dye
Proteobacteria	MexI	Yes	fluoroquinolone antibiotic; tetracycline antibiotic; acridine dye
Proteobacteria	MexJ	Yes	macrolide antibiotic; tetracycline antibiotic; triclosan
Proteobacteria	MexK	Yes	macrolide antibiotic; tetracycline antibiotic; triclosan
Proteobacteria	MexL	Yes	macrolide antibiotic; tetracycline antibiotic; triclosan
Proteobacteria	mexM	Yes	phenicol antibiotic
Proteobacteria	mexN	Yes	phenicol antibiotic
Proteobacteria	mexP	Yes	macrolide antibiotic; carbapenem; tetracycline antibiotic; acridine dye; diaminopyrimidine antibiotic; phenicol antibiotic
Proteobacteria	mexQ	Yes	macrolide antibiotic; carbapenem; tetracycline antibiotic; acridine dye; diaminopyrimidine antibiotic; phenicol antibiotic
Proteobacteria	MexR	Yes	macrolide antibiotic; fluoroquinolone antibiotic; monobactam; carbapenem; cephalosporin; cephamycin; penam; tetracycline antibiotic; peptide antibiotic; aminocoumarin antibiotic; diaminopyrimidine antibiotic; sulfonamide antibiotic; phenicol antibiotic; penem
Proteobacteria	MexS	Yes	fluoroquinolone antibiotic; diaminopyrimidine antibiotic; phenicol antibiotic
Proteobacteria	MexT	Yes	fluoroquinolone antibiotic; diaminopyrimidine antibiotic; phenicol antibiotic
Proteobacteria	MexV	Yes	macrolide antibiotic; fluoroquinolone antibiotic; tetracycline antibiotic; acridine dye; phenicol antibiotic
Proteobacteria	MexW	Yes	macrolide antibiotic; fluoroquinolone antibiotic; tetracycline antibiotic; acridine dye; phenicol antibiotic
Proteobacteria	mexY	Yes	macrolide antibiotic; fluoroquinolone antibiotic; aminoglycoside antibiotic; carbapenem; cephalosporin; cephamycin; penam; tetracycline antibiotic; acridine dye; phenicol antibiotic
Proteobacteria	MexZ	Yes	macrolide antibiotic; fluoroquinolone antibiotic; aminoglycoside antibiotic; carbapenem; cephalosporin; cephamycin; penam; tetracycline antibiotic; acridine dye; phenicol antibiotic
Proteobacteria	MuxA	Yes	macrolide antibiotic; monobactam; tetracycline antibiotic; aminocoumarin antibiotic
Proteobacteria	MuxB	Yes	macrolide antibiotic; monobactam; tetracycline antibiotic; aminocoumarin antibiotic
Proteobacteria	MuxC	Yes	macrolide antibiotic; monobactam; tetracycline antibiotic; aminocoumarin antibiotic
Proteobacteria	nalC	Yes	macrolide antibiotic; fluoroquinolone antibiotic; monobactam; carbapenem; cephalosporin; cephamycin; penam; tetracycline antibiotic; peptide antibiotic; aminocoumarin antibiotic; diaminopyrimidine antibiotic; sulfonamide antibiotic; phenicol antibiotic; penem
Proteobacteria	nalD	Yes	macrolide antibiotic; fluoroquinolone antibiotic; monobactam; carbapenem; cephalosporin; cephamycin; penam; tetracycline antibiotic; peptide antibiotic; aminocoumarin antibiotic; diaminopyrimidine antibiotic; sulfonamide antibiotic; phenicol antibiotic; penem
Proteobacteria	OpmB	Yes	macrolide antibiotic; monobactam; tetracycline antibiotic; aminocoumarin antibiotic
Proteobacteria	OpmD	Yes	fluoroquinolone antibiotic; tetracycline antibiotic; acridine dye
Proteobacteria	opmE	Yes	macrolide antibiotic; carbapenem; tetracycline antibiotic; acridine dye; diaminopyrimidine antibiotic; phenicol antibiotic
Proteobacteria	OpmH	Yes	triclosan
Proteobacteria	OprJ	Yes	macrolide antibiotic; fluoroquinolone antibiotic; aminoglycoside antibiotic; cephalosporin; penam; tetracycline antibiotic; aminocoumarin antibiotic; diaminopyrimidine antibiotic; phenicol antibiotic
Proteobacteria	OprM	Yes	macrolide antibiotic; fluoroquinolone antibiotic; monobactam; aminoglycoside antibiotic; carbapenem; cephalosporin; cephamycin; penam; tetracycline antibiotic; peptide antibiotic; acridine dye; aminocoumarin antibiotic; diaminopyrimidine antibiotic; sulfonamide antibiotic; phenicol antibiotic; penem
Proteobacteria	OprN	Yes	fluoroquinolone antibiotic; diaminopyrimidine antibiotic; phenicol antibiotic
Proteobacteria	OXA-50	Yes	cephalosporin; penam
Proteobacteria	ParR	Yes	macrolide antibiotic; fluoroquinolone antibiotic; monobactam; aminoglycoside antibiotic; carbapenem; cephalosporin; cephamycin; penam; tetracycline antibiotic; acridine dye; phenicol antibiotic; penem
Proteobacteria	ParS	Yes	macrolide antibiotic; fluoroquinolone antibiotic; monobactam; aminoglycoside antibiotic; carbapenem; cephalosporin; cephamycin; penam; tetracycline antibiotic; acridine dye; phenicol antibiotic; penem
Proteobacteria	PDC-1	Yes	monobactam; carbapenem; cephalosporin
Proteobacteria	PmpM	Yes	fluoroquinolone antibiotic; aminoglycoside antibiotic; benzalkonium chloride
Proteobacteria	Pseudomonas aeruginosa catB7	Yes	phenicol antibiotic
Proteobacteria	Pseudomonas aeruginosa CpxR	Yes	macrolide antibiotic; fluoroquinolone antibiotic; monobactam; aminoglycoside antibiotic; carbapenem; cephalosporin; cephamycin; penam; tetracycline antibiotic; peptide antibiotic; aminocoumarin antibiotic; diaminopyrimidine antibiotic; sulfonamide antibiotic; phenicol antibiotic; penem
Proteobacteria	Pseudomonas aeruginosa emrE	Yes	aminoglycoside antibiotic
Proteobacteria	Pseudomonas aeruginosa soxR	Yes	fluoroquinolone antibiotic; cephalosporin; glycylcycline; penam; tetracycline antibiotic; acridine dye; rifamycin antibiotic; phenicol antibiotic; triclosan
Proteobacteria	TriA	Yes	triclosan
Proteobacteria	TriB	Yes	triclosan
Proteobacteria	TriC	Yes	triclosan
Proteobacteria	Type A NfxB	Yes	macrolide antibiotic; fluoroquinolone antibiotic; cephalosporin; penam; tetracycline antibiotic; aminocoumarin antibiotic; diaminopyrimidine antibiotic; phenicol antibiotic
Proteobacteria	YajC	Yes	fluoroquinolone antibiotic; cephalosporin; glycylcycline; penam; tetracycline antibiotic; rifamycin antibiotic; phenicol antibiotic; triclosan
Proteobacteria	aadA2	Yes	aminoglycoside antibiotic
Proteobacteria	dfrA12	Yes	diaminopyrimidine antibiotic
Proteobacteria	qacEdelta1	Yes	acridine dye
Proteobacteria	sul1	Yes	sulfonamide antibiotic
Bacteroidota	adeF	No	fluoroquinolone antibiotic; tetracycline antibiotic
Bacteroidota	ErmF	Yes	macrolide antibiotic; lincosamide antibiotic; streptogramin antibiotic
Bacteroidota	aadS	Yes	aminoglycoside antibiotic
Bacteroidota	Mef(En2)	Yes	macrolide antibiotic
Bacteroidota	tetX	Yes	glycylcycline; tetracycline antibiotic
Bacteroidota	CfxA2	Yes	cephamycin
Bacteroidota	tetQ	Yes	tetracycline antibiotic
Bacteroidota	CfxA3	Yes	cephamycin
Bacteroidota	sul2	No	sulfonamide antibiotic
Bacteroidota	OXA-347	Yes	cephalosporin; penam
Bacteroidota	Tet(X4)	Yes	glycylcycline; tetracycline antibiotic
Bacteroidota	cepA	Yes	cephalosporin
Bacteroidota	CcrA	Yes	carbapenem
Bacteroidota	CblA-1	Yes	cephalosporin
Bacteroidota	ErmG	No	macrolide antibiotic; lincosamide antibiotic; streptogramin antibiotic
Bacteroidota	Bifidobacterium adolescentis rpoB mutants conferring resistance to rifampicin	No	rifamycin antibiotic
Bacteroidota	CfxA4	Yes	cephamycin
Bacteroidota	ErmB	No	macrolide antibiotic; lincosamide antibiotic; streptogramin antibiotic
Bacteroidota	CfxA5	Yes	cephamycin
Bacteroidota	CfxA6	Yes	cephamycin
Firmicutes	vanI	Yes	glycopeptide antibiotic
Firmicutes	catS	Yes	phenicol antibiotic
Firmicutes	vanXYG	Yes	glycopeptide antibiotic
Firmicutes	lmrD	Yes	lincosamide antibiotic
Firmicutes	ANT(6)-Ib	Yes	aminoglycoside antibiotic
Firmicutes	tet(W/N/W)	No	tetracycline antibiotic
Firmicutes	LnuP	Yes	lincosamide antibiotic
Firmicutes	tetS	Yes	tetracycline antibiotic
Firmicutes	tetA(P)	Yes	tetracycline antibiotic
Firmicutes	tet(40)	No	tetracycline antibiotic
Firmicutes	rmtD	Yes	aminoglycoside antibiotic
Firmicutes	tetW	No	tetracycline antibiotic
Firmicutes	poxtA	No	macrolide antibiotic; lincosamide antibiotic; streptogramin antibiotic; tetracycline antibiotic; oxazolidinone antibiotic; phenicol antibiotic; pleuromutilin antibiotic
Firmicutes	dfrF	No	diaminopyrimidine antibiotic
Firmicutes	ErmB	No	macrolide antibiotic; lincosamide antibiotic; streptogramin antibiotic
Firmicutes	vanRD	Yes	glycopeptide antibiotic
Firmicutes	tetO	Yes	tetracycline antibiotic
Firmicutes	basS	No	peptide antibiotic
Firmicutes	lnuC	No	lincosamide antibiotic
Firmicutes	adeF	No	fluoroquinolone antibiotic; tetracycline antibiotic
Firmicutes	tet32	Yes	tetracycline antibiotic
Firmicutes	vanRG	Yes	glycopeptide antibiotic
Firmicutes	vanUG	Yes	glycopeptide antibiotic
Firmicutes	tet(44)	Yes	tetracycline antibiotic
Firmicutes	Campylobacter coli chloramphenicol acetyltransferase	Yes	phenicol antibiotic
Firmicutes	vanWG	Yes	glycopeptide antibiotic
Firmicutes	catP	Yes	phenicol antibiotic
Firmicutes	vanTG	Yes	glycopeptide antibiotic
Firmicutes	ErmQ	Yes	macrolide antibiotic; lincosamide antibiotic; streptogramin antibiotic
Firmicutes	tetB(P)	Yes	tetracycline antibiotic
Firmicutes	ErmG	No	macrolide antibiotic; lincosamide antibiotic; streptogramin antibiotic
Firmicutes	tetB(46)	Yes	tetracycline antibiotic
Firmicutes	aad(6)	Yes	aminoglycoside antibiotic
Firmicutes	APH(3')-IIIa	No	aminoglycoside antibiotic
Firmicutes	SAT-4	Yes	nucleoside antibiotic
Firmicutes	AAC(6')-Iih	Yes	aminoglycoside antibiotic
Firmicutes	dfrE	Yes	diaminopyrimidine antibiotic
Firmicutes	efrA	Yes	macrolide antibiotic; fluoroquinolone antibiotic; rifamycin antibiotic
Firmicutes	efrB	Yes	macrolide antibiotic; fluoroquinolone antibiotic; rifamycin antibiotic
Firmicutes	emeA	Yes	acridine dye
Firmicutes	lsaA	Yes	macrolide antibiotic; lincosamide antibiotic; streptogramin antibiotic; tetracycline antibiotic; oxazolidinone antibiotic; phenicol antibiotic; pleuromutilin antibiotic
Firmicutes	AAC(6')-Ii	Yes	aminoglycoside antibiotic
Firmicutes	eatAv	Yes	macrolide antibiotic; lincosamide antibiotic; streptogramin antibiotic; tetracycline antibiotic; oxazolidinone antibiotic; phenicol antibiotic; pleuromutilin antibiotic
Firmicutes	msrC	Yes	macrolide antibiotic; lincosamide antibiotic; streptogramin antibiotic; tetracycline antibiotic; oxazolidinone antibiotic; phenicol antibiotic; pleuromutilin antibiotic
Firmicutes	tetM	Yes	tetracycline antibiotic
Firmicutes	OXA-29	Yes	cephalosporin; penam
Firmicutes	vanB	Yes	glycopeptide antibiotic
Firmicutes	vanHB	Yes	glycopeptide antibiotic
Firmicutes	vanXB	Yes	glycopeptide antibiotic
Firmicutes	mel	Yes	macrolide antibiotic; lincosamide antibiotic; streptogramin antibiotic; tetracycline antibiotic; oxazolidinone antibiotic; phenicol antibiotic; pleuromutilin antibiotic
Firmicutes	lsaE	Yes	macrolide antibiotic; lincosamide antibiotic; streptogramin antibiotic; tetracycline antibiotic; oxazolidinone antibiotic; phenicol antibiotic; pleuromutilin antibiotic
Firmicutes	ANT(6)-Ia	Yes	aminoglycoside antibiotic
Firmicutes	lnuB	Yes	lincosamide antibiotic
Firmicutes	ACI-1	Yes	cephalosporin; penam; penem
Firmicutes	Vibrio anguillarum chloramphenicol acetyltransferase	Yes	phenicol antibiotic
Firmicutes	AAC(6')-Ie-APH(2'')-Ia	Yes	aminoglycoside antibiotic
Firmicutes	tetA(46)	Yes	tetracycline antibiotic
Actinobacteriota	Bifidobacterium adolescentis rpoB mutants conferring resistance to rifampicin	No	rifamycin antibiotic
Actinobacteriota	Mycobacterium tuberculosis rpsL mutations conferring resistance to Streptomycin	Yes	aminoglycoside antibiotic
Actinobacteriota	Bifidobacterium bifidum ileS conferring resistance to mupirocin	Yes	mupirocin
Actinobacteriota	dfrF	No	diaminopyrimidine antibiotic
Actinobacteriota	tetW	No	tetracycline antibiotic
Actinobacteriota	tet(W/N/W)	No	tetracycline antibiotic
Actinobacteriota	Erm(49)	Yes	macrolide antibiotic; lincosamide antibiotic; streptogramin antibiotic
Actinobacteriota	ErmT	Yes	macrolide antibiotic; lincosamide antibiotic; streptogramin antibiotic
Actinobacteriota	APH(3')-IIIa	No	aminoglycoside antibiotic
Actinobacteriota	tet(40)	No	tetracycline antibiotic
Verrucomicrobiota	adeF	No	fluoroquinolone antibiotic; tetracycline antibiotic
Verrucomicrobiota	APH(3'')-Ib	No	aminoglycoside antibiotic
Verrucomicrobiota	APH(6)-Id	No	aminoglycoside antibiotic
Verrucomicrobiota	sul2	No	sulfonamide antibiotic
