# Supplementary material for: Differential responses of the gut microbiome and resistome to antibiotic exposures in infants and adults
Source: Nat Commun. 2023 Dec 22;14:8526. doi: 10.1038/s41467-023-44289-6 (PMC10746713; doi:10.1038/s41467-023-44289-6)
Supplement: Supplementary file 6 — Dataset 3 [file 41467_2023_44289_MOESM6_ESM.xlsx]

## Sheet: Adult
Supplementary Dataset 3.The ARG clusters in adult and infant gut.
ARGs in the adult gut	Clusters
AAC(3)-IId	Cluster 1 (intermediate-abundance (IA) ARGs)
AAC(6')-Ib-cr	Cluster 1 (intermediate-abundance (IA) ARGs)
AAC(6')-Ie-APH(2'')-Ia	Cluster 1 (intermediate-abundance (IA) ARGs)
AAC(6')-Ii	Cluster 1 (intermediate-abundance (IA) ARGs)
AAC(6')-Iih	Cluster 1 (intermediate-abundance (IA) ARGs)
AAC(6')-Im	Cluster 1 (intermediate-abundance (IA) ARGs)
aad(6)	Cluster 2 (low-abundance (LA) ARGs)
aadA	Cluster 2 (low-abundance (LA) ARGs)
aadA13	Cluster 1 (intermediate-abundance (IA) ARGs)
aadA15	Cluster 1 (intermediate-abundance (IA) ARGs)
aadA2	Cluster 1 (intermediate-abundance (IA) ARGs)
aadA23	Cluster 1 (intermediate-abundance (IA) ARGs)
aadA24	Cluster 1 (intermediate-abundance (IA) ARGs)
aadA5	Cluster 2 (low-abundance (LA) ARGs)
aadS	Cluster 2 (low-abundance (LA) ARGs)
ACC-3	Cluster 1 (intermediate-abundance (IA) ARGs)
ACI-1	Cluster 1 (intermediate-abundance (IA) ARGs)
acrB	Cluster 3 (differentially abundant(DA) ARGs
acrD	Cluster 3 (differentially abundant(DA) ARGs
AcrE	Cluster 3 (differentially abundant(DA) ARGs
AcrF	Cluster 3 (differentially abundant(DA) ARGs
AcrS	Cluster 3 (differentially abundant(DA) ARGs
ACT-12	Cluster 1 (intermediate-abundance (IA) ARGs)
ACT-24	Cluster 1 (intermediate-abundance (IA) ARGs)
adeF	Cluster 4 (core ARGs)
ANT(3'')-IIa	Cluster 1 (intermediate-abundance (IA) ARGs)
ANT(6)-Ia	Cluster 1 (intermediate-abundance (IA) ARGs)
ANT(6)-Ib	Cluster 1 (intermediate-abundance (IA) ARGs)
APH(2'')-If	Cluster 1 (intermediate-abundance (IA) ARGs)
APH(2'')-Ig	Cluster 1 (intermediate-abundance (IA) ARGs)
APH(2'')-IIa	Cluster 1 (intermediate-abundance (IA) ARGs)
APH(3'')-Ib	Cluster 2 (low-abundance (LA) ARGs)
APH(3')-IIb	Cluster 2 (low-abundance (LA) ARGs)
APH(3')-IIIa	Cluster 2 (low-abundance (LA) ARGs)
APH(6)-Id	Cluster 2 (low-abundance (LA) ARGs)
arnA	Cluster 2 (low-abundance (LA) ARGs)
ArnT	Cluster 1 (intermediate-abundance (IA) ARGs)
bacA	Cluster 3 (differentially abundant(DA) ARGs
Bacillus pumilus cat86	Cluster 2 (low-abundance (LA) ARGs)
baeR	Cluster 3 (differentially abundant(DA) ARGs
baeS	Cluster 3 (differentially abundant(DA) ARGs
basR	Cluster 2 (low-abundance (LA) ARGs)
basS	Cluster 2 (low-abundance (LA) ARGs)
bcr-1	Cluster 2 (low-abundance (LA) ARGs)
Bifidobacterium adolescentis rpoB mutants conferring resistance to rifampicin	Cluster 4 (core ARGs)
Bifidobacterium bifidum ileS conferring resistance to mupirocin	Cluster 1 (intermediate-abundance (IA) ARGs)
Campylobacter coli chloramphenicol acetyltransferase	Cluster 2 (low-abundance (LA) ARGs)
catB3	Cluster 1 (intermediate-abundance (IA) ARGs)
catI	Cluster 1 (intermediate-abundance (IA) ARGs)
catP	Cluster 1 (intermediate-abundance (IA) ARGs)
catS	Cluster 1 (intermediate-abundance (IA) ARGs)
CblA-1	Cluster 4 (core ARGs)
CcrA	Cluster 1 (intermediate-abundance (IA) ARGs)
cepA	Cluster 1 (intermediate-abundance (IA) ARGs)
CfxA	Cluster 1 (intermediate-abundance (IA) ARGs)
CfxA2	Cluster 4 (core ARGs)
CfxA3	Cluster 1 (intermediate-abundance (IA) ARGs)
CfxA4	Cluster 2 (low-abundance (LA) ARGs)
CfxA5	Cluster 1 (intermediate-abundance (IA) ARGs)
CfxA6	Cluster 1 (intermediate-abundance (IA) ARGs)
CKO-1	Cluster 1 (intermediate-abundance (IA) ARGs)
cmlA1	Cluster 1 (intermediate-abundance (IA) ARGs)
CMY-115	Cluster 1 (intermediate-abundance (IA) ARGs)
CMY-132	Cluster 1 (intermediate-abundance (IA) ARGs)
CMY-66	Cluster 1 (intermediate-abundance (IA) ARGs)
CMY-70	Cluster 1 (intermediate-abundance (IA) ARGs)
CMY-75	Cluster 1 (intermediate-abundance (IA) ARGs)
CMY-82	Cluster 1 (intermediate-abundance (IA) ARGs)
CMY-83	Cluster 2 (low-abundance (LA) ARGs)
cprR	Cluster 2 (low-abundance (LA) ARGs)
cprS	Cluster 2 (low-abundance (LA) ARGs)
cpxA	Cluster 3 (differentially abundant(DA) ARGs
CRP	Cluster 3 (differentially abundant(DA) ARGs
CTX-M-15	Cluster 2 (low-abundance (LA) ARGs)
dfrA1	Cluster 2 (low-abundance (LA) ARGs)
dfrA12	Cluster 1 (intermediate-abundance (IA) ARGs)
dfrA14	Cluster 1 (intermediate-abundance (IA) ARGs)
dfrA17	Cluster 2 (low-abundance (LA) ARGs)
dfrA7	Cluster 1 (intermediate-abundance (IA) ARGs)
dfrA8	Cluster 1 (intermediate-abundance (IA) ARGs)
dfrE	Cluster 1 (intermediate-abundance (IA) ARGs)
dfrF	Cluster 1 (intermediate-abundance (IA) ARGs)
eatAv	Cluster 1 (intermediate-abundance (IA) ARGs)
efrA	Cluster 1 (intermediate-abundance (IA) ARGs)
efrB	Cluster 1 (intermediate-abundance (IA) ARGs)
emeA	Cluster 1 (intermediate-abundance (IA) ARGs)
emrA	Cluster 3 (differentially abundant(DA) ARGs
emrB	Cluster 3 (differentially abundant(DA) ARGs
emrK	Cluster 3 (differentially abundant(DA) ARGs
emrR	Cluster 3 (differentially abundant(DA) ARGs
emrY	Cluster 3 (differentially abundant(DA) ARGs
Enterobacter cloacae acrA	Cluster 1 (intermediate-abundance (IA) ARGs)
eptA	Cluster 3 (differentially abundant(DA) ARGs
eptB	Cluster 1 (intermediate-abundance (IA) ARGs)
EreD	Cluster 1 (intermediate-abundance (IA) ARGs)
Erm(35)	Cluster 1 (intermediate-abundance (IA) ARGs)
Erm(49)	Cluster 1 (intermediate-abundance (IA) ARGs)
ErmB	Cluster 4 (core ARGs)
ErmF	Cluster 4 (core ARGs)
ErmG	Cluster 4 (core ARGs)
ErmQ	Cluster 1 (intermediate-abundance (IA) ARGs)
ErmT	Cluster 1 (intermediate-abundance (IA) ARGs)
ErmX	Cluster 1 (intermediate-abundance (IA) ARGs)
Escherichia coli acrA	Cluster 3 (differentially abundant(DA) ARGs
Escherichia coli acrR with mutation conferring multidrug antibiotic resistance	Cluster 3 (differentially abundant(DA) ARGs
Escherichia coli ampC beta-lactamase	Cluster 3 (differentially abundant(DA) ARGs
Escherichia coli ampC1 beta-lactamase	Cluster 3 (differentially abundant(DA) ARGs
Escherichia coli ampH beta-lactamase	Cluster 3 (differentially abundant(DA) ARGs
Escherichia coli cyaA with mutation conferring resistance to fosfomycin	Cluster 2 (low-abundance (LA) ARGs)
Escherichia coli EF-Tu mutants conferring resistance to Pulvomycin	Cluster 3 (differentially abundant(DA) ARGs
Escherichia coli emrE	Cluster 3 (differentially abundant(DA) ARGs
Escherichia coli GlpT with mutation conferring resistance to fosfomycin	Cluster 3 (differentially abundant(DA) ARGs
Escherichia coli gyrA conferring resistance to fluoroquinolones	Cluster 2 (low-abundance (LA) ARGs)
Escherichia coli marR mutant conferring antibiotic resistance	Cluster 3 (differentially abundant(DA) ARGs
Escherichia coli mdfA	Cluster 3 (differentially abundant(DA) ARGs
Escherichia coli parC conferring resistance to fluoroquinolones	Cluster 1 (intermediate-abundance (IA) ARGs)
Escherichia coli PtsI with mutation conferring resistance to fosfomycin	Cluster 1 (intermediate-abundance (IA) ARGs)
Escherichia coli soxR with mutation conferring antibiotic resistance	Cluster 3 (differentially abundant(DA) ARGs
Escherichia coli soxS with mutation conferring antibiotic resistance	Cluster 3 (differentially abundant(DA) ARGs
Escherichia coli UhpT with mutation conferring resistance to fosfomycin	Cluster 1 (intermediate-abundance (IA) ARGs)
evgA	Cluster 3 (differentially abundant(DA) ARGs
evgS	Cluster 3 (differentially abundant(DA) ARGs
floR	Cluster 1 (intermediate-abundance (IA) ARGs)
FosA	Cluster 2 (low-abundance (LA) ARGs)
FosA2	Cluster 1 (intermediate-abundance (IA) ARGs)
FosA5	Cluster 1 (intermediate-abundance (IA) ARGs)
FosA6	Cluster 1 (intermediate-abundance (IA) ARGs)
FosA7	Cluster 1 (intermediate-abundance (IA) ARGs)
gadW	Cluster 3 (differentially abundant(DA) ARGs
gadX	Cluster 3 (differentially abundant(DA) ARGs
H-NS	Cluster 3 (differentially abundant(DA) ARGs
Haemophilus influenzae PBP3 conferring resistance to beta-lactam antibiotics	Cluster 3 (differentially abundant(DA) ARGs
kdpE	Cluster 3 (differentially abundant(DA) ARGs
Klebsiella pneumoniae acrA	Cluster 1 (intermediate-abundance (IA) ARGs)
Klebsiella pneumoniae KpnE	Cluster 3 (differentially abundant(DA) ARGs
Klebsiella pneumoniae KpnF	Cluster 3 (differentially abundant(DA) ARGs
Klebsiella pneumoniae KpnG	Cluster 1 (intermediate-abundance (IA) ARGs)
Klebsiella pneumoniae KpnH	Cluster 1 (intermediate-abundance (IA) ARGs)
Klebsiella pneumoniae OmpK37	Cluster 1 (intermediate-abundance (IA) ARGs)
lmrD	Cluster 1 (intermediate-abundance (IA) ARGs)
lnuB	Cluster 1 (intermediate-abundance (IA) ARGs)
lnuC	Cluster 1 (intermediate-abundance (IA) ARGs)
LnuP	Cluster 1 (intermediate-abundance (IA) ARGs)
LptD	Cluster 1 (intermediate-abundance (IA) ARGs)
lsaA	Cluster 1 (intermediate-abundance (IA) ARGs)
lsaC	Cluster 1 (intermediate-abundance (IA) ARGs)
lsaE	Cluster 1 (intermediate-abundance (IA) ARGs)
marA	Cluster 3 (differentially abundant(DA) ARGs
mdtA	Cluster 3 (differentially abundant(DA) ARGs
mdtB	Cluster 3 (differentially abundant(DA) ARGs
mdtC	Cluster 3 (differentially abundant(DA) ARGs
mdtE	Cluster 3 (differentially abundant(DA) ARGs
mdtF	Cluster 3 (differentially abundant(DA) ARGs
mdtG	Cluster 3 (differentially abundant(DA) ARGs
mdtH	Cluster 3 (differentially abundant(DA) ARGs
MdtK	Cluster 2 (low-abundance (LA) ARGs)
mdtM	Cluster 3 (differentially abundant(DA) ARGs
mdtN	Cluster 3 (differentially abundant(DA) ARGs
mdtO	Cluster 3 (differentially abundant(DA) ARGs
mdtP	Cluster 3 (differentially abundant(DA) ARGs
Mef(En2)	Cluster 4 (core ARGs)
mel	Cluster 2 (low-abundance (LA) ARGs)
mepA	Cluster 1 (intermediate-abundance (IA) ARGs)
mepR	Cluster 1 (intermediate-abundance (IA) ARGs)
MexA	Cluster 2 (low-abundance (LA) ARGs)
MexB	Cluster 2 (low-abundance (LA) ARGs)
MexC	Cluster 2 (low-abundance (LA) ARGs)
MexD	Cluster 2 (low-abundance (LA) ARGs)
MexE	Cluster 2 (low-abundance (LA) ARGs)
MexF	Cluster 2 (low-abundance (LA) ARGs)
MexG	Cluster 2 (low-abundance (LA) ARGs)
MexH	Cluster 2 (low-abundance (LA) ARGs)
MexI	Cluster 2 (low-abundance (LA) ARGs)
MexJ	Cluster 2 (low-abundance (LA) ARGs)
MexK	Cluster 2 (low-abundance (LA) ARGs)
MexL	Cluster 2 (low-abundance (LA) ARGs)
mexM	Cluster 2 (low-abundance (LA) ARGs)
mexN	Cluster 2 (low-abundance (LA) ARGs)
mexP	Cluster 2 (low-abundance (LA) ARGs)
mexQ	Cluster 2 (low-abundance (LA) ARGs)
MexR	Cluster 2 (low-abundance (LA) ARGs)
MexS	Cluster 2 (low-abundance (LA) ARGs)
MexT	Cluster 2 (low-abundance (LA) ARGs)
MexV	Cluster 2 (low-abundance (LA) ARGs)
MexW	Cluster 2 (low-abundance (LA) ARGs)
mexY	Cluster 2 (low-abundance (LA) ARGs)
MexZ	Cluster 2 (low-abundance (LA) ARGs)
Morganella morganii gyrB conferring resistance to fluoroquinolones	Cluster 1 (intermediate-abundance (IA) ARGs)
mphA	Cluster 2 (low-abundance (LA) ARGs)
msbA	Cluster 3 (differentially abundant(DA) ARGs
msrC	Cluster 1 (intermediate-abundance (IA) ARGs)
MuxA	Cluster 2 (low-abundance (LA) ARGs)
MuxB	Cluster 2 (low-abundance (LA) ARGs)
MuxC	Cluster 2 (low-abundance (LA) ARGs)
Mycobacterium tuberculosis rpsL mutations conferring resistance to Streptomycin	Cluster 1 (intermediate-abundance (IA) ARGs)
nalC	Cluster 2 (low-abundance (LA) ARGs)
nalD	Cluster 2 (low-abundance (LA) ARGs)
OmpA	Cluster 1 (intermediate-abundance (IA) ARGs)
OpmB	Cluster 2 (low-abundance (LA) ARGs)
OpmD	Cluster 2 (low-abundance (LA) ARGs)
opmE	Cluster 2 (low-abundance (LA) ARGs)
OpmH	Cluster 2 (low-abundance (LA) ARGs)
OprJ	Cluster 2 (low-abundance (LA) ARGs)
OprM	Cluster 2 (low-abundance (LA) ARGs)
OprN	Cluster 2 (low-abundance (LA) ARGs)
oqxA	Cluster 1 (intermediate-abundance (IA) ARGs)
oqxB	Cluster 1 (intermediate-abundance (IA) ARGs)
OXA-1	Cluster 1 (intermediate-abundance (IA) ARGs)
OXA-212	Cluster 1 (intermediate-abundance (IA) ARGs)
OXA-29	Cluster 1 (intermediate-abundance (IA) ARGs)
OXA-309	Cluster 1 (intermediate-abundance (IA) ARGs)
OXA-347	Cluster 1 (intermediate-abundance (IA) ARGs)
OXA-50	Cluster 2 (low-abundance (LA) ARGs)
OXY-1-1	Cluster 1 (intermediate-abundance (IA) ARGs)
OXY-1-6	Cluster 1 (intermediate-abundance (IA) ARGs)
ParR	Cluster 2 (low-abundance (LA) ARGs)
ParS	Cluster 2 (low-abundance (LA) ARGs)
PDC-1	Cluster 2 (low-abundance (LA) ARGs)
PmpM	Cluster 2 (low-abundance (LA) ARGs)
PmrF	Cluster 3 (differentially abundant(DA) ARGs
poxtA	Cluster 1 (intermediate-abundance (IA) ARGs)
Pseudomonas aeruginosa catB7	Cluster 2 (low-abundance (LA) ARGs)
Pseudomonas aeruginosa CpxR	Cluster 2 (low-abundance (LA) ARGs)
Pseudomonas aeruginosa emrE	Cluster 2 (low-abundance (LA) ARGs)
Pseudomonas aeruginosa soxR	Cluster 2 (low-abundance (LA) ARGs)
qacEdelta1	Cluster 1 (intermediate-abundance (IA) ARGs)
qacH	Cluster 1 (intermediate-abundance (IA) ARGs)
QnrB10	Cluster 1 (intermediate-abundance (IA) ARGs)
QnrB38	Cluster 1 (intermediate-abundance (IA) ARGs)
QnrB67	Cluster 1 (intermediate-abundance (IA) ARGs)
qnrE1	Cluster 1 (intermediate-abundance (IA) ARGs)
QnrS1	Cluster 1 (intermediate-abundance (IA) ARGs)
ramA	Cluster 1 (intermediate-abundance (IA) ARGs)
rmtD	Cluster 1 (intermediate-abundance (IA) ARGs)
rsmA	Cluster 3 (differentially abundant(DA) ARGs
SAT-2	Cluster 2 (low-abundance (LA) ARGs)
SAT-4	Cluster 2 (low-abundance (LA) ARGs)
SHV-1	Cluster 1 (intermediate-abundance (IA) ARGs)
SHV-11	Cluster 1 (intermediate-abundance (IA) ARGs)
SHV-83	Cluster 1 (intermediate-abundance (IA) ARGs)
Staphylococcus aureus norA	Cluster 1 (intermediate-abundance (IA) ARGs)
sul1	Cluster 1 (intermediate-abundance (IA) ARGs)
sul2	Cluster 2 (low-abundance (LA) ARGs)
sul3	Cluster 1 (intermediate-abundance (IA) ARGs)
TEM-1	Cluster 2 (low-abundance (LA) ARGs)
TEM-198	Cluster 1 (intermediate-abundance (IA) ARGs)
TEM-57	Cluster 1 (intermediate-abundance (IA) ARGs)
tet(40)	Cluster 4 (core ARGs)
tet(44)	Cluster 1 (intermediate-abundance (IA) ARGs)
tet(A)	Cluster 1 (intermediate-abundance (IA) ARGs)
tet(B)	Cluster 1 (intermediate-abundance (IA) ARGs)
tet(C)	Cluster 1 (intermediate-abundance (IA) ARGs)
tet(D)	Cluster 1 (intermediate-abundance (IA) ARGs)
tet(W/N/W)	Cluster 4 (core ARGs)
Tet(X4)	Cluster 1 (intermediate-abundance (IA) ARGs)
tet32	Cluster 4 (core ARGs)
tetA(46)	Cluster 1 (intermediate-abundance (IA) ARGs)
tetA(P)	Cluster 1 (intermediate-abundance (IA) ARGs)
tetB(46)	Cluster 1 (intermediate-abundance (IA) ARGs)
tetB(P)	Cluster 1 (intermediate-abundance (IA) ARGs)
tetM	Cluster 1 (intermediate-abundance (IA) ARGs)
tetO	Cluster 4 (core ARGs)
tetQ	Cluster 4 (core ARGs)
tetR	Cluster 1 (intermediate-abundance (IA) ARGs)
tetS	Cluster 1 (intermediate-abundance (IA) ARGs)
tetW	Cluster 4 (core ARGs)
tetX	Cluster 1 (intermediate-abundance (IA) ARGs)
TolC	Cluster 3 (differentially abundant(DA) ARGs
TriA	Cluster 2 (low-abundance (LA) ARGs)
TriB	Cluster 2 (low-abundance (LA) ARGs)
TriC	Cluster 2 (low-abundance (LA) ARGs)
Type A NfxB	Cluster 2 (low-abundance (LA) ARGs)
ugd	Cluster 3 (differentially abundant(DA) ARGs
vanB	Cluster 1 (intermediate-abundance (IA) ARGs)
vanG	Cluster 1 (intermediate-abundance (IA) ARGs)
vanHB	Cluster 1 (intermediate-abundance (IA) ARGs)
vanI	Cluster 4 (core ARGs)
vanRB	Cluster 1 (intermediate-abundance (IA) ARGs)
vanRD	Cluster 1 (intermediate-abundance (IA) ARGs)
vanRF	Cluster 1 (intermediate-abundance (IA) ARGs)
vanRG	Cluster 1 (intermediate-abundance (IA) ARGs)
vanSB	Cluster 1 (intermediate-abundance (IA) ARGs)
vanTG	Cluster 1 (intermediate-abundance (IA) ARGs)
vanUG	Cluster 1 (intermediate-abundance (IA) ARGs)
vanWB	Cluster 1 (intermediate-abundance (IA) ARGs)
vanWG	Cluster 1 (intermediate-abundance (IA) ARGs)
vanXB	Cluster 1 (intermediate-abundance (IA) ARGs)
vanXD	Cluster 1 (intermediate-abundance (IA) ARGs)
vanXYG	Cluster 1 (intermediate-abundance (IA) ARGs)
vanYB	Cluster 1 (intermediate-abundance (IA) ARGs)
Vibrio anguillarum chloramphenicol acetyltransferase	Cluster 1 (intermediate-abundance (IA) ARGs)
YajC	Cluster 2 (low-abundance (LA) ARGs)
YojI	Cluster 3 (differentially abundant(DA) ARGs

## Sheet: Infant
ARGs in the infant gut	Clusters
AAC(3)-IIa	Cluster 1 (intermediate-abundance (IA) ARGs
AAC(6')-Ie-APH(2'')-Ia	Cluster 1 (intermediate-abundance (IA) ARGs
AAC(6')-Im	Cluster 1 (intermediate-abundance (IA) ARGs
AAC(6')-Iy	Cluster 1 (intermediate-abundance (IA) ARGs
aadA13	Cluster 1 (intermediate-abundance (IA) ARGs
acrB	Cluster 2 (differentially abundant(DA) ARGs
acrD	Cluster 2 (differentially abundant(DA) ARGs
AcrE	Cluster 2 (differentially abundant(DA) ARGs
AcrF	Cluster 2 (differentially abundant(DA) ARGs
AcrS	Cluster 2 (differentially abundant(DA) ARGs
adeF	Cluster 3 (core ARGs)
APH(3'')-Ib	Cluster 1 (intermediate-abundance (IA) ARGs
APH(6)-Ic	Cluster 1 (intermediate-abundance (IA) ARGs
APH(6)-Id	Cluster 1 (intermediate-abundance (IA) ARGs
apmA	Cluster 1 (intermediate-abundance (IA) ARGs
bacA	Cluster 2 (differentially abundant(DA) ARGs
baeR	Cluster 2 (differentially abundant(DA) ARGs
baeS	Cluster 2 (differentially abundant(DA) ARGs
Bifidobacterium adolescentis rpoB mutants conferring resistance to rifampicin	Cluster 2 (differentially abundant(DA) ARGs
Bifidobacterium ileS conferring resistance to mupirocin	Cluster 1 (intermediate-abundance (IA) ARGs
Campylobacter coli chloramphenicol acetyltransferase	Cluster 1 (intermediate-abundance (IA) ARGs
catA4	Cluster 1 (intermediate-abundance (IA) ARGs
catB3	Cluster 1 (intermediate-abundance (IA) ARGs
catII from Escherichia coli K-12	Cluster 1 (intermediate-abundance (IA) ARGs
catP	Cluster 1 (intermediate-abundance (IA) ARGs
CblA-1	Cluster 1 (intermediate-abundance (IA) ARGs
CcrA	Cluster 1 (intermediate-abundance (IA) ARGs
cdeA	Cluster 1 (intermediate-abundance (IA) ARGs
cepA	Cluster 1 (intermediate-abundance (IA) ARGs
cfr(B)	Cluster 1 (intermediate-abundance (IA) ARGs
CfxA2	Cluster 1 (intermediate-abundance (IA) ARGs
CfxA6	Cluster 1 (intermediate-abundance (IA) ARGs
Clostridioides difficile gyrB conferring resistance to fluoroquinolone	Cluster 1 (intermediate-abundance (IA) ARGs
CMY-81	Cluster 1 (intermediate-abundance (IA) ARGs
cpxA	Cluster 2 (differentially abundant(DA) ARGs
CRP	Cluster 2 (differentially abundant(DA) ARGs
dfrC	Cluster 1 (intermediate-abundance (IA) ARGs
dfrE	Cluster 1 (intermediate-abundance (IA) ARGs
dfrF	Cluster 1 (intermediate-abundance (IA) ARGs
dfrG	Cluster 1 (intermediate-abundance (IA) ARGs
efmA	Cluster 1 (intermediate-abundance (IA) ARGs
efrA	Cluster 1 (intermediate-abundance (IA) ARGs
efrB	Cluster 1 (intermediate-abundance (IA) ARGs
emeA	Cluster 1 (intermediate-abundance (IA) ARGs
emrA	Cluster 2 (differentially abundant(DA) ARGs
emrB	Cluster 2 (differentially abundant(DA) ARGs
emrK	Cluster 2 (differentially abundant(DA) ARGs
emrR	Cluster 2 (differentially abundant(DA) ARGs
emrY	Cluster 2 (differentially abundant(DA) ARGs
eptA	Cluster 2 (differentially abundant(DA) ARGs
Erm(35)	Cluster 1 (intermediate-abundance (IA) ARGs
ErmA	Cluster 1 (intermediate-abundance (IA) ARGs
ErmB	Cluster 1 (intermediate-abundance (IA) ARGs
ErmC	Cluster 1 (intermediate-abundance (IA) ARGs
ErmF	Cluster 1 (intermediate-abundance (IA) ARGs
ErmT	Cluster 1 (intermediate-abundance (IA) ARGs
Escherichia coli acrA	Cluster 2 (differentially abundant(DA) ARGs
Escherichia coli acrR with mutation conferring multidrug antibiotic resistance	Cluster 2 (differentially abundant(DA) ARGs
Escherichia coli ampC beta-lactamase	Cluster 2 (differentially abundant(DA) ARGs
Escherichia coli ampC1 beta-lactamase	Cluster 1 (intermediate-abundance (IA) ARGs
Escherichia coli ampH beta-lactamase	Cluster 2 (differentially abundant(DA) ARGs
Escherichia coli EF-Tu mutants conferring resistance to Pulvomycin	Cluster 1 (intermediate-abundance (IA) ARGs
Escherichia coli emrE	Cluster 2 (differentially abundant(DA) ARGs
Escherichia coli fabI mutations conferring resistance to isoniazid and triclosan	Cluster 1 (intermediate-abundance (IA) ARGs
Escherichia coli gyrA conferring resistance to fluoroquinolones	Cluster 1 (intermediate-abundance (IA) ARGs
Escherichia coli marR mutant conferring antibiotic resistance	Cluster 2 (differentially abundant(DA) ARGs
Escherichia coli mdfA	Cluster 2 (differentially abundant(DA) ARGs
Escherichia coli parC conferring resistance to fluoroquinolone	Cluster 1 (intermediate-abundance (IA) ARGs
Escherichia coli PtsI with mutation conferring resistance to fosfomycin	Cluster 1 (intermediate-abundance (IA) ARGs
Escherichia coli soxR with mutation conferring antibiotic resistance	Cluster 2 (differentially abundant(DA) ARGs
Escherichia coli soxS with mutation conferring antibiotic resistance	Cluster 2 (differentially abundant(DA) ARGs
evgA	Cluster 2 (differentially abundant(DA) ARGs
evgS	Cluster 2 (differentially abundant(DA) ARGs
FosA2	Cluster 1 (intermediate-abundance (IA) ARGs
gadW	Cluster 2 (differentially abundant(DA) ARGs
gadX	Cluster 2 (differentially abundant(DA) ARGs
golS	Cluster 1 (intermediate-abundance (IA) ARGs
H-NS	Cluster 2 (differentially abundant(DA) ARGs
Haemophilus influenzae PBP3 conferring resistance to beta-lactam antibiotics	Cluster 2 (differentially abundant(DA) ARGs
hmrM	Cluster 1 (intermediate-abundance (IA) ARGs
kdpE	Cluster 2 (differentially abundant(DA) ARGs
Klebsiella pneumoniae KpnE	Cluster 2 (differentially abundant(DA) ARGs
Klebsiella pneumoniae KpnG	Cluster 1 (intermediate-abundance (IA) ARGs
Klebsiella pneumoniae KpnH	Cluster 1 (intermediate-abundance (IA) ARGs
Klebsiella pneumoniae OmpK37	Cluster 1 (intermediate-abundance (IA) ARGs
LlmA 23S ribosomal RNA methyltransferase	Cluster 1 (intermediate-abundance (IA) ARGs
lnuC	Cluster 1 (intermediate-abundance (IA) ARGs
lsaA	Cluster 1 (intermediate-abundance (IA) ARGs
lsaC	Cluster 1 (intermediate-abundance (IA) ARGs
marA	Cluster 2 (differentially abundant(DA) ARGs
MCR-9.1	Cluster 1 (intermediate-abundance (IA) ARGs
mdsA	Cluster 1 (intermediate-abundance (IA) ARGs
mdtA	Cluster 2 (differentially abundant(DA) ARGs
mdtB	Cluster 2 (differentially abundant(DA) ARGs
mdtC	Cluster 2 (differentially abundant(DA) ARGs
mdtE	Cluster 2 (differentially abundant(DA) ARGs
mdtF	Cluster 2 (differentially abundant(DA) ARGs
mdtG	Cluster 2 (differentially abundant(DA) ARGs
MdtK	Cluster 1 (intermediate-abundance (IA) ARGs
mdtN	Cluster 2 (differentially abundant(DA) ARGs
mdtO	Cluster 2 (differentially abundant(DA) ARGs
mdtP	Cluster 2 (differentially abundant(DA) ARGs
mecA	Cluster 1 (intermediate-abundance (IA) ARGs
mef(B)	Cluster 1 (intermediate-abundance (IA) ARGs
Mef(En2)	Cluster 1 (intermediate-abundance (IA) ARGs
mel	Cluster 1 (intermediate-abundance (IA) ARGs
Morganella morganii gyrB conferring resistance to fluoroquinolone	Cluster 1 (intermediate-abundance (IA) ARGs
mphB	Cluster 1 (intermediate-abundance (IA) ARGs
msbA	Cluster 2 (differentially abundant(DA) ARGs
norA	Cluster 1 (intermediate-abundance (IA) ARGs
oqxA	Cluster 1 (intermediate-abundance (IA) ARGs
oqxB	Cluster 1 (intermediate-abundance (IA) ARGs
patA	Cluster 1 (intermediate-abundance (IA) ARGs
patB	Cluster 1 (intermediate-abundance (IA) ARGs
pmrA	Cluster 1 (intermediate-abundance (IA) ARGs
PmrF	Cluster 2 (differentially abundant(DA) ARGs
poxtA	Cluster 1 (intermediate-abundance (IA) ARGs
qacH	Cluster 1 (intermediate-abundance (IA) ARGs
ramA	Cluster 1 (intermediate-abundance (IA) ARGs
ROB-1	Cluster 1 (intermediate-abundance (IA) ARGs
SAT-2	Cluster 1 (intermediate-abundance (IA) ARGs
SAT-4	Cluster 1 (intermediate-abundance (IA) ARGs
sdiA	Cluster 1 (intermediate-abundance (IA) ARGs
Streptococcus agalactiae mprF	Cluster 1 (intermediate-abundance (IA) ARGs
sul2	Cluster 1 (intermediate-abundance (IA) ARGs
TEM-1	Cluster 1 (intermediate-abundance (IA) ARGs
TEM-79	Cluster 1 (intermediate-abundance (IA) ARGs
tet(40)	Cluster 1 (intermediate-abundance (IA) ARGs
tet(44)	Cluster 1 (intermediate-abundance (IA) ARGs
tet(45)	Cluster 1 (intermediate-abundance (IA) ARGs
tet(W/N/W)	Cluster 2 (differentially abundant(DA) ARGs
Tet(X3)	Cluster 1 (intermediate-abundance (IA) ARGs
Tet(X4)	Cluster 1 (intermediate-abundance (IA) ARGs
tet32	Cluster 1 (intermediate-abundance (IA) ARGs
tetA(46)	Cluster 1 (intermediate-abundance (IA) ARGs
tetA(P)	Cluster 1 (intermediate-abundance (IA) ARGs
tetB(46)	Cluster 1 (intermediate-abundance (IA) ARGs
tetB(P)	Cluster 1 (intermediate-abundance (IA) ARGs
tetM	Cluster 1 (intermediate-abundance (IA) ARGs
tetO	Cluster 2 (differentially abundant(DA) ARGs
tetQ	Cluster 3 (core ARGs)
tetR	Cluster 1 (intermediate-abundance (IA) ARGs
tetW	Cluster 1 (intermediate-abundance (IA) ARGs
tetX	Cluster 1 (intermediate-abundance (IA) ARGs
TolC	Cluster 2 (differentially abundant(DA) ARGs
ugd	Cluster 2 (differentially abundant(DA) ARGs
vanD	Cluster 1 (intermediate-abundance (IA) ARGs
vanG	Cluster 1 (intermediate-abundance (IA) ARGs
vanHD	Cluster 1 (intermediate-abundance (IA) ARGs
vanI	Cluster 1 (intermediate-abundance (IA) ARGs
vanRC	Cluster 1 (intermediate-abundance (IA) ARGs
vanRD	Cluster 1 (intermediate-abundance (IA) ARGs
vanRG	Cluster 1 (intermediate-abundance (IA) ARGs
vanRI	Cluster 1 (intermediate-abundance (IA) ARGs
vanSC	Cluster 1 (intermediate-abundance (IA) ARGs
vanTC	Cluster 1 (intermediate-abundance (IA) ARGs
vanTG	Cluster 1 (intermediate-abundance (IA) ARGs
vanUG	Cluster 1 (intermediate-abundance (IA) ARGs
vanWG	Cluster 1 (intermediate-abundance (IA) ARGs
vanXD	Cluster 1 (intermediate-abundance (IA) ARGs
vanXYC	Cluster 1 (intermediate-abundance (IA) ARGs
vanXYG	Cluster 1 (intermediate-abundance (IA) ARGs
vgaA	Cluster 1 (intermediate-abundance (IA) ARGs
YojI	Cluster 2 (differentially abundant(DA) ARGs
AAC(3)-IV	Cluster 1 (intermediate-abundance (IA) ARGs
APH(3')-Ia	Cluster 1 (intermediate-abundance (IA) ARGs
CfxA	Cluster 1 (intermediate-abundance (IA) ARGs
cmlA6	Cluster 1 (intermediate-abundance (IA) ARGs
CMY-112	Cluster 1 (intermediate-abundance (IA) ARGs
CMY-79	Cluster 1 (intermediate-abundance (IA) ARGs
Escherichia coli GlpT with mutation conferring resistance to fosfomycin	Cluster 2 (differentially abundant(DA) ARGs
Escherichia coli UhpT with mutation conferring resistance to fosfomycin	Cluster 1 (intermediate-abundance (IA) ARGs
Klebsiella pneumoniae KpnF	Cluster 2 (differentially abundant(DA) ARGs
mdtH	Cluster 2 (differentially abundant(DA) ARGs
mdtM	Cluster 2 (differentially abundant(DA) ARGs
QnrS1	Cluster 1 (intermediate-abundance (IA) ARGs
vanSD	Cluster 1 (intermediate-abundance (IA) ARGs
AAC(3)-IId	Cluster 1 (intermediate-abundance (IA) ARGs
AAC(6')-Ib-cr	Cluster 1 (intermediate-abundance (IA) ARGs
aadA5	Cluster 1 (intermediate-abundance (IA) ARGs
ANT(6)-Ib	Cluster 1 (intermediate-abundance (IA) ARGs
catI	Cluster 1 (intermediate-abundance (IA) ARGs
dfrA17	Cluster 1 (intermediate-abundance (IA) ARGs
DHA-2	Cluster 1 (intermediate-abundance (IA) ARGs
Erm(49)	Cluster 1 (intermediate-abundance (IA) ARGs
Escherichia coli cyaA with mutation conferring resistance to fosfomycin	Cluster 1 (intermediate-abundance (IA) ARGs
Klebsiella pneumoniae acrR with mutation conferring multidrug antibiotic resistance	Cluster 1 (intermediate-abundance (IA) ARGs
mphA	Cluster 1 (intermediate-abundance (IA) ARGs
QnrB66	Cluster 1 (intermediate-abundance (IA) ARGs
Streptococcus suis chloramphenicol acetyltransferase	Cluster 1 (intermediate-abundance (IA) ARGs
sul1	Cluster 1 (intermediate-abundance (IA) ARGs
tet(A)	Cluster 1 (intermediate-abundance (IA) ARGs
APH(2'')-IIa	Cluster 1 (intermediate-abundance (IA) ARGs
Clostridium perfringens mprF	Cluster 1 (intermediate-abundance (IA) ARGs
CTX-M-14	Cluster 1 (intermediate-abundance (IA) ARGs
FosA7	Cluster 1 (intermediate-abundance (IA) ARGs
mphC	Cluster 1 (intermediate-abundance (IA) ARGs
Mycobacterium tuberculosis rpsL mutations conferring resistance to Streptomycin	Cluster 1 (intermediate-abundance (IA) ARGs
OXY-2-4	Cluster 1 (intermediate-abundance (IA) ARGs
tet(B)	Cluster 1 (intermediate-abundance (IA) ARGs
tet(H)	Cluster 1 (intermediate-abundance (IA) ARGs
vanC	Cluster 1 (intermediate-abundance (IA) ARGs
vanYD	Cluster 1 (intermediate-abundance (IA) ARGs
catQ	Cluster 1 (intermediate-abundance (IA) ARGs
CMY-98	Cluster 1 (intermediate-abundance (IA) ARGs
CfxA3	Cluster 1 (intermediate-abundance (IA) ARGs
dfrA8	Cluster 1 (intermediate-abundance (IA) ARGs
msrA	Cluster 1 (intermediate-abundance (IA) ARGs
tet(K)	Cluster 1 (intermediate-abundance (IA) ARGs
tetU	Cluster 1 (intermediate-abundance (IA) ARGs
CfxA4	Cluster 1 (intermediate-abundance (IA) ARGs
aadS	Cluster 1 (intermediate-abundance (IA) ARGs
APH(3')-IIIa	Cluster 1 (intermediate-abundance (IA) ARGs
DHA-16	Cluster 1 (intermediate-abundance (IA) ARGs
ErmQ	Cluster 1 (intermediate-abundance (IA) ARGs
msrC	Cluster 1 (intermediate-abundance (IA) ARGs
OXA-85	Cluster 1 (intermediate-abundance (IA) ARGs
catS	Cluster 1 (intermediate-abundance (IA) ARGs
ErmG	Cluster 1 (intermediate-abundance (IA) ARGs
PC1 beta-lactamase (blaZ)	Cluster 1 (intermediate-abundance (IA) ARGs
QnrD1	Cluster 1 (intermediate-abundance (IA) ARGs
QnrD2	Cluster 1 (intermediate-abundance (IA) ARGs
aad(6)	Cluster 1 (intermediate-abundance (IA) ARGs
catII	Cluster 1 (intermediate-abundance (IA) ARGs
EreD	Cluster 1 (intermediate-abundance (IA) ARGs
TEM-216	Cluster 1 (intermediate-abundance (IA) ARGs
ANT(6)-Ia	Cluster 1 (intermediate-abundance (IA) ARGs
APH(2'')-If	Cluster 1 (intermediate-abundance (IA) ARGs
CMY-100	Cluster 1 (intermediate-abundance (IA) ARGs
QnrB12	Cluster 1 (intermediate-abundance (IA) ARGs
tet(C)	Cluster 1 (intermediate-abundance (IA) ARGs
APH(4)-Ia	Cluster 1 (intermediate-abundance (IA) ARGs
FosA5	Cluster 1 (intermediate-abundance (IA) ARGs
Klebsiella pneumoniae acrA	Cluster 1 (intermediate-abundance (IA) ARGs
Staphylococcus aureus gyrB conferring resistance to aminocoumarin	Cluster 1 (intermediate-abundance (IA) ARGs
AAC(6')-Ii	Cluster 1 (intermediate-abundance (IA) ARGs
CfxA5	Cluster 1 (intermediate-abundance (IA) ARGs
dfrA1	Cluster 1 (intermediate-abundance (IA) ARGs
TEM-57	Cluster 1 (intermediate-abundance (IA) ARGs
CARB-3	Cluster 1 (intermediate-abundance (IA) ARGs
cmlA1	Cluster 1 (intermediate-abundance (IA) ARGs
lsaE	Cluster 1 (intermediate-abundance (IA) ARGs
aadA2	Cluster 1 (intermediate-abundance (IA) ARGs
ACT-24	Cluster 1 (intermediate-abundance (IA) ARGs
ACT-8	Cluster 1 (intermediate-abundance (IA) ARGs
dfrA12	Cluster 1 (intermediate-abundance (IA) ARGs
LnuP	Cluster 1 (intermediate-abundance (IA) ARGs
FosA6	Cluster 1 (intermediate-abundance (IA) ARGs
LEN-2	Cluster 1 (intermediate-abundance (IA) ARGs
ACI-1	Cluster 1 (intermediate-abundance (IA) ARGs
QnrB9	Cluster 1 (intermediate-abundance (IA) ARGs
aadA24	Cluster 1 (intermediate-abundance (IA) ARGs
sul3	Cluster 1 (intermediate-abundance (IA) ARGs
TEM-2	Cluster 1 (intermediate-abundance (IA) ARGs
AAC(3)-IIc	Cluster 1 (intermediate-abundance (IA) ARGs
CMY-13	Cluster 1 (intermediate-abundance (IA) ARGs
QnrB15	Cluster 1 (intermediate-abundance (IA) ARGs
QnrB29	Cluster 1 (intermediate-abundance (IA) ARGs
clcD	Cluster 1 (intermediate-abundance (IA) ARGs
CTX-M-15	Cluster 1 (intermediate-abundance (IA) ARGs
CMY-77	Cluster 1 (intermediate-abundance (IA) ARGs
DHA-17	Cluster 1 (intermediate-abundance (IA) ARGs
QnrB17	Cluster 1 (intermediate-abundance (IA) ARGs
tet(D)	Cluster 1 (intermediate-abundance (IA) ARGs
AAC(2')-IIa	Cluster 1 (intermediate-abundance (IA) ARGs
aadA	Cluster 1 (intermediate-abundance (IA) ARGs
aadA9	Cluster 1 (intermediate-abundance (IA) ARGs
CMY-48	Cluster 1 (intermediate-abundance (IA) ARGs
QnrB67	Cluster 1 (intermediate-abundance (IA) ARGs
CMY-70	Cluster 1 (intermediate-abundance (IA) ARGs
TEM-12	Cluster 1 (intermediate-abundance (IA) ARGs
TEM-150	Cluster 1 (intermediate-abundance (IA) ARGs
TEM-168	Cluster 1 (intermediate-abundance (IA) ARGs
ANT(3'')-IIa	Cluster 1 (intermediate-abundance (IA) ARGs
CMY-65	Cluster 1 (intermediate-abundance (IA) ARGs
CMY-74	Cluster 1 (intermediate-abundance (IA) ARGs
TEM-84	Cluster 1 (intermediate-abundance (IA) ARGs
Haemophilus parainfluenzae gyrA conferring resistance to fluoroquinolones	Cluster 1 (intermediate-abundance (IA) ARGs
ACT-23	Cluster 1 (intermediate-abundance (IA) ARGs
ACT-38	Cluster 1 (intermediate-abundance (IA) ARGs
OXA-347	Cluster 1 (intermediate-abundance (IA) ARGs
QnrB21	Cluster 1 (intermediate-abundance (IA) ARGs
TEM-166	Cluster 1 (intermediate-abundance (IA) ARGs
AAC(3)-IIe	Cluster 1 (intermediate-abundance (IA) ARGs
fusB	Cluster 1 (intermediate-abundance (IA) ARGs
ErmX	Cluster 1 (intermediate-abundance (IA) ARGs
Enterococcus faecalis chloramphenicol acetyltransferase	Cluster 1 (intermediate-abundance (IA) ARGs
CMY-51	Cluster 1 (intermediate-abundance (IA) ARGs
CMY-67	Cluster 1 (intermediate-abundance (IA) ARGs
CTX-M-9	Cluster 1 (intermediate-abundance (IA) ARGs
dfrA16	Cluster 1 (intermediate-abundance (IA) ARGs
ACT-1	Cluster 1 (intermediate-abundance (IA) ARGs
QnrB69	Cluster 1 (intermediate-abundance (IA) ARGs
aadA3	Cluster 1 (intermediate-abundance (IA) ARGs
OXY-1-3	Cluster 1 (intermediate-abundance (IA) ARGs
CMY-34	Cluster 1 (intermediate-abundance (IA) ARGs
CMY-132	Cluster 1 (intermediate-abundance (IA) ARGs
QnrB6	Cluster 1 (intermediate-abundance (IA) ARGs
dfrA5	Cluster 1 (intermediate-abundance (IA) ARGs
OXY-2-8	Cluster 1 (intermediate-abundance (IA) ARGs
QnrB59	Cluster 1 (intermediate-abundance (IA) ARGs
OXY-2-7	Cluster 1 (intermediate-abundance (IA) ARGs
dfrA7	Cluster 1 (intermediate-abundance (IA) ARGs
APH(3')-IIa	Cluster 1 (intermediate-abundance (IA) ARGs
SHV-1	Cluster 1 (intermediate-abundance (IA) ARGs
TEM-135	Cluster 1 (intermediate-abundance (IA) ARGs
OXY-1-2	Cluster 1 (intermediate-abundance (IA) ARGs
OXY-2-6	Cluster 1 (intermediate-abundance (IA) ARGs
CMY-2	Cluster 1 (intermediate-abundance (IA) ARGs
SHV-37	Cluster 1 (intermediate-abundance (IA) ARGs
TEM-43	Cluster 1 (intermediate-abundance (IA) ARGs
ACT-25	Cluster 1 (intermediate-abundance (IA) ARGs
lnuB	Cluster 1 (intermediate-abundance (IA) ARGs
CMY-118	Cluster 1 (intermediate-abundance (IA) ARGs
OXY-2-2	Cluster 1 (intermediate-abundance (IA) ARGs
LEN-22	Cluster 1 (intermediate-abundance (IA) ARGs
OXA-1	Cluster 1 (intermediate-abundance (IA) ARGs
dfrA14	Cluster 1 (intermediate-abundance (IA) ARGs
OXY-6-2	Cluster 1 (intermediate-abundance (IA) ARGs
APH(3')-VIIa	Cluster 1 (intermediate-abundance (IA) ARGs
SHV-168	Cluster 1 (intermediate-abundance (IA) ARGs
CMY-80	Cluster 1 (intermediate-abundance (IA) ARGs
CTX-M-1	Cluster 1 (intermediate-abundance (IA) ARGs
DHA-14	Cluster 1 (intermediate-abundance (IA) ARGs
CTX-M-144	Cluster 1 (intermediate-abundance (IA) ARGs
CMY-104	Cluster 1 (intermediate-abundance (IA) ARGs
aadA6	Cluster 1 (intermediate-abundance (IA) ARGs
ACT-18	Cluster 1 (intermediate-abundance (IA) ARGs
ACT-17	Cluster 1 (intermediate-abundance (IA) ARGs
CMY-72	Cluster 1 (intermediate-abundance (IA) ARGs
SHV-60	Cluster 1 (intermediate-abundance (IA) ARGs
OXY-2-1	Cluster 1 (intermediate-abundance (IA) ARGs
OXY-6-4	Cluster 1 (intermediate-abundance (IA) ARGs
dfrA15	Cluster 1 (intermediate-abundance (IA) ARGs
Campylobacter jejuni gyrA conferring resistance to fluoroquinolones	Cluster 1 (intermediate-abundance (IA) ARGs
OKP-B-8	Cluster 1 (intermediate-abundance (IA) ARGs
SHV-80	Cluster 1 (intermediate-abundance (IA) ARGs
ACT-36	Cluster 1 (intermediate-abundance (IA) ARGs
TEM-186	Cluster 1 (intermediate-abundance (IA) ARGs
LEN-9	Cluster 1 (intermediate-abundance (IA) ARGs
ANT(2'')-Ia	Cluster 1 (intermediate-abundance (IA) ARGs
TEM-122	Cluster 1 (intermediate-abundance (IA) ARGs
CMY-69	Cluster 1 (intermediate-abundance (IA) ARGs
CMY-101	Cluster 1 (intermediate-abundance (IA) ARGs
QnrB10	Cluster 1 (intermediate-abundance (IA) ARGs
OXY-1-1	Cluster 1 (intermediate-abundance (IA) ARGs
SHV-78	Cluster 1 (intermediate-abundance (IA) ARGs
CTX-M-27	Cluster 1 (intermediate-abundance (IA) ARGs
SHV-11	Cluster 1 (intermediate-abundance (IA) ARGs
CTX-M-8	Cluster 1 (intermediate-abundance (IA) ARGs
SHV-108	Cluster 1 (intermediate-abundance (IA) ARGs
SHV-27	Cluster 1 (intermediate-abundance (IA) ARGs
aadA15	Cluster 1 (intermediate-abundance (IA) ARGs
SHV-28	Cluster 1 (intermediate-abundance (IA) ARGs
TEM-10	Cluster 1 (intermediate-abundance (IA) ARGs
CMY-24	Cluster 1 (intermediate-abundance (IA) ARGs
OXY-5-1	Cluster 1 (intermediate-abundance (IA) ARGs
TEM-54	Cluster 1 (intermediate-abundance (IA) ARGs
LEN-16	Cluster 1 (intermediate-abundance (IA) ARGs
CKO-1	Cluster 1 (intermediate-abundance (IA) ARGs
CMY-83	Cluster 1 (intermediate-abundance (IA) ARGs
LEN-17	Cluster 1 (intermediate-abundance (IA) ARGs
OXY-6-1	Cluster 1 (intermediate-abundance (IA) ARGs
TEM-141	Cluster 1 (intermediate-abundance (IA) ARGs
SHV-33	Cluster 1 (intermediate-abundance (IA) ARGs
LEN-37	Cluster 1 (intermediate-abundance (IA) ARGs
