# Supplementary material for: Differential responses of the gut microbiome and resistome to antibiotic exposures in infants and adults
Source: Nat Commun. 2023 Dec 22;14:8526. doi: 10.1038/s41467-023-44289-6 (PMC10746713; doi:10.1038/s41467-023-44289-6)
Supplement: Supplementary file 7 — Dataset 4 [file 41467_2023_44289_MOESM7_ESM.xlsx]

## Sheet: ARGs
Supplementary Dataset 4.The number of type of ARGs or MGEs in the shared ARG-carrying or MGE-carrying bacterial species.
Bacterial species	ARGs_infant	ARGs_adult	ARG_num_infant	ARG_num_adult
51-20 sp001917175	poxtA, adeF	poxtA, adeF	2	2
Agathobacter faecis	aad(6), APH(3')-IIIa, SAT-4, ErmB, tetO, tet(40)	catS	6	1
Agathobacter rectalis	tetO, catS	dfrF	2	1
Akkermansia muciniphila	adeF, tet(W/N/W), APH(3'')-Ib, APH(6)-Id, sul2, lnuC	adeF, APH(6)-Id, sul2, APH(3'')-Ib	6	4
Alistipes finegoldii	adeF, tetQ, ErmF	adeF, Mef(En2), CfxA2	3	3
Alistipes ihumii	adeF	adeF, Mef(En2)	1	2
Alistipes onderdonkii	adeF, CfxA2, Mef(En2), tetQ	adeF, tetQ, CfxA3, CfxA2	4	4
Alistipes putredinis	adeF, aadS, tetX, tetQ, ErmF, CfxA2, Mef(En2), Erm(35)	adeF, tetQ, CfxA2, Mef(En2), sul2	8	5
Alistipes senegalensis	adeF, Bifidobacterium adolescentis rpoB mutants conferring resistance to rifampicin	adeF	2	1
Alistipes shahii	adeF, CfxA2	adeF, Mef(En2), CfxA3, OXA-347, tetX, aadS, Tet(X4)	2	7
Alistipes timonensis	adeF	adeF	1	1
Anaerostipes sp000508985	vanRD	vanRD	1	1
Bacteroides caccae	adeF, tetQ, Mef(En2), CfxA3, CblA-1	adeF, tetQ, tetX, aadS	5	4
Bacteroides cellulosilyticus	adeF, Mef(En2), tetQ, sul2, CfxA3	adeF, aadS, ErmF, CfxA2, Mef(En2)	5	5
Bacteroides clarus	adeF	adeF	1	1
Bacteroides eggerthii	adeF, Mef(En2)	adeF, ErmF, Mef(En2), sul2	2	4
Bacteroides faecis	adeF	adeF	1	1
Bacteroides finegoldii	adeF	adeF	1	1
Bacteroides fragilis	adeF, tetQ, Mef(En2), cepA, ErmG, CcrA, CfxA2, tetX, ErmF, mel, aadS, CfxA4, ErmB, CblA-1	adeF, cepA, CfxA2, CcrA	14	4
Bacteroides intestinalis	adeF	adeF	1	1
Bacteroides nordii	adeF	adeF	1	1
Bacteroides ovatus	adeF, tetQ, OXA-347, ErmF, aadS, Mef(En2), CfxA4	adeF, tetQ, Mef(En2)	7	3
Bacteroides salyersiae	adeF, Mef(En2)	adeF, Mef(En2)	2	2
Bacteroides sp003463205	adeF	adeF	1	1
Bacteroides stercoris	adeF, Mef(En2), tetQ, CfxA2	adeF, Mef(En2), CfxA2	4	3
Bacteroides thetaiotaomicron	adeF, Mef(En2), APH(6)-Id, sul2, APH(3'')-Ib, CblA-1, CfxA6, ErmG, tetQ, CfxA2, tetX, ErmF, aadS, CfxA3	adeF	14	1
Bacteroides uniformis	adeF, CblA-1, Mef(En2), tetQ, ErmB, ErmF, tetX, ErmG, CfxA4, mel, CfxA2, CfxA5	CblA-1, adeF, Mef(En2), ErmG, tetQ, ErmF, tetX, CfxA2, CfxA3	12	9
Bacteroides xylanisolvens	adeF, Mef(En2), tetQ, CfxA3	adeF, ErmF	4	2
Barnesiella intestinihominis	adeF, ErmF, tetX	adeF, tetQ, Mef(En2), OXA-347, ErmF, ErmG	3	6
Bifidobacterium adolescentis	Bifidobacterium adolescentis rpoB mutants conferring resistance to rifampicin, tet(W/N/W)	Bifidobacterium adolescentis rpoB mutants conferring resistance to rifampicin, Mycobacterium tuberculosis rpsL mutations conferring resistance to Streptomycin, Bifidobacterium bifidum ileS conferring resistance to mupirocin, dfrF	2	4
Bifidobacterium animalis	Bifidobacterium adolescentis rpoB mutants conferring resistance to rifampicin, tet(W/N/W)	Bifidobacterium adolescentis rpoB mutants conferring resistance to rifampicin, tetW, tet(W/N/W)	2	3
Bifidobacterium bifidum	Bifidobacterium ileS conferring resistance to mupirocin, Bifidobacterium adolescentis rpoB mutants conferring resistance to rifampicin, tet(W/N/W), tetW	Bifidobacterium adolescentis rpoB mutants conferring resistance to rifampicin, Bifidobacterium bifidum ileS conferring resistance to mupirocin	4	2
Bifidobacterium catenulatum	Bifidobacterium adolescentis rpoB mutants conferring resistance to rifampicin, Streptococcus suis chloramphenicol acetyltransferase, dfrF, SAT-4, APH(3')-IIIa, aad(6), tet(W/N/W), tetW	Bifidobacterium adolescentis rpoB mutants conferring resistance to rifampicin, tetW	8	2
Bifidobacterium dentium	Bifidobacterium adolescentis rpoB mutants conferring resistance to rifampicin	Bifidobacterium adolescentis rpoB mutants conferring resistance to rifampicin	1	1
Bifidobacterium longum	Bifidobacterium adolescentis rpoB mutants conferring resistance to rifampicin, Bifidobacterium ileS conferring resistance to mupirocin, Erm(49), tetW	Bifidobacterium adolescentis rpoB mutants conferring resistance to rifampicin, Bifidobacterium bifidum ileS conferring resistance to mupirocin, Erm(49)	4	3
Bilophila wadsworthia	adeF, tet(W/N/W), baeR	tet(W/N/W), adeF, ErmG, mel	3	4
Butyricimonas faecalis	adeF	adeF	1	1
Butyricimonas faecihominis	adeF	adeF	1	1
CAG-110 sp003525905	vanXYG	vanXYG, vanRG	1	2
CAG-115 sp003531585	vanI, Campylobacter coli chloramphenicol acetyltransferase	vanI, vanUG, vanRG	2	3
CAG-180 sp000432435	tetW, tet(W/N/W), apmA, tetO	vanI, vanXYG, tetW, vanWG, vanRG	4	5
CAG-267 sp001917135	adeF	adeF	1	1
CAG-45 sp000438375	poxtA	poxtA	1	1
CAG-495 sp000432275	adeF	adeF	1	1
CAG-495 sp000436375	adeF	adeF	1	1
CAG-495 sp001917125	adeF, tetO, tet(W/N/W)	adeF	3	1
CAG-83 sp000431575	vanI	vanI, tetW	1	2
CAG-83 sp000435555	tet(W/N/W)	vanI, tetW, tet(W/N/W), tet32	1	4
CAG-83 sp001916855	vanI	vanI, vanTG	1	2
CAG-83 sp900545585	vanI	vanRG, vanXYG, vanI, tet(W/N/W), tet32	1	5
CAG-83 sp900547745	vanI	vanRG, vanXYG	1	2
CAG-882 sp003486385	vanI	vanI	1	1
Citrobacter braakii	H-NS, mdtG, CRP, Escherichia coli marR mutant conferring antibiotic resistance, Klebsiella pneumoniae KpnE, marA, Klebsiella pneumoniae KpnF, kdpE, Escherichia coli mdfA, Haemophilus influenzae PBP3 conferring resistance to beta-lactam antibiotics, Escherichia coli acrA, Escherichia coli ampH beta-lactamase, Escherichia coli soxS with mutation conferring antibiotic resistance, Escherichia coli Uh…	Klebsiella pneumoniae KpnE, H-NS, marA, PmrF, mdtB, Klebsiella pneumoniae KpnF, Escherichia coli marR mutant conferring antibiotic resistance, baeR, mdtC, Escherichia coli GlpT with mutation conferring resistance to fosfomycin, mdtG, msbA, CRP, Escherichia coli UhpT with mutation conferring resistance to fosfomycin, CMY-83, Escherichia coli ampH beta-lactamase, Escherichia coli mdfA, kdpE, adeF, …	36	46
Citrobacter koseri	FosA7, Escherichia coli mdfA, Escherichia coli marR mutant conferring antibiotic resistance, marA, H-NS, Klebsiella pneumoniae KpnF, Klebsiella pneumoniae KpnE, CRP, kdpE, Escherichia coli ampH beta-lactamase, Escherichia coli UhpT with mutation conferring resistance to fosfomycin, Escherichia coli acrA, acrB, msbA, Escherichia coli ampC1 beta-lactamase, mdtG, Escherichia coli GlpT with mutation …	mdtG, mdtC, mdtB, baeR, Haemophilus influenzae PBP3 conferring resistance to beta-lactam antibiotics, Escherichia coli mdfA, Escherichia coli ampH beta-lactamase, CRP, adeF, Escherichia coli marR mutant conferring antibiotic resistance, marA, kdpE, Escherichia coli UhpT with mutation conferring resistance to fosfomycin, Escherichia coli acrR with mutation conferring multidrug antibiotic resistanc…	18	26
Clostridium sp003024715	poxtA	poxtA	1	1
Coprobacter fastidiosus	adeF	adeF, Mef(En2)	1	2
Coprobacter secundus	adeF	adeF	1	1
Desulfovibrio desulfuricans	adeF	adeF	1	1
Desulfovibrio piger	adeF	adeF	1	1
Dialister invisus	adeF	adeF, tet(W/N/W)	1	2
Eggerthella lenta	ErmT, APH(3')-IIIa, tet(W/N/W)	tet(W/N/W), ErmT, APH(3')-IIIa	3	3
Eisenbergiella tayi	poxtA	poxtA	1	1
Enterococcus faecalis	efrA, emeA, lsaA, efrB, dfrE	lsaA, efrA, efrB, dfrE, emeA	5	5
Escherichia coli	baeS, mdtF, mdtE, mdtN, mdtO, eptA, Escherichia coli ampC beta-lactamase, Escherichia coli acrR with mutation conferring multidrug antibiotic resistance, Escherichia coli EF-Tu mutants conferring resistance to Pulvomycin, Escherichia coli ampH beta-lactamase, Klebsiella pneumoniae KpnF, Klebsiella pneumoniae KpnE, cpxA, Escherichia coli mdfA, CRP, mdtC, mdtB, mdtA, AcrF, AcrS, AcrE, baeR, evgS, e…	YojI, cpxA, emrY, mdtH, mdtG, TolC, bacA, H-NS, mdtP, Escherichia coli soxR with mutation conferring antibiotic resistance, eptA, mdtN, mdtO, Escherichia coli soxS with mutation conferring antibiotic resistance, Escherichia coli marR mutant conferring antibiotic resistance, marA, Klebsiella pneumoniae KpnF, Klebsiella pneumoniae KpnE, Haemophilus influenzae PBP3 conferring resistance to beta-lact…	69	67
Escherichia dysenteriae	mdtF, mdtE, gadX, gadW, PmrF, mdtM, Escherichia coli ampH beta-lactamase, Escherichia coli ampC beta-lactamase, emrR, emrB, emrA, mdtC, mdtA, baeS, baeR, mdtB, Escherichia coli GlpT with mutation conferring resistance to fosfomycin, YojI, mdtG, mdtH, kdpE, bacA, TolC, Escherichia coli mdfA, msbA, H-NS, Escherichia coli soxR with mutation conferring antibiotic resistance, Escherichia coli soxS wit…	mdtA, PmrF, Escherichia coli ampC1 beta-lactamase, CRP, Escherichia coli ampH beta-lactamase, emrR, emrB, emrA, rsmA, Klebsiella pneumoniae KpnF, Klebsiella pneumoniae KpnE, YojI, bacA, Escherichia coli gyrA conferring resistance to fluoroquinolones, emrY, cpxA, mdtF, mdtE, gadW, gadX, baeS, mdtB, baeR, mdtC, Haemophilus influenzae PBP3 conferring resistance to beta-lactam antibiotics, TolC, kdpE…	56	54
Escherichia marmotae	YojI, baeS, emrA, Klebsiella pneumoniae KpnH, msbA, Klebsiella pneumoniae KpnE, Klebsiella pneumoniae KpnF, acrD, mdtN, mdtE, mdtF, AcrS, AcrF, AcrE, Escherichia coli UhpT with mutation conferring resistance to fosfomycin, cpxA, Escherichia coli acrR with mutation conferring multidrug antibiotic resistance, Escherichia coli acrA, CRP, mdtG, Escherichia coli marR mutant conferring antibiotic resis…	acrD, Escherichia coli GlpT with mutation conferring resistance to fosfomycin, mdtH, acrB, msbA, Escherichia coli ampC beta-lactamase, PmrF, ugd, Klebsiella pneumoniae KpnE, Klebsiella pneumoniae KpnF, mdtN, H-NS, mdtE, mdtF, bacA, eptA, mdtC, baeR, mdtA, mdtB, baeS, mdtP, Escherichia coli UhpT with mutation conferring resistance to fosfomycin, Escherichia coli ampH beta-lactamase, Escherichia co…	41	50
Eubacterium_I ramulus	vanI	vanI	1	1
Evtepia gabavorous	vanI	vanI, tet(W/N/W), tetW	1	3
Faecalibacterium prausnitzii	tet(W/N/W), tetW, ErmB, Campylobacter coli chloramphenicol acetyltransferase	tet(W/N/W), tetW, ErmB	4	3
Flavonifractor plautii	vanI, tet(W/N/W), tet32, tetW, tet(40)	vanI, tetW	5	2
GCA-900066135 sp900543575	vanI	vanI	1	1
Gemmiger formicilis	ErmB	vanI	1	1
Intestinibacter bartlettii	LnuP, tetB(P)	ErmQ, catS, LnuP, tetB(P), ErmG	2	5
Klebsiella pneumoniae	Klebsiella pneumoniae KpnG, emrR, Klebsiella pneumoniae KpnH, CRP, FosA5, Escherichia coli UhpT with mutation conferring resistance to fosfomycin, oqxB, Klebsiella pneumoniae OmpK37, msbA, Escherichia coli EF-Tu mutants conferring resistance to Pulvomycin, adeF, FosA6, Klebsiella pneumoniae acrA, oqxA, acrD, Escherichia coli ampH beta-lactamase, baeR, Haemophilus influenzae PBP3 conferring resist…	FosA6, baeR, tet(D), eptB, Escherichia coli UhpT with mutation conferring resistance to fosfomycin, emrR, rsmA, Klebsiella pneumoniae KpnH, Klebsiella pneumoniae KpnG, adeF, oqxA, OXY-1-6, OXY-1-1, msbA, OmpA, FosA5, Haemophilus influenzae PBP3 conferring resistance to beta-lactam antibiotics, LptD, H-NS, SHV-11, marA, Escherichia coli marR mutant conferring antibiotic resistance, Escherichia col…	36	29
Mediterraneibacter lactaris	tetO	dfrF, tet(W/N/W)	1	2
Mediterraneibacter torques	tet32, tetO, tetM, tet(W/N/W), tet(40), dfrF, lsaE	tet32	7	1
Megamonas funiformis	adeF, lnuC	adeF, mel, lnuC	2	3
Mitsuokella multacida	adeF	tet(W/N/W), adeF	1	2
Odoribacter splanchnicus	adeF, CfxA4	adeF, Mef(En2), ErmF	2	3
Parabacteroides distasonis	adeF, tetQ, ErmF, CfxA2, ErmG, tetX, lnuC, sul2, aadS	adeF, Bifidobacterium adolescentis rpoB mutants conferring resistance to rifampicin, CfxA2, sul2	9	4
Parabacteroides goldsteinii	adeF	adeF	1	1
Parabacteroides johnsonii	adeF, tetQ, Mef(En2), CfxA2, tetX	adeF, Mef(En2)	5	2
Parabacteroides sp000436495	adeF	adeF	1	1
Paraprevotella clara	adeF, CfxA2	adeF, CfxA2	2	2
Parasutterella excrementihominis	adeF, tet(W/N/W)	adeF, APH(6)-Id, APH(3'')-Ib, sul2	2	4
Parasutterella sp000980495	tet(W/N/W), adeF, aadA13	adeF, APH(3'')-Ib, APH(6)-Id, sul2, TEM-1, lnuC	3	6
Phascolarctobacterium faecium	adeF, tetM, lsaE, tetW	adeF, tet32, tet(W/N/W), lnuC, lsaE, ErmB, ANT(6)-Ia, tetW, lnuB	4	9
Phocaeicola coprocola	adeF, CfxA4	adeF, Mef(En2)	2	2
Phocaeicola coprophilus	adeF, tetQ	adeF	2	1
Phocaeicola dorei	tetQ, adeF, ErmG, CfxA4, aadS, ErmF, tetX, CfxA2, Mef(En2), ErmB, sul2, Erm(35), APH(3')-IIIa, CfxA3	adeF, Mef(En2), CfxA4, ErmB, tetQ, ErmF, CfxA3	14	7
Phocaeicola plebeius	adeF	adeF, Mef(En2)	1	2
Phocaeicola sp000432735	adeF, CfxA2	adeF	2	1
Phocaeicola vulgatus	adeF, CfxA2, Mef(En2), CfxA5, tetQ, CfxA, ErmF, tetX, aadS, CblA-1, CfxA4, CfxA3, ErmG, ErmB	adeF, ErmF, Tet(X4), Mef(En2), tetQ, CfxA2, CfxA3, ErmG, CfxA5	14	9
Prevotella copri	sul2, CfxA6, ErmG, tetQ, Mef(En2), adeF, mel, CfxA2, CfxA4	CfxA6, Mef(En2)	9	2
Proteus mirabilis	Klebsiella pneumoniae KpnH, tet(D), Klebsiella pneumoniae KpnF, Haemophilus influenzae PBP3 conferring resistance to beta-lactam antibiotics, Morganella morganii gyrB conferring resistance to fluoroquinolone, Escherichia coli EF-Tu mutants conferring resistance to Pulvomycin, catA4, CRP, adeF	Klebsiella pneumoniae KpnH, tet(D), Klebsiella pneumoniae KpnF, adeF, CRP, rsmA, Haemophilus influenzae PBP3 conferring resistance to beta-lactam antibiotics, Morganella morganii gyrB conferring resistance to fluoroquinolones, Escherichia coli EF-Tu mutants conferring resistance to Pulvomycin	9	9
Romboutsia timonensis	tetB(P), tetA(P)	tetB(P), tetA(P), LnuP, APH(3')-IIIa	2	4
Ruminococcus bicirculans	Campylobacter coli chloramphenicol acetyltransferase, tetO, tet(40)	Campylobacter coli chloramphenicol acetyltransferase, tet32, tetO, AAC(6')-Ie-APH(2'')-Ia, ErmB, tet(W/N/W)	3	6
Ruminococcus bromii	tet(W/N/W), vanWG, vanXYG, vanRG, ErmB, tetW, catP, tet(40), lnuC	vanXYG, tet(W/N/W), tet32, ErmB, tetW, vanRG, tetO, vanWG	9	8
Ruminococcus sp003526955	tet32, tetW	vanXYG, ErmB, catP	2	3
Ruthenibacterium lactatiformans	tet(W/N/W), tetW, vanI, vanRD, vanXD, vanSD	tetW	6	1
Sellimonas intestinalis	tet32	tetM	1	1
Senegalimassilia anaerobia	tet(W/N/W)	tet(40)	1	1
UBA737 sp900549755	vanRG, vanUG, vanTG, vanXYG, vanI	vanI, vanRG, vanTG, vanUG, vanXYG, tet(W/N/W)	5	6
Zag1 sp001765415	adeF	adeF	1	1
Zag111 sp002102825	adeF	adeF	1	1

## Sheet: MGEs
Bacterial species	MGEs_infant	MGEs_adult	MGE_num_infant	MGE_num_adult
51-20 sp001917175	RecO_C, RuvX, NTP_transf_3, DNA_processg_A, Phage_integrase, RecA, Sua5_yciO_yrdC, Resolvase, 5_3_exonuc_N, PEP-utilizers, Y1_Tnp, Mu-transpos_C, rve, IstB_IS21, HTH_Tnp_Mu_2, DDE_2	5_3_exonuc_N, Resolvase, Phage_integrase, Y1_Tnp, RecA, NTP_transf_3, RecO_C, PEP-utilizers, RuvX, DNA_processg_A, Sua5_yciO_yrdC, Phage_int_SAM_1	16	12
Acetatifactor sp003447295	PEP-utilizers, RecO_N, Phage_integrase, Sua5_yciO_yrdC, NTP_transf_3, PDDEXK_2, HTH_7, Transposase_31, Mob_synth_C, DNA_processg_A, IstB_IS21, RecU, MobB, HTH_28, RecA, DDE_Tnp_1, DEDD_Tnp_IS110, HTH_Tnp_1, YqgF, RuvX, Recombinase, Zn_ribbon_recom, Y1_Tnp, Resolvase, rve, 5_3_exonuc_N, DDE_Tnp_ISL3, Transposase_20, Tn916-Xis, Mu-transpos_C, Mob_Pre, TnpW, TnpV, HTH_Tnp_ISL3, Y2_Tnp, MobC, Relaxase	IstB_IS21, DDE_Tnp_1_6, PDDEXK_2, DDE_Tnp_1_2, NTP_transf_3, YqgF, Transposase_20, Y1_Tnp, Resolvase, MobB, Phage_integrase, DNA_processg_A, DEDD_Tnp_IS110, RuvX, PEP-utilizers, RecA, 5_3_exonuc_N, Mob_synth_C, rve, Sua5_yciO_yrdC, RecU, Transposase_31, RecO_N, HTH_28, Relaxase, Transposon_TraM, CtnDOT_TraJ, TraO, DDE_Tnp_IS66, TnpV, Tn916-Xis, MobC, TnpW, HTH_Tnp_1, DUF772, DDE_Tnp_1, Recombinas…	37	42
Acetatifactor sp900066365	DDE_Tnp_IS66, TnpB_IS66, HTH_7, Phage_integrase, DUF772, DDE_Tnp_1, PDDEXK_2, PEP-utilizers, IstB_IS21, TnpV, RecU, RuvX, Mob_synth_C, RecA, Tn916-Xis, YqaJ, NTP_transf_3, 5_3_exonuc_N, MobL, DNA_processg_A, Resolvase, RecO_N, DEDD_Tnp_IS110, MobB, Y2_Tnp, Zn_ribbon_recom, Relaxase, Transposase_mut, Recombinase, YqgF, LZ_Tnp_IS66, Y1_Tnp, MobC, MobA_MobL, Sua5_yciO_yrdC, DDE_Tnp_IS66_C, HTH_Tnp_1…	PDDEXK_2, DUF772, NTP_transf_3, PEP-utilizers, DEDD_Tnp_IS110, MobB, DNA_processg_A, HTH_Tnp_1, DDE_Tnp_IS66, 5_3_exonuc_N, RecO_N, RecO_C, RecU, Phage_integrase, IstB_IS21, YqgF, Sua5_yciO_yrdC, TnpB_IS66, DDE_Tnp_1, Recombinase, HTH_28, RuvX, Transposase_20, Mob_synth_C, RecA, DDE_Tnp_1_4, Relaxase, TnpW, YqaJ, MobC, rve, DDE_Tnp_1_2, TnpV, MobA_MobL, Y1_Tnp, DDE_Tnp_IS66_C, Resolvase, TpcC, Tr…	49	58
Acetatifactor sp900066565	PDDEXK_2, DDE_Tnp_1, Phage_integrase, 5_3_exonuc_N, DUF772, TnpV, Mob_Pre, RuvX, HTH_Tnp_1, Transposase_20, NTP_transf_3, PEP-utilizers, DDE_Tnp_1_4, Resolvase, DDE_Tnp_1_2, RecA, IstB_IS21, DDE_Tnp_IS66, TnpB_IS66, Transposase_31, RecU, YqgF, Recombinase, DEDD_Tnp_IS110, MobC, Relaxase, TpcC, DNA_processg_A, MobA_MobL, Tn916-Xis, HTH_28, HTH_7, Transposase_mut, Y1_Tnp, rve, TnpW, RecO_N, LZ_Tnp_…	DDE_Tnp_IS66, TnpB_IS66, HTH_Tnp_1, PDDEXK_2, DUF772, RecO_N, PEP-utilizers, IstB_IS21, DEDD_Tnp_IS110, RuvX, NTP_transf_3, MobC, Integrase_DNA, Recombinase, 5_3_exonuc_N, DNA_processg_A, RecU, Resolvase, Sua5_yciO_yrdC, DDE_Tnp_1_2, Phage_integrase, Transposase_mut, Y1_Tnp, RecA, Transposase_31, TpcC, MobL, YqgF, TnpV, DDE_Tnp_1, TnpW, Relaxase, Tn916-Xis, DDE_Tnp_1_4, rve, HTH_28, zf-IS66, Tran…	58	52
Acidaminococcus intestini	NTP_transf_3, PEP-utilizers, Phage_integrase, DDE_Tnp_ISL3, OrfB_Zn_ribbon, Tn916-Xis, RuvX, RecO_C, IstB_IS21, 5_3_exonuc_N, Sua5_yciO_yrdC, Transposase_mut, DNA_processg_A, Resolvase, YqaJ, rve, HTH_Tnp_1, Mob_Pre, RecA, zf-ISL3, DDE_Tnp_1	NTP_transf_3, rve_2, Phage_integrase, Sua5_yciO_yrdC, RecA, HTH_28, rve, PEP-utilizers, Phage_int_SAM_1, DDE_Tnp_ISL3, DDE_Tnp_1, 5_3_exonuc_N, RuvX, RecO_C, DNA_processg_A, IstB_IS21, Transposase_mut, Resolvase, Recombinase	21	19
Acutalibacter sp000435395	MobL, Phage_int_SAM_5, MobC, Relaxase, DDE_Tnp_1_6, rve, IstB_IS21, DNA_processg_A, PEP-utilizers, 5_3_exonuc_N, RecA, DEDD_Tnp_IS110, DDE_Tnp_IS66, TnpB_IS66, RecO_C, Resolvase, Recombinase, RuvX, Zn_ribbon_recom, Sua5_yciO_yrdC, Phage_integrase, NTP_transf_3, Phage_int_SAM_1, DDE_Tnp_1, HTH_Tnp_1, TnpV, Y1_Tnp, Mob_Pre, YqaJ, RecU, DUF772, RecO_N, DDE_Tnp_1_2, Phage_int_SAM_3	RecO_C, RuvX, Phage_integrase, NTP_transf_3, DUF772, DDE_Tnp_1_6, 5_3_exonuc_N, Sua5_yciO_yrdC, Transposase_20, Resolvase, PEP-utilizers, Y1_Tnp, HTH_Tnp_1, rve, IstB_IS21, MobL, RecA, Phage_int_SAM_1, MobC, Phage_int_SAM_5, DNA_processg_A	34	21
Adlercreutzia equolifaciens	IstB_IS21, rve, MobB, DNA_processg_A, Phage_integrase, RecA, 5_3_exonuc_N, NTP_transf_3, Transposase_mut, RuvX, Sua5_yciO_yrdC, PDDEXK_2, Phage_int_SAM_3, OrfB_Zn_ribbon, rve_2, PEP-utilizers, RecO_N, Transposase_20, Relaxase, Y1_Tnp, DEDD_Tnp_IS110, HTH_28, rve_3	Transposase_mut, Phage_int_SAM_3, Sua5_yciO_yrdC, NTP_transf_3, Phage_integrase, Mob_synth_C, Recombinase, DNA_processg_A, rve, OrfB_Zn_ribbon, PDDEXK_2, HTH_28, RecO_N, RecA, Transposase_20, RuvX, HTH_Tnp_1, IstB_IS21, 5_3_exonuc_N, PEP-utilizers, MobB, RecO_C, rve_2, Y1_Tnp, rve_3, Resolvase, Phage_int_SAM_1	23	27
Agathobacter faecis	IstB_IS21, DDE_Tnp_IS66, MobC, Phage_integrase, Relaxase, DEDD_Tnp_IS110, Recombinase, Resolvase, PDDEXK_2, OrfB_Zn_ribbon, TnpB_IS66, DNA_processg_A, RecU, NTP_transf_3, Transposase_20, MobA_MobL, TnpV, Phage_int_SAM_3, RuvX, 5_3_exonuc_N, RecO_C, PEP-utilizers, DDE_Tnp_1_4, YqaJ, Transposase_31, Mob_synth_C, Mob_Pre, Sua5_yciO_yrdC, DDE_Tnp_IS66_C, DUF772, TnpW, HTH_Tnp_1, rve, Y2_Tnp, DDE_Tnp_…	DUF772, DDE_Tnp_IS66, NTP_transf_3, IstB_IS21, Sua5_yciO_yrdC, DDE_Tnp_ISL3, Relaxase, RecU, Mob_synth_C, 5_3_exonuc_N, RecO_N, Transposase_20, DDE_Tnp_IS66_C, Phage_integrase, RuvX, DNA_processg_A, PDDEXK_2, RecA, TnpB_IS66, TnpV, Y2_Tnp, Phage_int_SAM_3, zf-IS66, DDE_Tnp_1_6, Y1_Tnp, Transposase_mut, MobA_MobL, DDE_Tnp_1, Resolvase, PEP-utilizers, OrfB_Zn_ribbon, Transposase_31, OrfB_IS605, Tnp…	62	57
Agathobacter rectalis	NTP_transf_3, Phage_integrase, Phage_int_SAM_3, HTH_7, Relaxase, MobC, rve, DDE_Tnp_1_4, PEP-utilizers, IstB_IS21, Resolvase, Y2_Tnp, Recombinase, Phage_int_SAM_4, RecA, Transposase_31, DDE_Tnp_IS66, TnpB_IS66, DDE_Tnp_ISL3, RuvX, RecU, RecO_C, DEDD_Tnp_IS110, DNA_processg_A, 5_3_exonuc_N, Sua5_yciO_yrdC, Transposase_20, PDDEXK_2, DDE_Tnp_1_2, OrfB_Zn_ribbon, Mob_synth_C, DDE_Tnp_1, Tn916-Xis, DU…	DNA_processg_A, Phage_integrase, RecU, RecO_C, PEP-utilizers, Sua5_yciO_yrdC, Mob_synth_C, NTP_transf_3, TnpB_IS66, DDE_Tnp_IS66, Phage_int_SAM_3, TnpV, Mob_Pre, Resolvase, IstB_IS21, Recombinase, RecA, RuvX, OrfB_Zn_ribbon, Transposase_20, DEDD_Tnp_IS110, 5_3_exonuc_N, Y2_Tnp, Transposase_31, PDDEXK_2, Relaxase, DUF772, rve, HTH_28, DDE_Tnp_1_4, HTH_Tnp_1, DDE_Tnp_IS66_C, DDE_Tnp_1, HTH_7, MobC,…	62	57
Agathobacter sp000434275	TnpV, Relaxase, MobC, Transposase_20, Phage_integrase, NTP_transf_3, RecO_C, Sua5_yciO_yrdC, IstB_IS21, 5_3_exonuc_N, RecA, PDDEXK_2, Recombinase, Resolvase, DDE_Tnp_IS66, Tn916-Xis, DNA_processg_A, Mob_synth_C, RecU, Mob_Pre, PEP-utilizers, DDE_Tnp_1_6, DDE_Tnp_ISL3, RuvX, HTH_28, rve, HTH_Tnp_1, HTH_OrfB_IS605, HTH_Tnp_ISL3, Y1_Tnp, DDE_Tnp_1, Transposase_31, Phage_int_SAM_1, TnpB_IS66, DEDD_Tn…	DDE_Tnp_1_6, Transposase_20, DDE_Tnp_IS66, OrfB_Zn_ribbon, rve, Sua5_yciO_yrdC, Phage_integrase, Phage_int_SAM_1, IstB_IS21, RecO_C, PEP-utilizers, NTP_transf_3, RecA, DDE_Tnp_1, Relaxase, MobC, TnpB_IS66, Y2_Tnp, TnpV, Mob_Pre, RecU, DNA_processg_A, HTH_OrfB_IS605, OrfB_IS605, Y1_Tnp, Resolvase, DEDD_Tnp_IS110, 5_3_exonuc_N, DUF772, Mob_synth_C, DDE_Tnp_ISL3, Zn_ribbon_recom, Tn916-Xis, RuvX, PD…	50	49
Agathobacter sp900550845	Transposase_20, Transposase_31, RuvX, Sua5_yciO_yrdC, NTP_transf_3, rve, DDE_Tnp_1_6, DUF772, DDE_Tnp_ISL3, DDE_Tnp_1, Phage_integrase, RecA, RecU, DNA_processg_A, DEDD_Tnp_IS110, PEP-utilizers, Y2_Tnp, PDDEXK_2, HTH_OrfB_IS605, OrfB_Zn_ribbon, IstB_IS21, TnpW, Relaxase, MobC, Phage_int_SAM_3, Resolvase, 5_3_exonuc_N, TnpV, MobA_MobL, Tn916-Xis, HTH_Tnp_1, Mob_Pre, Mob_synth_C, Recombinase, DDE_T…	DEDD_Tnp_IS110, Transposase_31, Phage_integrase, NTP_transf_3, Resolvase, Sua5_yciO_yrdC, Zn_ribbon_recom, RecA, RuvX, RecO_C, IstB_IS21, PEP-utilizers, rve, DNA_processg_A, HTH_Tnp_1_2, Relaxase, MobC, DDE_Tnp_1, 5_3_exonuc_N, RecU, HTH_Tnp_1, Recombinase, PDDEXK_2, TnpV, TnpW, Phage_int_SAM_3, OrfB_Zn_ribbon, Mob_synth_C, DDE_Tnp_ISL3, Mob_Pre, Transposase_20, OrfB_IS605, DDE_Tnp_IS66, Y1_Tnp, …	44	36
Agathobaculum butyriciproducens	MobC, Relaxase, Resolvase, Sua5_yciO_yrdC, Phage_integrase, RecA, 5_3_exonuc_N, Recombinase, PEP-utilizers, NTP_transf_3, RuvX, TpcC, Phage_int_SAM_3, Transposase_20, TnpV, DNA_processg_A, RecO_N, Mob_Pre, Zn_ribbon_recom, RecO_C, rve, IstB_IS21, Mob_synth_C, DDE_Tnp_ISL3, DEDD_Tnp_IS110, PDDEXK_2, HTH_28, DUF772, Transposase_mut, DDE_Tnp_1_6, Tn916-Xis, Integrase_DNA, YqaJ, Phage_int_SAM_1, HTH_…	RecO_C, RecO_N, TnpV, IstB_IS21, Phage_integrase, Tn916-Xis, Phage_int_SAM_5, Resolvase, RuvX, Recombinase, RecA, TnpW, Zn_ribbon_recom, NTP_transf_3, DNA_processg_A, MobA_MobL, 5_3_exonuc_N, Transposase_mut, PEP-utilizers, Transposase_20, Relaxase, Phage_int_SAM_3, Mob_synth_C, rve, HTH_28, Sua5_yciO_yrdC, DEDD_Tnp_IS110, TpcC, MobC, Phage_int_SAM_1, Phage_int_SAM_4, DUF772, Mob_Pre, Y1_Tnp, rve…	46	43
Agathobaculum sp003481705	NTP_transf_3, Recombinase, IstB_IS21, Phage_int_SAM_3, PEP-utilizers, PDDEXK_2, Mob_synth_C, Phage_integrase, Sua5_yciO_yrdC, Phage_int_SAM_1, Resolvase, RecO_C, DUF772, RecA, DNA_processg_A, rve, 5_3_exonuc_N, RuvX, Transposase_mut, Tn916-Xis, rve_2, Zn_ribbon_recom, HTH_Tnp_1	DEDD_Tnp_IS110, Sua5_yciO_yrdC, Resolvase, RecA, DNA_processg_A, Transposase_mut, Zn_ribbon_recom, Recombinase, Mob_synth_C, IstB_IS21, PEP-utilizers, RuvX, NTP_transf_3, rve, Phage_integrase, RecO_C, Phage_int_SAM_1, PDDEXK_2, 5_3_exonuc_N, DUF772, Phage_int_SAM_3, TnpV, Relaxase, MobC, IstB_IS21_ATP, Phage_int_SAM_4, Integrase_DNA, Tn916-Xis, RecU, Mob_Pre, Mu-transpos_C, TpcC, Transposase_20, …	23	39
Akkermansia muciniphila	RecO_N, DNA_processg_A, NTP_transf_3, Phage_integrase, Sua5_yciO_yrdC, RecA, Y1_Tnp, 5_3_exonuc_N, PEP-utilizers, RuvX, DDE_Tnp_IS1595, YqaJ, Recombinase, IstB_IS21, Resolvase, TnpV, Phage_int_SAM_5, Relaxase, Mob_Pre, Phage_int_SAM_3, HTH_28, MobC, HTH_Tnp_1, rve_3, Phage_int_SAM_1, Zn_ribbon_recom, MobA_MobL, Zn_Tnp_IS91, Zn_Tnp_IS1595, rve, Phage_int_SAM_4, DDE_Tnp_1	NTP_transf_3, 5_3_exonuc_N, Y1_Tnp, Phage_integrase, PEP-utilizers, RuvX, IstB_IS21, RecA, DNA_processg_A, Sua5_yciO_yrdC, RecO_N, DDE_Tnp_IS1595, YqaJ, HTH_Tnp_1, TnpV, Resolvase, Mob_Pre, Phage_int_SAM_3, Phage_int_SAM_5, Relaxase, MobC, HTH_28, Phage_int_SAM_1, MobA_MobL, Zn_Tnp_IS91, TnpW, rve_3, Zn_Tnp_IS1595, rve, Recombinase, Zn_ribbon_recom, DEDD_Tnp_IS110	32	32
Akkermansia sp004167605	RuvX, NTP_transf_3, IstB_IS21, Phage_integrase, Sua5_yciO_yrdC, HTH_28, Y1_Tnp, DDE_Tnp_IS1595, RecO_N, DNA_processg_A, PEP-utilizers, 5_3_exonuc_N, RecA, Mob_Pre, Phage_int_SAM_5, rve, DDE_Tnp_ISL3, Resolvase, DUF4096, rve_3	PEP-utilizers, RecA, Phage_integrase, HTH_28, Sua5_yciO_yrdC, RecO_N, NTP_transf_3, DDE_Tnp_IS1595, IstB_IS21, DNA_processg_A, 5_3_exonuc_N, RuvX, DDE_Tnp_ISL3, rve, Y1_Tnp, rve_3, DUF4096, Resolvase, Relaxase, MobC, DEDD_Tnp_IS110	20	21
Alistipes finegoldii	Phage_int_SAM_5, IstB_IS21, Phage_integrase, Sua5_yciO_yrdC, RecA, NTP_transf_3, rve, HTH_28, Transposon_TraM, TraO, CtnDOT_TraJ, Relaxase, DEDD_Tnp_IS110, MobC, Transposase_20, RecO_C, DNA_processg_A, Mob_Pre, 5_3_exonuc_N, rve_2, PEP-utilizers, RuvX, DDE_Tnp_1, Resolvase, rve_3, RecO_N, Phage_int_SAM_1, DDE_Tnp_IS1595, Y1_Tnp, DDE_Tnp_IS66, Transposase_mut, TnpB_IS66, HTH_Tnp_1, DDE_Tnp_IS1, DD…	NTP_transf_3, Phage_integrase, Phage_int_SAM_5, rve_2, Sua5_yciO_yrdC, Relaxase, Transposon_TraM, PEP-utilizers, IstB_IS21, RecA, MobC, CtnDOT_TraJ, TraO, RuvX, DEDD_Tnp_IS110, Mob_Pre, 5_3_exonuc_N, DNA_processg_A, RecO_C, DDE_Tnp_1, Transposase_20, DDE_Tnp_IS1595, DDE_Tnp_IS1, rve, HTH_28, Phage_int_SAM_1, Resolvase, rve_3, HTH_Tnp_1, DDE_Tnp_IS66, HTH_Tnp_1_2, Y2_Tnp, Y1_Tnp, Phage_int_SAM_4, …	36	35
Alistipes ihumii	PEP-utilizers, Phage_int_SAM_5, Sua5_yciO_yrdC, RecA, IstB_IS21, 5_3_exonuc_N, NTP_transf_3, YqaJ, Mob_Pre, Phage_integrase, Resolvase, DNA_processg_A, RecO_N, TraO, CtnDOT_TraJ, Transposon_TraM, Relaxase, Transposase_mut, DDE_Tnp_IS1, RuvX, rve, RecO_C, HTH_7, Phage_int_SAM_1, DDE_Tnp_IS1595	NTP_transf_3, Resolvase, IstB_IS21, RecA, DDE_Tnp_IS1, Relaxase, Phage_integrase, Phage_int_SAM_5, Sua5_yciO_yrdC, DNA_processg_A, RecO_N, RuvX, 5_3_exonuc_N, Transposase_20, PEP-utilizers, Transposase_mut, Mob_Pre, Transposon_TraM, Phage_int_SAM_1, TraO, CtnDOT_TraJ, DDE_Tnp_IS1595, RecO_C, DEDD_Tnp_IS110, rve, MobC, DDE_Tnp_1, HTH_7, YqaJ, rve_3	25	30
Alistipes indistinctus	DNA_processg_A, IstB_IS21, 5_3_exonuc_N, Phage_integrase, RecA, Sua5_yciO_yrdC, Mob_Pre, NTP_transf_3, Phage_int_SAM_5, RecO_N, PEP-utilizers, Resolvase, RuvX, Relaxase, Transposase_mut, HTH_Tnp_1_2, YqaJ, DDE_Tnp_IS1, DEDD_Tnp_IS110, Phage_int_SAM_1	RecO_N, NTP_transf_3, Phage_integrase, DNA_processg_A, RuvX, PEP-utilizers, Phage_int_SAM_5, Sua5_yciO_yrdC, IstB_IS21, 5_3_exonuc_N, RecA, DDE_Tnp_IS1, Resolvase, Transposon_TraM, Relaxase, TraO, CtnDOT_TraJ, DEDD_Tnp_IS110, Mob_Pre, Transposase_20, YqaJ, Phage_int_SAM_1, DDE_Tnp_1, MobC, Transposase_mut, rve, HTH_28, DUF772, HTH_Tnp_1_2	20	29
Alistipes onderdonkii	Phage_integrase, Mob_Pre, NTP_transf_3, Phage_int_SAM_5, Sua5_yciO_yrdC, Relaxase, RuvX, PEP-utilizers, DNA_processg_A, RecO_C, 5_3_exonuc_N, TraO, Transposon_TraM, CtnDOT_TraJ, rve, IstB_IS21, MobC, RecA, DDE_Tnp_1, Transposase_20, DEDD_Tnp_IS110, HTH_28, Resolvase, DDE_Tnp_1_3, Mu-transpos_C, Phage_int_SAM_1, DDE_Tnp_IS1595, RecO_N, Zn_Tnp_IS1595, Phage_int_SAM_4, YqaJ, HTH_Tnp_1_2, DDE_Tnp_IS6…	Phage_int_SAM_5, Transposon_TraM, CtnDOT_TraJ, Phage_integrase, Relaxase, Sua5_yciO_yrdC, RecO_C, IstB_IS21, NTP_transf_3, DNA_processg_A, RecA, PEP-utilizers, RuvX, MobC, 5_3_exonuc_N, Mob_Pre, HTH_28, Resolvase, Transposase_20, DEDD_Tnp_IS110, RecO_N, rve, Mob_synth_C, TraO, DDE_Tnp_1, Phage_int_SAM_1, Zn_Tnp_IS1595, Phage_int_SAM_4, rve_2, DDE_Tnp_IS1595, Y2_Tnp, Y1_Tnp, rve_3, HTH_Tnp_1_2, DD…	35	35
Alistipes putredinis	Relaxase, Transposon_TraM, IstB_IS21, RecA, MobC, TraO, CtnDOT_TraJ, Phage_int_SAM_5, Phage_integrase, HTH_28, NTP_transf_3, Sua5_yciO_yrdC, Mob_Pre, rve, HTH_7, Resolvase, DDE_Tnp_IS1595, DDE_Tnp_1, RecO_C, DNA_processg_A, 5_3_exonuc_N, PEP-utilizers, Transposase_20, RuvX, DDE_Tnp_1_6, DDE_Tnp_1_2, DEDD_Tnp_IS110, HTH_Tnp_1_2, Y1_Tnp, YqaJ, RecO_N, Phage_int_SAM_1, Transposase_mut, Phage_int_SAM…	Phage_integrase, RecO_C, RecA, IstB_IS21, Phage_int_SAM_5, DDE_Tnp_1, NTP_transf_3, HTH_7, DDE_Tnp_1_2, Sua5_yciO_yrdC, Resolvase, DNA_processg_A, 5_3_exonuc_N, Transposase_20, RuvX, PEP-utilizers, rve, Mob_Pre, Relaxase, MobC, TnpB_IS66, DDE_Tnp_IS66, Transposon_TraM, CtnDOT_TraJ, TraO, Y1_Tnp, DDE_Tnp_IS1595, rve_2, YqaJ, HTH_28, DDE_Tnp_1_6, DEDD_Tnp_IS110, Phage_int_SAM_4, Transposase_mut, HT…	37	39
Alistipes senegalensis	Phage_int_SAM_5, Phage_integrase, HTH_28, DDE_Tnp_1_6, Transposon_TraM, Sua5_yciO_yrdC, Mob_Pre, rve, NTP_transf_3, RuvX, PEP-utilizers, DDE_Tnp_1, MobC, Relaxase, RecA, 5_3_exonuc_N, IstB_IS21, DNA_processg_A, Resolvase, RecO_C, DDE_Tnp_IS1595, Transposase_20	IstB_IS21, Sua5_yciO_yrdC, Phage_int_SAM_5, Transposon_TraM, Phage_integrase, RecA, DNA_processg_A, PEP-utilizers, NTP_transf_3, RecO_C, Resolvase, 5_3_exonuc_N, RuvX, MobC, Relaxase, DDE_Tnp_IS1595, DEDD_Tnp_IS110, rve, DDE_Tnp_1, Phage_int_SAM_1, RecO_N, Transposase_20, TnpB_IS66, DDE_Tnp_IS66, DDE_Tnp_1_3, HTH_28, Mob_Pre, DDE_Tnp_IS1, Transposase_mut, OrfB_Zn_ribbon, rve_2	22	31
Alistipes shahii	Phage_int_SAM_5, Phage_integrase, RecO_C, Sua5_yciO_yrdC, NTP_transf_3, RuvX, PEP-utilizers, 5_3_exonuc_N, DNA_processg_A, Transposon_TraM, CtnDOT_TraJ, Relaxase, Mob_Pre, MobC, IstB_IS21, RecA, DDE_Tnp_1, Resolvase, DDE_Tnp_IS1595, rve, DDE_Tnp_1_2, Transposase_20, Phage_int_SAM_1, DEDD_Tnp_IS110, HTH_Tnp_1_2, HTH_28, RecO_N, Transposase_mut, HTH_Tnp_1, YqaJ, TraO, TnpB_IS66, Y1_Tnp	Phage_int_SAM_5, Phage_integrase, Mob_Pre, NTP_transf_3, Transposon_TraM, CtnDOT_TraJ, rve, DDE_Tnp_IS1595, DEDD_Tnp_IS110, Transposase_20, MobC, Relaxase, IstB_IS21, RecA, 5_3_exonuc_N, RecO_C, DNA_processg_A, Sua5_yciO_yrdC, RuvX, PEP-utilizers, DDE_Tnp_1, Resolvase, Transposase_mut, DDE_Tnp_1_2, Phage_int_SAM_1, TraO, Y1_Tnp, RecO_N, HTH_Tnp_1, HTH_28, rve_3, DDE_Tnp_1_3, rve_2, YqaJ, Phage_in…	33	35
Alistipes sp900240235	Resolvase, DDE_Tnp_IS1, RecO_N, NTP_transf_3, Sua5_yciO_yrdC, RecA, IstB_IS21, PEP-utilizers, Phage_integrase, RuvX, Phage_int_SAM_5, TraO, 5_3_exonuc_N, Relaxase, DNA_processg_A, Mob_Pre, Transposon_TraM, CtnDOT_TraJ, DDE_Tnp_IS1595	Sua5_yciO_yrdC, Phage_integrase, RecO_N, DDE_Tnp_IS1, RuvX, NTP_transf_3, Resolvase, Phage_int_SAM_5, PEP-utilizers, 5_3_exonuc_N, DNA_processg_A, TraO, IstB_IS21, RecA, Relaxase, DEDD_Tnp_IS110, CtnDOT_TraJ, Transposon_TraM, rve, Mob_Pre, DDE_Tnp_1_3, MobC, DDE_Tnp_IS1595, Phage_int_SAM_1, RecO_C, Transposase_20, DDE_Tnp_1	19	27
Alistipes sp900541585	Phage_integrase, Sua5_yciO_yrdC, RecO_C, NTP_transf_3, DNA_processg_A, RuvX, PEP-utilizers, Relaxase, 5_3_exonuc_N, MobC, Phage_int_SAM_5, RecA, IstB_IS21, Resolvase	Mu-transpos_C, Mob_Pre, NTP_transf_3, Phage_integrase, Phage_int_SAM_5, Resolvase, RecO_C, Sua5_yciO_yrdC, 5_3_exonuc_N, Relaxase, IstB_IS21, RecA, DDE_Tnp_IS66, DNA_processg_A, RuvX	14	15
Alistipes timonensis	NTP_transf_3, RecO_C, Phage_int_SAM_5, Phage_integrase, Relaxase, IstB_IS21, Sua5_yciO_yrdC, RecA, Transposase_20, 5_3_exonuc_N, TraO, CtnDOT_TraJ, Transposon_TraM, DNA_processg_A, Mob_Pre	Phage_int_SAM_5, DDE_Tnp_1_6, RecO_C, Phage_integrase, Sua5_yciO_yrdC, NTP_transf_3, DNA_processg_A, RuvX, Transposase_20, 5_3_exonuc_N, RecA, DDE_Tnp_IS1595, PEP-utilizers	15	13
Allisonella histaminiformans	rve, HTH_28, IstB_IS21, RuvX, DDE_Tnp_1, Sua5_yciO_yrdC, PEP-utilizers, NTP_transf_3, RecA	RecO_N, rve, HTH_28, DNA_processg_A, IstB_IS21, DEDD_Tnp_IS110, Sua5_yciO_yrdC, 5_3_exonuc_N, PEP-utilizers, Resolvase, NTP_transf_3, DDE_Tnp_1, Phage_integrase, RuvX, RecA	9	15
Anaerobutyricum hallii	PEP-utilizers, Relaxase, MobC, DDE_Tnp_IS66, MobA_MobL, 5_3_exonuc_N, RecU, HTH_OrfB_IS605, Y1_Tnp, Phage_int_SAM_3, TpcC, Mob_Pre, Phage_integrase, TnpV, NTP_transf_3, RuvX, Resolvase, Mob_synth_C, RecO_C, DUF772, PDDEXK_2, HTH_7, YqaJ, IstB_IS21, RecA, rve, Sua5_yciO_yrdC, Transposase_31, OrfB_Zn_ribbon, Recombinase, DDE_Tnp_IS66_C, DNA_processg_A, DDE_Tnp_1_6, HTH_28, DDE_Tnp_ISL3, TnpB_IS66, …	IstB_IS21, Resolvase, RecA, DNA_processg_A, rve_2, NTP_transf_3, Sua5_yciO_yrdC, OrfB_IS605, Phage_integrase, PEP-utilizers, MobC, Relaxase, Y1_Tnp, PDDEXK_2, Mob_synth_C, 5_3_exonuc_N, RecO_C, OrfB_Zn_ribbon, RecU, RuvX, HTH_28, Recombinase, Transposase_31, DUF772, DDE_Tnp_1_6, Tn916-Xis, HTH_OrfB_IS605, TnpV, Mob_Pre, DDE_Tnp_IS240, TpcC, Phage_int_SAM_3, MobA_MobL, DDE_Tnp_ISL3, YqaJ, rve, DDE…	56	56
Anaerostipes caccae	NTP_transf_3, Phage_integrase, Resolvase, IstB_IS21, DDE_Tnp_1_6, rve, RuvX, PDDEXK_2, RecU, PEP-utilizers, RecO_C, DNA_processg_A, RecA, HTH_Tnp_1, Mob_synth_C, Recombinase, TnpB_IS66, DDE_Tnp_IS66, Sua5_yciO_yrdC, Phage_int_SAM_3, MobA_MobL, Transposase_20, DUF772, Tn916-Xis, TnpV, HTH_28, DEDD_Tnp_IS110, 5_3_exonuc_N, Zn_ribbon_recom, Integrase_DNA, Relaxase, MobC	Phage_integrase, DEDD_Tnp_IS110, RuvX, IstB_IS21, Resolvase, RecO_N, NTP_transf_3, Mob_synth_C, PDDEXK_2, DDE_Tnp_1_6, RecU, PEP-utilizers, TnpW, Zn_ribbon_recom	32	14
Anaerostipes hadrus	NTP_transf_3, Resolvase, OrfB_Zn_ribbon, Sua5_yciO_yrdC, Transposase_31, DNA_processg_A, RecA, DEDD_Tnp_IS110, PDDEXK_2, Recombinase, Zn_ribbon_recom, 5_3_exonuc_N, RuvX, Y2_Tnp, OrfB_IS605, IstB_IS21, Y1_Tnp, DDE_Tnp_1_6, DUF772, Mob_synth_C, RecO_C, PEP-utilizers, Phage_integrase, Transposase_20, TnpB_IS66, Transposase_mut, rve, Tn916-Xis, DDE_Tnp_IS66, HTH_Tnp_1, DDE_Tnp_1, YqaJ, HTH_OrfB_IS60…	5_3_exonuc_N, PDDEXK_2, NTP_transf_3, IstB_IS21, rve, Transposase_20, OrfB_IS605, rve_3, HTH_Tnp_1, Phage_integrase, PEP-utilizers, HTH_28, DEDD_Tnp_IS110, Y2_Tnp, DUF772, Transposase_mut, Y1_Tnp, Tn916-Xis, RecA, DNA_processg_A, RecU, YqaJ, Recombinase, MobA_MobL, Phage_int_SAM_3, TnpV, Mob_synth_C, Sua5_yciO_yrdC, RecO_C, RuvX, Resolvase, Relaxase, MobC, OrfB_Zn_ribbon, Transposase_31, DDE_Tnp_…	58	61
Anaerostipes sp000508985	DDE_Tnp_IS240, Sua5_yciO_yrdC, PDDEXK_2, PEP-utilizers, IstB_IS21, Transposase_mut, RecU, rve, DDE_Tnp_1_6, NTP_transf_3, HTH_Tnp_1, Phage_integrase, DEDD_Tnp_IS110, RecA, Mob_synth_C, RecO_C, DNA_processg_A, 5_3_exonuc_N, Resolvase, MobA_MobL, Y2_Tnp, Recombinase, Transposase_20, HTH_28, TpcC, TnpV, RuvX, Zn_ribbon_recom, DUF772, DDE_Tnp_1, DDE_Tnp_1_3, Zn_Tnp_IS91, MobC, Relaxase, Phage_int_SAM…	RecU, Transposase_mut, DEDD_Tnp_IS110, 5_3_exonuc_N, DDE_Tnp_1_6, DNA_processg_A, NTP_transf_3, Phage_integrase, Sua5_yciO_yrdC, PEP-utilizers, IstB_IS21, Resolvase, RecO_C, HTH_Tnp_1, rve, RuvX, Y2_Tnp, Transposase_20, Mob_synth_C, PDDEXK_2, RecA, DUF772	44	22
Angelakisella sp900547385	IstB_IS21, NTP_transf_3, 5_3_exonuc_N, Sua5_yciO_yrdC, Phage_integrase, RuvX, RecO_C, PEP-utilizers, MobB, RecA	Sua5_yciO_yrdC, IstB_IS21, RecO_C, Resolvase, Relaxase, TnpV, TnpW, Phage_integrase, PEP-utilizers, RuvX, 5_3_exonuc_N, RecA, DNA_processg_A, NTP_transf_3, Recombinase, Integrase_DNA, MobA_MobL, MobB, MobL, DEDD_Tnp_IS110, MobC, RecO_N, Zn_ribbon_recom, rve, Tn916-Xis, Y1_Tnp, Mob_Pre, Phage_int_SAM_5, Phage_int_SAM_3, TnpB_IS66, DDE_Tnp_IS66, YqaJ, DUF772, rve_3, HTH_Tnp_1, Hjc	10	36
Bacteroides caccae	Phage_integrase, Phage_int_SAM_5, DDE_Tnp_1, PDDEXK_2, Mob_Pre, Resolvase, RecO_C, NTP_transf_3, DUF772, DDE_Tnp_1_6, PEP-utilizers, DDE_Tnp_ISL3, Relaxase, IstB_IS21, Sua5_yciO_yrdC, RuvX, RecA, 5_3_exonuc_N, TraO, MobC, rve_3, DNA_processg_A, Transposon_TraM, rve, rve_2, DDE_Tnp_1_3, DDE_Tnp_IS1595, TnpB_IS66, DDE_Tnp_IS66, DDE_Tnp_1_2, Y1_Tnp, Transposase_mut, HTH_28, CtnDOT_TraJ, Recombinase,…	Phage_int_SAM_5, PDDEXK_2, Phage_integrase, Mob_Pre, Relaxase, NTP_transf_3, IstB_IS21, MobC, YqaJ, 5_3_exonuc_N, Resolvase, RecA, Transposon_TraM, RuvX, DDE_Tnp_1_6, DDE_Tnp_ISL3, CtnDOT_TraJ, rve_3, TraO, Sua5_yciO_yrdC, RecO_C, PEP-utilizers, DDE_Tnp_1_2, DDE_Tnp_1_3, DDE_Tnp_1, DDE_Tnp_IS1595, DNA_processg_A, rve, HTH_28, rve_2, DUF772, DDE_Tnp_IS66, Transposase_mut, TnpB_IS66, DDE_Tnp_IS66_C…	51	48
Bacteroides cellulosilyticus	RecO_C, 5_3_exonuc_N, rve, Phage_int_SAM_5, NTP_transf_3, PEP-utilizers, Phage_integrase, Sua5_yciO_yrdC, RecA, MobC, Resolvase, Relaxase, DDE_Tnp_IS66, IstB_IS21, DNA_processg_A, DDE_Tnp_ISL3, DDE_Tnp_1_6, PDDEXK_2, RuvX, Transposase_mut, TnpB_IS66, DDE_Tnp_1, DEDD_Tnp_IS110, CtnDOT_TraJ, DDE_Tnp_1_3, Y2_Tnp, Mob_Pre, DDE_Tnp_IS1595, Transposase_20, DDE_Tnp_1_assoc, HTH_Tnp_1_2, Transposon_TraM,…	DNA_processg_A, Phage_integrase, Phage_int_SAM_5, RecO_C, NTP_transf_3, RecA, PDDEXK_2, Sua5_yciO_yrdC, Relaxase, Resolvase, DDE_Tnp_1_6, IstB_IS21, DDE_Tnp_IS66, DDE_Tnp_1_3, 5_3_exonuc_N, Transposon_TraM, TraO, rve, CtnDOT_TraJ, RuvX, TpcC, DDE_Tnp_ISL3, Transposase_mut, HTH_28, PEP-utilizers, DUF772, TnpB_IS66, Y1_Tnp, RecO_N, Mob_Pre, DDE_Tnp_1_assoc, DUF4096, rve_3, MobC, DDE_Tnp_1, DDE_Tnp_…	45	47
Bacteroides clarus	Phage_integrase, IstB_IS21, RuvX, NTP_transf_3, Resolvase, Phage_int_SAM_5, 5_3_exonuc_N, Sua5_yciO_yrdC, DNA_processg_A, RecO_C, RecA, PEP-utilizers, Relaxase, Y1_Tnp, Mob_Pre, Transposon_TraM, TraO, CtnDOT_TraJ, YqgF, MobC, DDE_Tnp_IS1595, DDE_Tnp_ISL3, Phage_int_SAM_1	NTP_transf_3, PEP-utilizers, IstB_IS21, Phage_integrase, Phage_int_SAM_5, Sua5_yciO_yrdC, Y1_Tnp, Resolvase, DNA_processg_A, RuvX, DDE_Tnp_ISL3, RecO_C, RecA, 5_3_exonuc_N, Transposon_TraM, Mob_Pre, Phage_int_SAM_4, Y2_Tnp, MobC, Relaxase, Transposase_mut, DDE_Tnp_1_3, rve, DDE_Tnp_1, CtnDOT_TraJ, TraO, DDE_Tnp_1_assoc, DDE_Tnp_IS1595	23	28
Bacteroides eggerthii	DDE_Tnp_1, RecA, Resolvase, Phage_int_SAM_5, RecO_C, Sua5_yciO_yrdC, NTP_transf_3, Phage_integrase, IstB_IS21, DUF772, 5_3_exonuc_N, DNA_processg_A, PDDEXK_2, RuvX, Transposase_20, HTH_7, Transposase_mut, MobC, rve, Relaxase, DDE_Tnp_IS66, DDE_Tnp_4, HTH_Tnp_4, PEP-utilizers, Transposon_TraM, Phage_int_SAM_1, CtnDOT_TraJ, Mob_Pre, TraO, DDE_Tnp_ISL3, HTH_Tnp_1, DEDD_Tnp_IS110, YqaJ, TnpB_IS66	NTP_transf_3, Phage_integrase, HTH_Tnp_4, Transposase_mut, Resolvase, Phage_int_SAM_5, DDE_Tnp_1, RuvX, DDE_Tnp_4, Sua5_yciO_yrdC, RecA, PEP-utilizers, Transposon_TraM, Relaxase, RecO_C, 5_3_exonuc_N, DNA_processg_A, IstB_IS21, PDDEXK_2, Transposase_20, rve, MobC, TraO, CtnDOT_TraJ, Mob_Pre, DDE_Tnp_1_6, TnpB_IS66, DDE_Tnp_ISL3, DDE_Tnp_IS66, RecO_N, YqgF, HTH_28, HTH_7, Phage_int_SAM_1, DDE_Tnp_…	34	38
Bacteroides faecis	DUF772, DDE_Tnp_1_6, Phage_int_SAM_5, Phage_integrase, Resolvase, Sua5_yciO_yrdC, DNA_processg_A, Relaxase, RecA, NTP_transf_3, DDE_Tnp_4, HTH_Tnp_4, PDDEXK_2, 5_3_exonuc_N, TraO, Transposon_TraM, CtnDOT_TraJ, rve, IstB_IS21, RuvX, Y2_Tnp, DDE_Tnp_IS66, TnpB_IS66, Zn_Tnp_IS91, DUF4096, MobC, DDE_Tnp_ISL3, RecO_C, Phage-MuB_C, Transposase_mut, Mob_Pre, PEP-utilizers, DDE_Tnp_1, DDE_Tnp_IS1595, Yqa…	DDE_Tnp_1_6, Phage_integrase, DDE_Tnp_ISL3, NTP_transf_3, PDDEXK_2, Y2_Tnp, rve, IstB_IS21, DUF772, DDE_Tnp_1, Phage_int_SAM_5, DDE_Tnp_1_3, RecA, DDE_Tnp_IS66, TnpB_IS66, Resolvase, Sua5_yciO_yrdC, RuvX, HTH_7, PEP-utilizers, RecO_C, Relaxase, 5_3_exonuc_N, DNA_processg_A, Transposase_mut, Mob_Pre, DUF4096, Zn_Tnp_IS91, HTH_Tnp_4, DDE_Tnp_4, TraO, CtnDOT_TraJ, Transposon_TraM, DDE_Tnp_IS1595, Ph…	43	45
Bacteroides finegoldii	TnpB_IS66, DDE_Tnp_IS66, NTP_transf_3, PEP-utilizers, Phage_int_SAM_5, PDDEXK_2, RuvX, Phage_integrase, DDE_Tnp_1_3, rve, IstB_IS21, 5_3_exonuc_N, RecO_C, DUF4096, TraO, CtnDOT_TraJ, Relaxase, Transposon_TraM, DNA_processg_A, MobC, Sua5_yciO_yrdC, RecA, Y2_Tnp, Resolvase, DDE_Tnp_1, Mob_Pre, DEDD_Tnp_IS110, rve_2, DDE_Tnp_1_6, DUF772, Recombinase, DDE_Tnp_1_2, DDE_Tnp_1_assoc, DDE_Tnp_ISL3, Trans…	Sua5_yciO_yrdC, Resolvase, NTP_transf_3, Phage_int_SAM_5, Phage_integrase, DDE_Tnp_ISL3, DDE_Tnp_1_assoc, PEP-utilizers, DDE_Tnp_1, rve_3, IstB_IS21, RecA, DDE_Tnp_1_3, PDDEXK_2, RuvX, RecO_C, DNA_processg_A, DUF772, Transposase_mut, 5_3_exonuc_N, DDE_Tnp_IS66, Phage_int_SAM_3, Relaxase, DDE_Tnp_IS1595, Mob_Pre, Transposon_TraM, CtnDOT_TraJ, TraO, TnpB_IS66, DUF4096, DEDD_Tnp_IS110, rve, DDE_Tnp_…	36	33
Bacteroides fragilis	DNA_processg_A, 5_3_exonuc_N, Phage_int_SAM_5, DDE_Tnp_IS66, Resolvase, PDDEXK_2, YqgF, NTP_transf_3, PEP-utilizers, IstB_IS21, rve, Transposon_TraM, Sua5_yciO_yrdC, Phage_integrase, CtnDOT_TraJ, TraO, Relaxase, Phage_int_SAM_4, Mob_Pre, DDE_Tnp_ISL3, MobC, DDE_Tnp_1_6, DUF772, RecA, RecO_C, DUF4096, TnpB_IS66, RuvX, YqaJ, rve_3, RecO_N, DDE_Tnp_1, DDE_Tnp_IS1595, DEDD_Tnp_IS110, Transposase_20, …	Phage_int_SAM_5, NTP_transf_3, RecA, rve, Phage_integrase, Transposase_20, IstB_IS21, Sua5_yciO_yrdC, RecO_C, DDE_Tnp_1_6, YqgF, 5_3_exonuc_N, PDDEXK_2, DDE_Tnp_IS1595, PEP-utilizers, DDE_Tnp_ISL3, DNA_processg_A, RuvX, Resolvase, Phage_int_SAM_1, Transposon_TraM, Mob_Pre, Recombinase, Phage_int_SAM_4, DUF772, Transposase_mut, TraO, MobC, Relaxase, DDE_Tnp_IS66, DDE_Tnp_1_2, HTH_Tnp_1, RecO_N, DU…	51	45
Bacteroides intestinalis	IstB_IS21, rve, DDE_Tnp_1_6, Phage_int_SAM_5, NTP_transf_3, DNA_processg_A, Mob_Pre, RuvX, 5_3_exonuc_N, PEP-utilizers, Phage_integrase, Sua5_yciO_yrdC, Transposase_20, RecA, Resolvase, DUF772, RecO_C, PDDEXK_2, Phage_int_SAM_1, DDE_Tnp_IS1595, Transposase_mut, TraO, Transposon_TraM, Phage_int_SAM_4, CtnDOT_TraJ, Relaxase, DDE_Tnp_ISL3, TnpB_IS66, MobC, DEDD_Tnp_IS110, DDE_Tnp_IS66_C, DDE_Tnp_IS66	PEP-utilizers, Phage_integrase, RecO_C, NTP_transf_3, PDDEXK_2, RuvX, Phage_int_SAM_5, Relaxase, DNA_processg_A, 5_3_exonuc_N, DUF772, rve, HTH_Tnp_1, IstB_IS21, Sua5_yciO_yrdC, DDE_Tnp_ISL3, RecA, Resolvase, DDE_Tnp_1_6, Mob_Pre, DDE_Tnp_IS66, MobC, CtnDOT_TraJ, TraO, Transposon_TraM, DEDD_Tnp_IS110, DDE_Tnp_IS1595, YqaJ, Transposase_mut, Transposase_20, Phage_int_SAM_1, DDE_Tnp_1, TnpB_IS66, Y2…	32	34
Bacteroides nordii	5_3_exonuc_N, Sua5_yciO_yrdC, Phage_int_SAM_5, Resolvase, NTP_transf_3, PDDEXK_2, Phage_integrase, RecA, RuvX, RecO_C, DDE_Tnp_ISL3, PEP-utilizers, IstB_IS21, Transposase_20, rve, DUF772, zf-ISL3, DDE_Tnp_1_assoc, DDE_Tnp_1, DNA_processg_A, DDE_Tnp_1_3, DDE_Tnp_IS1595, CtnDOT_TraJ, Transposon_TraM, Relaxase, TraO, MobC, DDE_Tnp_1_6, DDE_Tnp_IS66	rve, IstB_IS21, Transposase_20, DDE_Tnp_1_assoc, DDE_Tnp_ISL3, DUF772, DDE_Tnp_1, NTP_transf_3, PDDEXK_2, Phage_int_SAM_5, 5_3_exonuc_N, PEP-utilizers, Resolvase, Phage_integrase, RuvX, Sua5_yciO_yrdC, RecA, DNA_processg_A, RecO_C, Relaxase, zf-ISL3, DDE_Tnp_1_2, DDE_Tnp_IS66, Phage_int_SAM_1, DEDD_Tnp_IS110, DDE_Tnp_IS1595	29	26
Bacteroides ovatus	Phage_int_SAM_5, NTP_transf_3, PDDEXK_2, Phage_integrase, DDE_Tnp_IS1595, MobC, Relaxase, Sua5_yciO_yrdC, RecO_C, DNA_processg_A, 5_3_exonuc_N, IstB_IS21, Transposase_20, rve_3, DDE_Tnp_IS66, TnpB_IS66, Mob_Pre, RuvX, RecA, DDE_Tnp_1_assoc, Resolvase, CtnDOT_TraJ, TraO, Transposon_TraM, PEP-utilizers, DDE_Tnp_1, DUF772, DDE_Tnp_1_6, DDE_Tnp_ISL3, DEDD_Tnp_IS110, Transposase_mut, zf-ISL3, Phage_in…	Sua5_yciO_yrdC, PDDEXK_2, NTP_transf_3, Phage_integrase, Phage_int_SAM_5, RecA, 5_3_exonuc_N, RecO_C, DDE_Tnp_1_assoc, DDE_Tnp_IS66, DNA_processg_A, rve_3, CtnDOT_TraJ, TraO, Transposon_TraM, PEP-utilizers, DDE_Tnp_IS1595, RuvX, IstB_IS21, Transposase_mut, Mob_Pre, Resolvase, Relaxase, TnpB_IS66, MobC, rve, DEDD_Tnp_IS110, DDE_Tnp_ISL3, DDE_Tnp_1, Transposase_20, DDE_Tnp_IS66_C, RecO_N, DDE_Tnp_1…	44	42
Bacteroides salyersiae	Phage_integrase, Relaxase, PEP-utilizers, DDE_Tnp_ISL3, IstB_IS21, rve_3, Mob_Pre, RecO_C, Sua5_yciO_yrdC, NTP_transf_3, MobC, Resolvase, Phage_int_SAM_5, DDE_Tnp_IS1595, DNA_processg_A, 5_3_exonuc_N, PDDEXK_2, RecA, RuvX, DDE_Tnp_1_2, Transposase_20, TraO, Transposon_TraM, CtnDOT_TraJ, DDE_Tnp_1, DDE_Tnp_1_3, Transposase_mut, rve_2, DDE_Tnp_1_6	IstB_IS21, PDDEXK_2, Phage_integrase, Relaxase, Sua5_yciO_yrdC, DDE_Tnp_1_2, RecA, Phage_int_SAM_5, NTP_transf_3, Resolvase, DNA_processg_A, 5_3_exonuc_N, rve_3, RuvX, DDE_Tnp_1_assoc, PEP-utilizers, Transposase_20, RecO_C, Transposase_mut, Mob_Pre, DUF772, DDE_Tnp_IS1595, DDE_Tnp_1, MobC, Phage_int_SAM_1, DDE_Tnp_ISL3, Transposon_TraM, TraO, CtnDOT_TraJ, DDE_Tnp_4, HTH_Tnp_4, DDE_Tnp_1_6	29	32
Bacteroides sp003463205	Phage_int_SAM_5, IstB_IS21, Phage_integrase, NTP_transf_3, PDDEXK_2, RecO_C, PEP-utilizers, RuvX, rve, Sua5_yciO_yrdC, 5_3_exonuc_N, Mob_Pre, DDE_Tnp_IS66, DNA_processg_A, Resolvase, CtnDOT_TraJ, Transposon_TraM, TraO, RecA, DDE_Tnp_IS1595, TnpB_IS66, DUF772, Transposase_mut, MobC, Relaxase, DDE_Tnp_1_6	NTP_transf_3, Phage_int_SAM_5, Phage_integrase, RecA, Sua5_yciO_yrdC, Transposon_TraM, CtnDOT_TraJ, TraO, Relaxase, IstB_IS21, PDDEXK_2, RecO_C, 5_3_exonuc_N, Resolvase, DDE_Tnp_IS66, PEP-utilizers	26	16
Bacteroides stercoris	Phage_integrase, RecA, Phage_int_SAM_5, Sua5_yciO_yrdC, Transposase_20, NTP_transf_3, IstB_IS21, DDE_Tnp_1_3, Resolvase, DNA_processg_A, 5_3_exonuc_N, PDDEXK_2, DDE_Tnp_1_6, DUF772, DDE_Tnp_ISL3, YqgF, TraO, Transposon_TraM, Relaxase, CtnDOT_TraJ, Transposase_mut, DDE_Tnp_IS66, LZ_Tnp_IS66, HTH_28, TnpB_IS66, RecO_C, RuvX, Mob_Pre, PEP-utilizers, DDE_Tnp_1_2, MobC, rve, DDE_Tnp_IS1595, DDE_Tnp_IS…	Phage_integrase, Phage_int_SAM_5, DDE_Tnp_ISL3, DDE_Tnp_1_3, Sua5_yciO_yrdC, DUF772, DDE_Tnp_1_6, DDE_Tnp_IS66, NTP_transf_3, Transposon_TraM, DDE_Tnp_IS1595, PEP-utilizers, Resolvase, 5_3_exonuc_N, RuvX, Transposase_mut, DDE_Tnp_IS66_C, PDDEXK_2, YqgF, DNA_processg_A, IstB_IS21, RecO_C, rve, DDE_Tnp_1_2, Transposase_20, RecA, rve_2, Mob_Pre, Relaxase, MobC, DDE_Tnp_1, LZ_Tnp_IS66, TnpB_IS66, HTH…	46	45
Bacteroides thetaiotaomicron	PDDEXK_2, Phage_int_SAM_5, NTP_transf_3, Phage_integrase, Sua5_yciO_yrdC, DNA_processg_A, Transposase_mut, Resolvase, RuvX, Relaxase, RecO_C, PEP-utilizers, IstB_IS21, DDE_Tnp_IS1595, DDE_Tnp_IS66, TnpB_IS66, rve_3, HTH_Tnp_1, CtnDOT_TraJ, TraO, Transposon_TraM, RecA, DDE_Tnp_1, DUF772, 5_3_exonuc_N, Mob_Pre, Y1_Tnp, MobC, DEDD_Tnp_IS110, DDE_Tnp_1_6, Zn_Tnp_IS91, DDE_Tnp_1_assoc, rve, HTH_Tnp_1_…	rve_3, DDE_Tnp_IS66, TnpB_IS66, DDE_Tnp_1, Phage_int_SAM_5, DDE_Tnp_IS1595, NTP_transf_3, RecO_C, PDDEXK_2, RecA, Sua5_yciO_yrdC, Transposase_mut, DNA_processg_A, PEP-utilizers, RuvX, Phage_integrase, rve, 5_3_exonuc_N, DDE_Tnp_1_assoc, DEDD_Tnp_IS110, IstB_IS21, HTH_Tnp_1, Resolvase, Mob_Pre, Relaxase, Phage_int_SAM_1, RecO_N, DDE_Tnp_1_6, MobC, CtnDOT_TraJ, DUF772, Transposon_TraM, TraO, LZ_Tnp…	51	44
Bacteroides uniformis	DDE_Tnp_1_6, Phage_int_SAM_5, DNA_processg_A, RecO_C, Phage_integrase, Resolvase, MobC, Relaxase, NTP_transf_3, DDE_Tnp_IS1595, Sua5_yciO_yrdC, IstB_IS21, Mob_Pre, PDDEXK_2, DDE_Tnp_IS66, TraO, Transposon_TraM, CtnDOT_TraJ, RuvX, RecA, PEP-utilizers, HTH_Tnp_4, rve, DDE_Tnp_1_3, HTH_Tnp_1, 5_3_exonuc_N, DDE_Tnp_1, DDE_Tnp_1_2, DDE_Tnp_ISL3, Zn_Tnp_IS1595, TnpB_IS66, Transposase_mut, Phage_int_SAM…	RecA, Phage_integrase, Phage_int_SAM_5, Resolvase, NTP_transf_3, DDE_Tnp_IS66, MobC, TnpB_IS66, PEP-utilizers, Relaxase, Mob_Pre, Transposase_mut, Sua5_yciO_yrdC, PDDEXK_2, IstB_IS21, RecO_C, TraO, Transposon_TraM, CtnDOT_TraJ, 5_3_exonuc_N, RuvX, DNA_processg_A, DDE_Tnp_1_3, DDE_Tnp_1_6, DDE_Tnp_1, HTH_Tnp_1, Phage_int_SAM_1, Transposase_20, DDE_Tnp_1_2, DDE_Tnp_1_assoc, rve, DUF772, DDE_Tnp_IS1…	55	50
Bacteroides xylanisolvens	PDDEXK_2, Y1_Tnp, Phage_int_SAM_5, NTP_transf_3, Sua5_yciO_yrdC, Phage_integrase, 5_3_exonuc_N, DNA_processg_A, RecO_C, DUF772, DDE_Tnp_ISL3, CtnDOT_TraJ, DDE_Tnp_IS66, TraO, Relaxase, TnpB_IS66, DDE_Tnp_1_6, Transposon_TraM, DDE_Tnp_1, Transposase_mut, DDE_Tnp_1_3, IstB_IS21, rve, RecA, Transposase_20, DDE_Tnp_1_assoc, PEP-utilizers, DEDD_Tnp_IS110, Mob_Pre, DDE_Tnp_IS1595, LZ_Tnp_IS66, MobC, Ph…	5_3_exonuc_N, Phage_int_SAM_5, Sua5_yciO_yrdC, NTP_transf_3, PDDEXK_2, Y1_Tnp, DDE_Tnp_ISL3, PEP-utilizers, Transposase_20, DDE_Tnp_1_assoc, DNA_processg_A, DUF772, DDE_Tnp_1_3, DDE_Tnp_1, Phage_integrase, DDE_Tnp_IS66, TnpB_IS66, RecO_C, IstB_IS21, RuvX, Resolvase, Phage_int_SAM_1, TraO, Transposon_TraM, CtnDOT_TraJ, Relaxase, zf-ISL3, DEDD_Tnp_IS110, DDE_Tnp_1_6, Transposase_mut, rve, DDE_Tnp_I…	42	38
Bariatricus comes	Recombinase, NTP_transf_3, IstB_IS21, Transposase_mut, PEP-utilizers, rve, TpcC, HTH_OrfB_IS605, Phage_integrase, Resolvase, RuvX, DNA_processg_A, Mob_Pre, TnpV, DDE_Tnp_1, RecU, Sua5_yciO_yrdC, HTH_28, Transposase_20, 5_3_exonuc_N, RecO_C, HTH_7, OrfB_IS605, RecA, rve_2, OrfB_Zn_ribbon, DEDD_Tnp_IS110, Mob_synth_C, Y1_Tnp, YqaJ, TnpW, HTH_Tnp_1, DDE_Tnp_1_6, PDDEXK_2, DUF772, Y2_Tnp, Tn916-Xis, …	DDE_Tnp_1, NTP_transf_3, HTH_28, RecA, Resolvase, Mob_Pre, Sua5_yciO_yrdC, Phage_integrase, IstB_IS21, RecU, DUF772, RuvX, DNA_processg_A, Recombinase, DEDD_Tnp_IS110, 5_3_exonuc_N, RecO_C, PEP-utilizers, HTH_Tnp_1, Mob_synth_C, OrfB_Zn_ribbon, TnpV, PDDEXK_2, OrfB_IS605, rve, Transposase_20, Zn_ribbon_recom, Tn916-Xis, Transposase_mut, DDE_Tnp_1_6, HTH_OrfB_IS605, MobC, Relaxase, HTH_7, Y1_Tnp, …	43	49
Barnesiella intestinihominis	Sua5_yciO_yrdC, Resolvase, NTP_transf_3, RuvX, RecA, PEP-utilizers, Phage_integrase, Mob_Pre, DNA_processg_A, Phage_int_SAM_1, RecO_N, IstB_IS21, 5_3_exonuc_N, Relaxase, Phage_int_SAM_5, MobC, TraO, Transposon_TraM, CtnDOT_TraJ, YqaJ, DDE_Tnp_IS1595, HTH_Tnp_1_2, DDE_Tnp_1, rve, RecO_C, Transposase_mut, Y2_Tnp, DDE_Tnp_1_3, Phage_int_SAM_4, DUF4096, DDE_Tnp_1_6, Y1_Tnp, HTH_28, DDE_Tnp_1_2	Phage_integrase, RecO_N, rve, RecA, 5_3_exonuc_N, Sua5_yciO_yrdC, DNA_processg_A, Resolvase, IstB_IS21, Relaxase, MobC, NTP_transf_3, RuvX, PEP-utilizers, Phage_int_SAM_5, Mob_Pre, Transposase_mut, Transposase_20, DDE_Tnp_IS1595, DDE_Tnp_1, YqaJ, DUF4096, CtnDOT_TraJ, TraO, Transposon_TraM, DDE_Tnp_IS66, TnpB_IS66, Phage_int_SAM_3, Phage_int_SAM_1, DDE_Tnp_1_2, DDE_Tnp_1_3, DEDD_Tnp_IS110, Y2_Tnp…	34	43
Barnesiella sp003150885	NTP_transf_3, Phage_integrase, Resolvase, Phage_int_SAM_5, DNA_processg_A, Sua5_yciO_yrdC, PEP-utilizers, RuvX, RecA, Zn_Tnp_IS1595, DDE_Tnp_IS1595, Relaxase, Mob_Pre, 5_3_exonuc_N, DDE_Tnp_1_3, IstB_IS21, Phage_int_SAM_1	IstB_IS21, Phage_integrase, DDE_Tnp_IS1595, Resolvase, Sua5_yciO_yrdC, 5_3_exonuc_N, PEP-utilizers, NTP_transf_3, DDE_Tnp_1_3, MobC, RecA, Phage_int_SAM_5, RuvX, Relaxase, DDE_Tnp_1_assoc, RecO_N, HTH_28, rve, DNA_processg_A	17	19
Bifidobacterium adolescentis	Phage_integrase, DNA_processg_A, IstB_IS21, rve, HTH_Tnp_1, Transposase_mut, 5_3_exonuc_N, RuvX, Sua5_yciO_yrdC, RecO_C, PEP-utilizers, RecA, rve_2, NTP_transf_3, Resolvase, rve_3, HTH_28, OrfB_Zn_ribbon, Phage_int_SAM_3, Recombinase, MobA_MobL, DDE_Tnp_ISL3, Phage_int_SAM_1, YqaJ, DDE_Tnp_1_2, Transposase_20, Relaxase, RecO_N, MobC, TnpV, HTH_OrfB_IS605, TnpW, Tn916-Xis, DEDD_Tnp_IS110, OrfB_IS6…	Transposase_mut, Phage_integrase, RecO_C, DNA_processg_A, 5_3_exonuc_N, OrfB_Zn_ribbon, NTP_transf_3, RuvX, Sua5_yciO_yrdC, rve_3, HTH_28, RecA, IstB_IS21, PEP-utilizers, DDE_Tnp_ISL3, rve_2, HTH_Tnp_1, rve, DDE_Tnp_IS1595, YqaJ, HTH_OrfB_IS605, Phage_int_SAM_3, OrfB_IS605, Resolvase, MobC, Relaxase, Phage_int_SAM_1, RecO_N, DDE_Tnp_1_2, DEDD_Tnp_IS110, Y1_Tnp, TnpV, Mob_Pre, Recombinase, Tn916-X…	38	37
Bifidobacterium angulatum	Phage_integrase, 5_3_exonuc_N, rve, RuvX, RecA, IstB_IS21, Resolvase, PEP-utilizers, NTP_transf_3, RecO_N, DNA_processg_A, rve_3, Transposase_mut, Sua5_yciO_yrdC, OrfB_IS605	Phage_integrase, NTP_transf_3, DNA_processg_A, 5_3_exonuc_N, rve, Sua5_yciO_yrdC, RuvX, IstB_IS21, PEP-utilizers, RecO_N, RecA, HTH_Tnp_1, rve_3, Resolvase, OrfB_IS605, Relaxase, MobC, DDE_Tnp_ISL3, Transposase_mut, DDE_Tnp_IS1595, rve_2, Phage_int_SAM_1, Y1_Tnp, HTH_28, Phage_int_SAM_3, YqaJ	15	26
Bifidobacterium animalis	Phage_integrase, Sua5_yciO_yrdC, 5_3_exonuc_N, IstB_IS21, DDE_Tnp_ISL3, NTP_transf_3, RuvX, DNA_processg_A, RecO_N, Transposase_mut, RecA, DDE_Tnp_1, rve, Phage_int_SAM_3, DUF772, Phage_int_SAM_1	DDE_Tnp_ISL3, RuvX, NTP_transf_3, Transposase_mut, IstB_IS21, DNA_processg_A, RecA, Phage_integrase, DDE_Tnp_1, 5_3_exonuc_N, RecO_N, Sua5_yciO_yrdC	16	12
Bifidobacterium bifidum	NTP_transf_3, PEP-utilizers, RecA, DDE_Tnp_1_2, rve, Transposase_mut, IstB_IS21, HTH_Tnp_1, DNA_processg_A, Phage_integrase, RecO_N, Relaxase, RuvX, rve_3, MobA_MobL, DDE_Tnp_ISL3, TnpV, MobC, 5_3_exonuc_N, Sua5_yciO_yrdC, YqaJ, DDE_Tnp_IS1595, HTH_28, Resolvase, rve_2, Phage_int_SAM_3, Phage_int_SAM_1, zf-ISL3, Mob_Pre, RecO_C, Transposase_20, DEDD_Tnp_IS110, HTH_Tnp_ISL3, OrfB_IS605, OrfB_Zn_ri…	RecO_N, RuvX, Phage_integrase, NTP_transf_3, HTH_Tnp_1, rve_3, DDE_Tnp_ISL3, MobA_MobL, 5_3_exonuc_N, DNA_processg_A, DEDD_Tnp_IS110, DDE_Tnp_1_2, Transposase_mut, rve, IstB_IS21, PEP-utilizers, Sua5_yciO_yrdC, RecA, Relaxase, MobC, TnpV, HTH_28, rve_2, Resolvase, Integrase_DNA, Phage_int_SAM_1, OrfB_Zn_ribbon, DDE_Tnp_IS1595, Transposase_20, RecO_C, Phage_int_SAM_3, zf-ISL3, OrfB_IS605, YqaJ, Zn…	37	35
Bifidobacterium catenulatum	DNA_processg_A, PEP-utilizers, NTP_transf_3, RecO_N, IstB_IS21, RecA, Sua5_yciO_yrdC, 5_3_exonuc_N, Phage_integrase, YqaJ, rve, DDE_Tnp_ISL3, RuvX, DDE_Tnp_IS1595, HTH_Tnp_1, rve_2, Y1_Tnp, TnpV, OrfB_IS605, Phage_int_SAM_3, Resolvase, Transposase_mut, HTH_28, OrfB_Zn_ribbon, Relaxase, MobC, Phage_int_SAM_1, HTH_OrfB_IS605, rve_3, zf-ISL3, Recombinase, TpcC, Zn_ribbon_recom, HTH_7, RecO_C, Phage_…	IstB_IS21, NTP_transf_3, Phage_integrase, Y1_Tnp, OrfB_IS605, 5_3_exonuc_N, RuvX, RecO_N, RecA, PEP-utilizers, rve_3, DNA_processg_A, Sua5_yciO_yrdC, HTH_Tnp_1, zf-ISL3, Phage_int_SAM_1, rve, Transposase_mut, DDE_Tnp_ISL3, RecO_C, OrfB_Zn_ribbon, Resolvase, Phage_int_SAM_3, YqaJ, MobC, rve_2, TnpV, Relaxase, HTH_28, TnpW, Recombinase, HTH_Tnp_ISL3, Zn_Tnp_IS1, HTH_OrfB_IS605, MobA_MobL, Mob_synth…	45	36
Bifidobacterium dentium	IstB_IS21, Phage_integrase, MobC, Relaxase, RecA, RecO_N, RuvX, 5_3_exonuc_N, NTP_transf_3, PEP-utilizers, Sua5_yciO_yrdC, DNA_processg_A, rve, Resolvase, HTH_28, Phage_int_SAM_3, rve_2, Transposase_mut, RecO_C	Phage_integrase, DNA_processg_A, Sua5_yciO_yrdC, rve, HTH_28, RuvX, NTP_transf_3, 5_3_exonuc_N, IstB_IS21, RecA, RecO_N	19	11
Bifidobacterium longum	Phage_integrase, rve, RecA, OrfB_Zn_ribbon, YqaJ, Sua5_yciO_yrdC, RecO_N, IstB_IS21, MobA_MobL, Transposase_mut, DDE_Tnp_ISL3, HTH_28, MobC, NTP_transf_3, rve_2, 5_3_exonuc_N, RuvX, DNA_processg_A, HTH_Tnp_1, DEDD_Tnp_IS110, DDE_Tnp_IS66, PEP-utilizers, Transposase_20, HTH_Tnp_ISL3, OrfB_IS605, Resolvase, Zn_Tnp_IS1, Phage_int_SAM_3, Phage_int_SAM_1, DUF4096, TnpV, Relaxase, Tn916-Xis, TpcC, DDE_…	Phage_integrase, MobA_MobL, Transposase_mut, RecO_N, RecA, Sua5_yciO_yrdC, 5_3_exonuc_N, IstB_IS21, rve, RuvX, NTP_transf_3, DNA_processg_A, Resolvase, OrfB_IS605, DDE_Tnp_ISL3, DEDD_Tnp_IS110, PEP-utilizers, HTH_28, MobC, DDE_Tnp_IS66, rve_2, Phage_int_SAM_3, HTH_Tnp_1, rve_3, Transposase_20, HTH_Tnp_ISL3, OrfB_Zn_ribbon, zf-ISL3, Y1_Tnp, DDE_Tnp_1_2, Zn_Tnp_IS1, Phage_int_SAM_1, Relaxase, TnpV,…	44	42
Bilophila wadsworthia	Phage_integrase, DUF4096, HTH_Tnp_1, PEP-utilizers, NTP_transf_3, 5_3_exonuc_N, DDE_Tnp_IS1595, Mob_synth_C, Relaxase, MobC, Y1_Tnp, RecA, Phage_int_SAM_4, DDE_Tnp_1_3, DNA_processg_A, Sua5_yciO_yrdC, RuvX, IstB_IS21, rve, MobB, DDE_Tnp_1_6, Mob_Pre, Resolvase, RecO_C, Zn_Tnp_IS1, rve_3, Phage_int_SAM_1, DDE_Tnp_1_2, DDE_Tnp_1, RecO_N, TraH, Mu-transpos_C, HTH_Tnp_Mu_1, Transposase_31, Transposas…	Phage_integrase, DUF4096, NTP_transf_3, MobB, Mu-transpos_C, Recombinase, MobA_MobL, TnpW, Relaxase, Mob_synth_C, Y1_Tnp, RecO_C, RecA, MobC, IstB_IS21, PEP-utilizers, RuvX, HTH_Tnp_1, Sua5_yciO_yrdC, DNA_processg_A, 5_3_exonuc_N, DDE_Tnp_IS1595, TraO, Transposon_TraM, CtnDOT_TraJ, Resolvase, rve, Mob_Pre, Phage_int_SAM_1, HTH_28, Phage_int_SAM_4, rve_3, DDE_Tnp_1, DDE_Tnp_1_2, Phage_int_SAM_3, R…	40	45
Blautia sp000285855	Transposase_mut, PEP-utilizers, RecU, NTP_transf_3, DNA_processg_A, RuvX, Phage_integrase, RecA, Resolvase, DDE_Tnp_IS66_C, IstB_IS21, RecO_C, 5_3_exonuc_N, Sua5_yciO_yrdC, Phage_int_SAM_1, DEDD_Tnp_IS110, Recombinase, OrfB_Zn_ribbon, DDE_Tnp_1_4, Phage_int_SAM_3, Y1_Tnp, rve_2	DDE_Tnp_1_4, 5_3_exonuc_N, rve, Phage_integrase, NTP_transf_3, RuvX, OrfB_Zn_ribbon, IstB_IS21, RecO_C, Sua5_yciO_yrdC, RecA, PEP-utilizers, RecU, DNA_processg_A, YqaJ, Y1_Tnp, Phage_int_SAM_1, Resolvase, TnpV, Recombinase, HTH_OrfB_IS605, TnpB_IS66, DDE_Tnp_IS66, HTH_28, DDE_Tnp_IS66_C, RecO_N, DEDD_Tnp_IS110, Zn_ribbon_recom, OrfB_IS605, TpcC, DUF772, DDE_Tnp_ISL3, Phage_int_SAM_3, DDE_Tnp_1_6,…	22	45
Blautia sp000436615	OrfB_IS605, Transposase_20, Phage_integrase, PEP-utilizers, Y1_Tnp, HTH_OrfB_IS605, OrfB_Zn_ribbon, TnpV, Sua5_yciO_yrdC, DDE_Tnp_1_4, RuvX, RecA, 5_3_exonuc_N, NTP_transf_3, MobB, Mob_synth_C, IstB_IS21, DNA_processg_A, DDE_Tnp_IS66, DEDD_Tnp_IS110, DDE_Tnp_1, DDE_Tnp_1_3, Dimer_Tnp_Tn5, DDE_Tnp_1_6, DUF772, Resolvase, RecU, Phage_int_SAM_3, Y2_Tnp, MobA_MobL, Tn916-Xis, PDDEXK_2, HTH_Tnp_ISL3, …	TnpV, IstB_IS21, DDE_Tnp_1, DDE_Tnp_IS66, TnpB_IS66, Phage_integrase, RecU, Y1_Tnp, OrfB_Zn_ribbon, rve, HTH_Tnp_1, Recombinase, DDE_Tnp_1_4, DEDD_Tnp_IS110, NTP_transf_3, HTH_28, MobB, HTH_OrfB_IS605, PEP-utilizers, Relaxase, Transposase_20, OrfB_IS605, Transposase_31, Mob_synth_C, Sua5_yciO_yrdC, RecA, DNA_processg_A, 5_3_exonuc_N, Resolvase, RuvX, DDE_Tnp_1_3, RecO_C, Tn916-Xis, Integrase_DNA,…	36	60
Blautia sp001304935	Phage_integrase, Transposase_mut, rve, Zn_ribbon_recom, TnpV, OrfB_Zn_ribbon, Mob_synth_C, PEP-utilizers, NTP_transf_3, RecA, Transposase_31, Recombinase, Phage_int_SAM_3, IstB_IS21, Relaxase, DNA_processg_A, DEDD_Tnp_IS110, RecU, PDDEXK_2, RecO_C, Transposase_20, OrfB_IS605, Mob_Pre, Phage_int_SAM_1, 5_3_exonuc_N, Resolvase, RecO_N, Sua5_yciO_yrdC, RuvX, HTH_28, DDE_Tnp_IS66, YqaJ, DDE_Tnp_1, Mo…	Phage_integrase, RuvX, RecO_C, RecU, PDDEXK_2, PEP-utilizers, IstB_IS21, NTP_transf_3, Transposase_31, Zn_ribbon_recom, DDE_Tnp_IS66, Mob_synth_C, LZ_Tnp_IS66, Transposase_mut, TnpB_IS66, MobB, DDE_Tnp_1, Sua5_yciO_yrdC	40	18
Blautia sp003477525	NTP_transf_3, Y1_Tnp, DNA_processg_A, IstB_IS21, MobB, Phage_integrase, Tn916-Xis, MobC, RuvX, Mob_synth_C, RecA, Sua5_yciO_yrdC, RecU, OrfB_IS605, Resolvase, 5_3_exonuc_N, PDDEXK_2	IstB_IS21, NTP_transf_3, Zn_ribbon_recom, Phage_integrase, Phage_int_SAM_1, Tn916-Xis, OrfB_IS605, DDE_Tnp_IS66, Mob_Pre, DDE_Tnp_1, Sua5_yciO_yrdC, DNA_processg_A, Resolvase, 5_3_exonuc_N, Y1_Tnp, Transposase_mut, RuvX, Y2_Tnp, MobB, Mob_synth_C, RecA, DDE_Tnp_IS66_C, HTH_Tnp_1, PEP-utilizers, TnpB_IS66, DDE_Tnp_1_4, RecU, RecO_C, DUF772, DUF4096, Recombinase, rve, TnpV, MobA_MobL, PDDEXK_2	17	35
Blautia sp900066145	DDE_Tnp_1, HTH_7, RecA, Phage_integrase, DDE_Tnp_1_3, 5_3_exonuc_N, Transposase_31, NTP_transf_3, rve, Transposase_20, PEP-utilizers, DDE_Tnp_1_4, IstB_IS21, Resolvase, Mob_Pre, Mob_synth_C, DNA_processg_A, Recombinase, RuvX, RecO_C, OrfB_Zn_ribbon, Sua5_yciO_yrdC, Zn_ribbon_recom, PDDEXK_2, RecU, DDE_Tnp_1_6	DEDD_Tnp_IS110, RecA, Transposase_31, IstB_IS21, Zn_ribbon_recom, Resolvase, Sua5_yciO_yrdC, TnpV, DNA_processg_A, Phage_integrase, MobA_MobL, DDE_Tnp_1, Recombinase, PEP-utilizers, Y2_Tnp, RuvX, HTH_7, DDE_Tnp_1_4, PDDEXK_2, NTP_transf_3, Mob_Pre, 5_3_exonuc_N, DDE_Tnp_1_3, RecU, Transposase_mut, Y1_Tnp, DDE_Tnp_1_6, RecO_C, Mob_synth_C, Relaxase, MobC, OrfB_Zn_ribbon, rve, DUF772, Transposase_2…	26	47
Blautia sp900066205	Transposase_mut, IstB_IS21, NTP_transf_3, HTH_OrfB_IS605, RecA, Phage_integrase, TnpB_IS66, LZ_Tnp_IS66, DNA_processg_A, DDE_Tnp_1, HTH_28, PDDEXK_2, OrfB_Zn_ribbon, Mob_synth_C, RecU, Resolvase, Y1_Tnp, RuvX, TnpV, PEP-utilizers, 5_3_exonuc_N, Sua5_yciO_yrdC, DUF772, DDE_Tnp_1_6, Mob_Pre, Integrase_DNA, OrfB_IS605	5_3_exonuc_N, OrfB_Zn_ribbon, Resolvase, DNA_processg_A, Y1_Tnp, PEP-utilizers, Sua5_yciO_yrdC, RuvX, RecU, TnpB_IS66, DDE_Tnp_1, PDDEXK_2, Phage_integrase, DDE_Tnp_1_6, HTH_28, TnpV, IstB_IS21, NTP_transf_3, LZ_Tnp_IS66, rve_3, Relaxase, Mob_synth_C, OrfB_IS605, HTH_OrfB_IS605, Transposase_mut, Mob_Pre, DDE_Tnp_IS66, HTH_7, DUF772, Phage_int_SAM_3, HTH_Tnp_1, Recombinase, RecA, zf-IS66, rve_2, M…	27	47
Blautia sp900066335	Y1_Tnp, OrfB_IS605, DDE_Tnp_1, DDE_Tnp_1_6, PEP-utilizers, NTP_transf_3, HTH_28, DNA_processg_A, Phage_integrase, Transposase_mut, MobA_MobL, rve, Phage_int_SAM_3, TnpV, PDDEXK_2, Resolvase, RecA, DDE_Tnp_IS66, TnpB_IS66, HTH_7, DEDD_Tnp_IS110, Mob_synth_C, RecO_C, OrfB_Zn_ribbon, IstB_IS21, TnpW, Recombinase, Zn_ribbon_recom, RuvX, Sua5_yciO_yrdC, RecU, 5_3_exonuc_N, LZ_Tnp_IS66, DUF4096, Transp…	rve, IstB_IS21, MobA_MobL, Resolvase, DDE_Tnp_1_assoc, Mob_synth_C, Phage_integrase, NTP_transf_3, DEDD_Tnp_IS110, DNA_processg_A, Sua5_yciO_yrdC, RecA, MobC, Mob_Pre, TnpV, RecU, RuvX, RecO_C, DDE_Tnp_1_6, Phage_int_SAM_3, Y1_Tnp, OrfB_IS605, HTH_OrfB_IS605, OrfB_Zn_ribbon, PEP-utilizers, DDE_Tnp_1, HTH_7, 5_3_exonuc_N, TnpB_IS66, DDE_Tnp_IS66, LZ_Tnp_IS66, zf-IS66, PDDEXK_2, HTH_28, Phage_int_S…	58	56
Blautia sp900066355	RecA, Phage_integrase, DDE_Tnp_1, DDE_Tnp_IS66, zf-IS66, NTP_transf_3, Resolvase, RuvX, Mob_synth_C, DNA_processg_A, PEP-utilizers, Sua5_yciO_yrdC, Tn916-Xis, Transposase_31, IstB_IS21, RecO_C, 5_3_exonuc_N	IstB_IS21, Phage_integrase, RecA, NTP_transf_3, HTH_28, rve, Mob_synth_C, Zn_ribbon_recom, RecO_C, RecU, TnpV, RuvX, Transposase_31, PEP-utilizers, DNA_processg_A, Sua5_yciO_yrdC, Transposase_mut, Recombinase, OrfB_Zn_ribbon, Resolvase, Tn916-Xis, Y1_Tnp, 5_3_exonuc_N, PDDEXK_2, DDE_Tnp_1_6, HTH_Tnp_1, MobC, Relaxase, Phage_int_SAM_1, DUF772, Phage_int_SAM_3, Mob_Pre, DEDD_Tnp_IS110, DDE_Tnp_1, r…	17	51
Blautia sp900548245	RecA, DNA_processg_A, Phage_integrase, 5_3_exonuc_N, DDE_Tnp_1, Resolvase, Tn916-Xis, Mob_Pre, NTP_transf_3, HTH_OrfB_IS605, IstB_IS21, RuvX, PEP-utilizers, Mob_synth_C, MobB, DDE_Tnp_ISL3, RecO_C, Y1_Tnp, Relaxase, Sua5_yciO_yrdC, OrfB_Zn_ribbon, OrfB_IS605, TnpV, Y2_Tnp, Zn_ribbon_recom, DEDD_Tnp_IS110, PDDEXK_2, RecU, DDE_Tnp_IS66, YqaJ, DDE_Tnp_1_4	Recombinase, Resolvase, Y1_Tnp, OrfB_IS605, Sua5_yciO_yrdC, 5_3_exonuc_N, OrfB_Zn_ribbon, IstB_IS21, TnpV, Phage_integrase, Transposase_20, PDDEXK_2, Transposase_mut, NTP_transf_3, PEP-utilizers, DUF772, MobB, Mob_synth_C, RuvX, MobC, Relaxase, DNA_processg_A, Zn_Tnp_IS91, RecO_C, Y2_Tnp, RecA, RecU, Zn_ribbon_recom, rve, HTH_OrfB_IS605, DDE_Tnp_ISL3, Tn916-Xis, Phage_int_SAM_3, DEDD_Tnp_IS110, R…	31	50
Blautia wexlerae	Phage_integrase, RuvX, DDE_Tnp_1, NTP_transf_3, Transposase_mut, PEP-utilizers, DUF772, Y1_Tnp, OrfB_IS605, MobB, Mob_synth_C, Resolvase, OrfB_Zn_ribbon, DEDD_Tnp_IS110, PDDEXK_2, rve, Mob_Pre, TnpV, Recombinase, Relaxase, RecA, MobC, Sua5_yciO_yrdC, IstB_IS21, HTH_7, Tn916-Xis, MobA_MobL, DDE_Tnp_IS66, Transposase_20, TpcC, DNA_processg_A, TnpB_IS66, 5_3_exonuc_N, RecO_C, RecU, DUF4096, Y2_Tnp, …	NTP_transf_3, 5_3_exonuc_N, Transposase_mut, Sua5_yciO_yrdC, RuvX, RecU, Resolvase, RecA, Phage_integrase, PEP-utilizers, rve, IstB_IS21, Y1_Tnp, DNA_processg_A, OrfB_Zn_ribbon, DDE_Tnp_1, DDE_Tnp_IS66, DDE_Tnp_1_6, PDDEXK_2, OrfB_IS605, Mob_Pre, TnpV, Recombinase, RecO_C, DEDD_Tnp_IS110, Mob_synth_C, MobB, Zn_ribbon_recom, Transposase_20, TpcC, zf-ISL3, DDE_Tnp_ISL3, HTH_OrfB_IS605, DUF4096, Mob…	69	57
Butyricimonas faecalis	NTP_transf_3, Phage_integrase, DNA_processg_A, RecO_C, PDDEXK_2, Phage_int_SAM_5, RecA, RuvX, Sua5_yciO_yrdC, Resolvase, DDE_Tnp_IS1595, PEP-utilizers, rve, Transposase_20, IstB_IS21, DEDD_Tnp_IS110, 5_3_exonuc_N	DDE_Tnp_1_assoc, DDE_Tnp_ISL3, Phage_integrase, PEP-utilizers, rve, NTP_transf_3, Resolvase, Phage_int_SAM_5, Sua5_yciO_yrdC, Transposase_20, IstB_IS21, Transposase_mut, RecA, PDDEXK_2, RecO_C, DDE_Tnp_1_6, DDE_Tnp_IS1595, Phage_int_SAM_1, DEDD_Tnp_IS110, DNA_processg_A, RuvX, 5_3_exonuc_N, MobC, Relaxase, DDE_Tnp_1_3, RecO_N	17	26
Butyricimonas faecihominis	RecO_C, PDDEXK_2, NTP_transf_3, IstB_IS21, Resolvase, Phage_int_SAM_5, DDE_Tnp_IS1595, Sua5_yciO_yrdC, RuvX, Phage_integrase, DDE_Tnp_ISL3, DNA_processg_A, 5_3_exonuc_N, RecA, HTH_Tnp_4, Mob_Pre, Transposase_mut, Transposase_20, rve, DDE_Tnp_1_2, PEP-utilizers, DUF772, DDE_Tnp_1_6, DDE_Tnp_1_assoc, DDE_Tnp_1, HTH_7, Relaxase, CtnDOT_TraJ, Phage_int_SAM_1, Phage_int_SAM_4, MobC, HTH_OrfB_IS605, Tr…	rve, Transposase_20, PEP-utilizers, Phage_integrase, Phage_int_SAM_5, Relaxase, Sua5_yciO_yrdC, RuvX, Resolvase, NTP_transf_3, PDDEXK_2, RecO_N, DNA_processg_A, RecA, DEDD_Tnp_IS110, 5_3_exonuc_N, DDE_Tnp_ISL3, RecO_C, DDE_Tnp_1_6, IstB_IS21	40	20
Butyrivibrio crossotus	RuvX, RecU, RecO_C, PEP-utilizers, IstB_IS21, NTP_transf_3, 5_3_exonuc_N, DNA_processg_A, Phage_integrase, RecA, DDE_Tnp_IS66, DDE_Tnp_IS66_C, Transposase_31, Sua5_yciO_yrdC, HTH_28, rve, Resolvase, TnpV, OrfB_IS605, MobA_MobL, Tn916-Xis, MobC, TnpW, DDE_Tnp_1, Integrase_DNA, Zn_Tnp_IS91, Y1_Tnp, DEDD_Tnp_IS110, Relaxase	TnpV, PEP-utilizers, 5_3_exonuc_N, Resolvase, OrfB_Zn_ribbon, RecA, RecU, Phage_integrase, RuvX, RecO_C, NTP_transf_3, Integrase_DNA, Recombinase, Transposase_31, IstB_IS21, Zn_Tnp_IS91, Sua5_yciO_yrdC, DNA_processg_A, Tn916-Xis, Relaxase, Phage_int_SAM_3, MobA_MobL, rve, Y1_Tnp, Mob_Pre	29	25
CAG-103 sp900317855	RuvX, DNA_processg_A, RecA, IstB_IS21, 5_3_exonuc_N, NTP_transf_3, PEP-utilizers, Phage_int_SAM_1, TnpV, RecO_C, Sua5_yciO_yrdC, Phage_integrase, MobC, Resolvase, rve, RecU, RecO_N, Recombinase, Relaxase, Mob_Pre, Zn_ribbon_recom, Y1_Tnp, Mob_synth_C	Resolvase, NTP_transf_3, Zn_ribbon_recom, Phage_integrase, Sua5_yciO_yrdC, IstB_IS21, PEP-utilizers, rve, DNA_processg_A, RecO_C, RecA, RuvX, 5_3_exonuc_N, Phage_int_SAM_1, Recombinase, rve_2, MobA_MobL, Relaxase, MobC, TnpV, Mob_Pre, Tn916-Xis, YqaJ, Y1_Tnp, TnpW, RecO_N, Transposase_mut, Phage_int_SAM_3	23	28
CAG-103 sp900543625	NTP_transf_3, RuvX, Sua5_yciO_yrdC, Phage_integrase, IstB_IS21, PEP-utilizers, RecO_N, DNA_processg_A	5_3_exonuc_N, NTP_transf_3, IstB_IS21, Phage_integrase, RecA, MobC, RuvX, Recombinase, Mob_Pre, Resolvase, DNA_processg_A, Sua5_yciO_yrdC, Transposase_mut, RecO_C, Tn916-Xis, PEP-utilizers, MobA_MobL, Phage_int_SAM_1, RecO_N, Y1_Tnp, Relaxase, TnpV, Phage_int_SAM_3, RecU, rve, DDE_Tnp_ISL3, DDE_Tnp_1_6, Zn_ribbon_recom, TnpW, Mob_synth_C, DEDD_Tnp_IS110, MobL, DDE_Tnp_IS240, TpcC	8	34
CAG-110 sp000434635	Phage_integrase, MobC, Resolvase, TnpV, rve_2, HTH_Tnp_1, DNA_processg_A, rve, HTH_28, DEDD_Tnp_IS110, DDE_Tnp_1_6, Transposase_31, Zn_Tnp_IS1595, IstB_IS21, RecO_C, Recombinase, Mob_Pre, RecA, DDE_Tnp_IS1595, Y1_Tnp, Tn916-Xis, Sua5_yciO_yrdC, MobA_MobL, Zn_ribbon_recom, 5_3_exonuc_N, NTP_transf_3, YqaJ, PDDEXK_2, Transposase_mut, RuvX, Relaxase, DDE_Tnp_1, PEP-utilizers	Phage_integrase, DEDD_Tnp_IS110, DUF772, 5_3_exonuc_N, DDE_Tnp_IS1595, Sua5_yciO_yrdC, Relaxase, DNA_processg_A, IstB_IS21, Recombinase, Resolvase, DDE_Tnp_1, RuvX, NTP_transf_3, DDE_Tnp_1_6, Tn916-Xis, DUF4096, TnpV, Zn_ribbon_recom, Transposase_mut, Zn_Tnp_IS1595, RecO_C, rve, YqaJ, PDDEXK_2, RecA, PEP-utilizers, rve_2, HTH_28, DDE_Tnp_IS66, HTH_Tnp_1, MobA_MobL, TnpB_IS66, Phage_int_SAM_1, Pha…	33	46
CAG-110 sp000435995	Phage_integrase, 5_3_exonuc_N, DUF4096, IstB_IS21, Mu-transpos_C, Transposase_mut, PEP-utilizers, NTP_transf_3, DNA_processg_A, RecA, MobA_MobL, MobC, Relaxase, Recombinase, Phage_int_SAM_4, RecO_C, Resolvase, MobL, YqaJ, Y1_Tnp, Sua5_yciO_yrdC, TnpV	DDE_Tnp_1, DDE_Tnp_1_6, MobA_MobL, Transposase_mut, IstB_IS21, RecO_C, DUF772, Sua5_yciO_yrdC, rve, Zn_ribbon_recom, NTP_transf_3, PEP-utilizers, Phage_integrase, RuvX, YqaJ, MobC, Y1_Tnp, RecA, TnpV, Recombinase, 5_3_exonuc_N, DNA_processg_A, Relaxase, Resolvase, Phage_int_SAM_4, Phage_int_SAM_3, rve_3, Phage_int_SAM_1, DEDD_Tnp_IS110, Tn916-Xis, DDE_Tnp_IS66, TnpB_IS66, DDE_Tnp_1_assoc	22	33
CAG-110 sp003525905	RecO_N, Phage_integrase, NTP_transf_3, Resolvase, zf-ISL3, PEP-utilizers, IstB_IS21, MobC, Relaxase, RuvX, Y1_Tnp, DNA_processg_A, RecA, DDE_Tnp_1, Sua5_yciO_yrdC, DEDD_Tnp_IS110, rve, 5_3_exonuc_N, DDE_Tnp_ISL3, Mob_Pre, RecO_C, MobA_MobL, TnpV, Phage_int_SAM_1, Recombinase, DDE_Tnp_IS66, Transposase_20, TnpB_IS66, Zn_ribbon_recom, TnpW, Transposase_mut	RecA, PEP-utilizers, NTP_transf_3, Phage_integrase, rve, IstB_IS21, DNA_processg_A, 5_3_exonuc_N, Sua5_yciO_yrdC, Relaxase, RuvX, Phage_int_SAM_3, Y1_Tnp, Resolvase, RecO_C, DEDD_Tnp_IS110, TnpV, Tn916-Xis, MobA_MobL, Recombinase, DDE_Tnp_ISL3, MobC, DDE_Tnp_1, Zn_ribbon_recom, Phage_int_SAM_1, RecO_N, Mob_Pre, zf-ISL3, TnpW, RecU, MobB, rve_3, HTH_28, Transposase_mut, Transposase_20, DUF772	31	36
CAG-110 sp900546915	Phage_int_SAM_1, Resolvase, RecU, Phage_integrase, IstB_IS21, 5_3_exonuc_N, Sua5_yciO_yrdC, RecO_C, Transposase_mut, RuvX, DNA_processg_A, NTP_transf_3, PEP-utilizers, DDE_Tnp_IS66, TnpB_IS66	TnpB_IS66, zf-IS66, Transposase_mut, HTH_28, DDE_Tnp_1, RecO_C, Phage_integrase, RecA, 5_3_exonuc_N, Relaxase, Resolvase, MobC, TnpV, Recombinase, DNA_processg_A, rve, NTP_transf_3, Sua5_yciO_yrdC, MobA_MobL, TnpW, IstB_IS21, HTH_Tnp_1, PEP-utilizers, DDE_Tnp_IS66_C, DDE_Tnp_IS66, Phage_int_SAM_3, Mob_Pre, DEDD_Tnp_IS110, RuvX	15	29
CAG-115 sp003531585	5_3_exonuc_N, Phage_integrase, Resolvase, NTP_transf_3, Mob_Pre, DEDD_Tnp_IS110, HTH_Tnp_1, PDDEXK_2, rve, Tn916-Xis, Transposase_mut, IstB_IS21, DDE_Tnp_IS66_C, TnpB_IS66, Phage_int_SAM_3, DDE_Tnp_1, DUF772, DUF4096, MobL, DDE_Tnp_1_2, Mu-transpos_C, TnpW, Zn_ribbon_recom, Relaxase, PEP-utilizers, RecO_C, Recombinase, RecA, Sua5_yciO_yrdC, DNA_processg_A, RuvX, Y1_Tnp, DDE_Tnp_1_6, TnpV, DDE_Tnp…	Transposase_mut, DUF772, DEDD_Tnp_IS110, PDDEXK_2, DDE_Tnp_1_4, Phage_integrase, RecO_N, DDE_Tnp_1_6, IstB_IS21, Resolvase, Zn_ribbon_recom, PEP-utilizers, Mu-transpos_C, Relaxase, DNA_processg_A, rve, NTP_transf_3, Recombinase, RecA, RuvX, Sua5_yciO_yrdC, Y1_Tnp, DDE_Tnp_1, Phage_int_SAM_3, Mob_Pre, DDE_Tnp_1_2, HTH_Tnp_1, MobL, Tn916-Xis, 5_3_exonuc_N, RecO_C, TnpB_IS66, DDE_Tnp_IS66_C, TnpV, T…	45	42
CAG-127 sp900319515	PEP-utilizers, NTP_transf_3, Transposase_31, IstB_IS21, RecO_C, Phage_integrase, DNA_processg_A, RecA, Sua5_yciO_yrdC, Zn_ribbon_recom, PDDEXK_2, RuvX, Resolvase, RecU, TnpV, TnpB_IS66, DDE_Tnp_IS66_C, 5_3_exonuc_N, Phage_int_SAM_3, rve, Mob_Pre, DEDD_Tnp_IS110, Tn916-Xis, Y1_Tnp, DDE_Tnp_1_4, Phage_int_SAM_4, MobC, Relaxase, TnpW	Sua5_yciO_yrdC, Phage_integrase, RuvX, 5_3_exonuc_N, IstB_IS21, RecA, NTP_transf_3, Resolvase, TnpV, TnpW, PDDEXK_2, Transposase_31, PEP-utilizers, Phage_int_SAM_4, RecO_C, DNA_processg_A, rve, HTH_28, RecU, Recombinase, MobC, Relaxase, YqaJ, MobA_MobL, Tn916-Xis, Phage_int_SAM_3, DEDD_Tnp_IS110, DUF772, Integrase_DNA, Mob_Pre, HTH_Tnp_1, Zn_ribbon_recom, Transposase_mut, OrfB_Zn_ribbon, Phage_In…	29	43
CAG-1427 sp000436075	NTP_transf_3, MobB, RecO_C, Mob_synth_C, RecA, Sua5_yciO_yrdC, Phage_integrase, RuvX, PEP-utilizers, DNA_processg_A, 5_3_exonuc_N, IstB_IS21	Mob_synth_C, Phage_integrase, MobB, rve, NTP_transf_3, DNA_processg_A, 5_3_exonuc_N, RuvX, HTH_Tnp_1, Sua5_yciO_yrdC, IstB_IS21, PEP-utilizers, RecO_C, RecA, Transposase_mut, Phage_int_SAM_1, HTH_28, DDE_Tnp_IS1595, DDE_Tnp_ISL3, rve_2, rve_3, DEDD_Tnp_IS110, Phage_int_SAM_3, Relaxase, Resolvase, Transposase_20, RecO_N	12	27
CAG-170 sp000432135	Recombinase, MobC, Relaxase, PEP-utilizers, Phage_integrase, Resolvase, RecO_N, MobL, Zn_ribbon_recom, DUF772, DDE_Tnp_1, IstB_IS21, Sua5_yciO_yrdC, RecA, DNA_processg_A, Zn_Tnp_IS1595, DDE_Tnp_IS1595, Y1_Tnp, Phage_int_SAM_3, TnpW, rve, YqgF, YqaJ, RecO_C, Phage_int_SAM_1, NTP_transf_3, 5_3_exonuc_N, TnpV, Mob_Pre, DDE_Tnp_1_6, Transposase_mut, TnpB_IS66, DDE_Tnp_IS66, RuvX, LZ_Tnp_IS66, Tn916-X…	IstB_IS21, Phage_int_SAM_3, DUF772, DNA_processg_A, Y1_Tnp, RecO_C, Phage_integrase, Recombinase, PEP-utilizers, Sua5_yciO_yrdC, TnpB_IS66, LZ_Tnp_IS66, DDE_Tnp_IS66, NTP_transf_3, Resolvase, DDE_Tnp_1_6, MobL, RecA, YqgF, TnpV, 5_3_exonuc_N, DDE_Tnp_1, Relaxase, MobC, Phage_int_SAM_1, Zn_ribbon_recom, RuvX, RecO_N, rve, Transposase_mut, DDE_Tnp_1_2, MobA_MobL, HTH_Tnp_1, Tn916-Xis, rve_3, DDE_Tn…	36	45
CAG-170 sp003516765	RecO_C, RecA, Phage_integrase, NTP_transf_3, DNA_processg_A, Sua5_yciO_yrdC, IstB_IS21	Phage_integrase, TnpB_IS66, MobC, Relaxase, NTP_transf_3, DDE_Tnp_IS66, Sua5_yciO_yrdC, Resolvase, IstB_IS21, PEP-utilizers, DNA_processg_A, YqaJ, 5_3_exonuc_N, RecA, MobL, Transposase_20, YqgF, Y1_Tnp, Recombinase, TnpV, rve, DEDD_Tnp_IS110, RecO_C, RuvX, Tn916-Xis, RecO_N, Zn_ribbon_recom, DDE_Tnp_1_2, Phage_int_SAM_1, Phage_int_SAM_3, Zn_Tnp_IS1595, DDE_Tnp_IS66_C, TnpW, MobA_MobL, Mob_Pre, rv…	7	39
CAG-170 sp900545925	Phage_integrase, DDE_Tnp_IS66, TnpB_IS66, rve, IstB_IS21, NTP_transf_3, Resolvase, Relaxase, YqgF, MobL, MobC, DDE_Tnp_ISL3, DUF772, Transposase_20	MobL, DNA_processg_A, RecA, Zn_ribbon_recom, PEP-utilizers, NTP_transf_3, rve_3, Phage_int_SAM_3, Phage_integrase, RuvX, Tn916-Xis, Integrase_DNA, IstB_IS21, Sua5_yciO_yrdC, Resolvase, RecO_C, 5_3_exonuc_N, Recombinase, Phage_int_SAM_1, YqgF, Transposase_20, DEDD_Tnp_IS110, rve, TnpV, MobC, Relaxase, DDE_Tnp_1_2, YqaJ, DDE_Tnp_1_6, Y1_Tnp, DDE_Tnp_1, DUF772, Transposase_mut, MobA_MobL, HTH_28, Tn…	14	47
CAG-170 sp900549635	DDE_Tnp_1, RecO_C, NTP_transf_3, RuvX, 5_3_exonuc_N, RecA, DUF772, DDE_Tnp_1_2, Phage_integrase, YqaJ, Tn916-Xis, Zn_ribbon_recom, rve, Sua5_yciO_yrdC, Recombinase, IstB_IS21, PEP-utilizers, DNA_processg_A, TnpV	NTP_transf_3, DNA_processg_A, RecO_C, RecA, IstB_IS21	19	5
CAG-177 sp003514385	RuvX, MobL, Phage_integrase, DNA_processg_A, Phage_int_SAM_3, RecA, NTP_transf_3, Sua5_yciO_yrdC, 5_3_exonuc_N, RecO_C, IstB_IS21, YqgF, PEP-utilizers, TnpV, Recombinase, Relaxase, DDE_Tnp_1_6, Resolvase, Y1_Tnp	RecA, Phage_integrase, IstB_IS21, YqgF, Resolvase, Relaxase, NTP_transf_3, RuvX, Phage_int_SAM_3, MobA_MobL, Recombinase, TnpW, Mob_Pre, DNA_processg_A, 5_3_exonuc_N, Sua5_yciO_yrdC, RecO_C, MobL, TnpV, PEP-utilizers, Y1_Tnp, MobC, Zn_ribbon_recom, RecO_N, DUF772, rve, Tn916-Xis, DDE_Tnp_1_6, DDE_Tnp_ISL3, DDE_Tnp_IS66, Transposase_mut, Phage_int_SAM_1, YqaJ, DEDD_Tnp_IS110, HTH_28, RecU, rve_2, …	19	38
CAG-180 sp000432435	Relaxase, IstB_IS21, Phage_integrase, Tn916-Xis, Resolvase, TnpW, RecO_C, MobL, Phage_int_SAM_3, RuvX, 5_3_exonuc_N, NTP_transf_3, MobA_MobL, DNA_processg_A, RecA, Mob_Pre, Recombinase, TnpV, PEP-utilizers, Sua5_yciO_yrdC, MobC, rve, HTH_Tnp_1, Integrase_DNA, Y1_Tnp, Phage_int_SAM_4, HTH_28, Zn_ribbon_recom, DDE_Tnp_IS240, HTH_7, YqaJ, TnpB_IS66, DDE_Tnp_IS66, HTH_OrfB_IS605, DEDD_Tnp_IS110, RecO…	IstB_IS21, RecA, NTP_transf_3, Phage_integrase, 5_3_exonuc_N, RuvX, Sua5_yciO_yrdC, PEP-utilizers, RecO_C, Recombinase, DNA_processg_A, Mob_Pre, Phage_int_SAM_3, TnpV, MobC, Resolvase, Relaxase, Tn916-Xis, MobA_MobL, Zn_ribbon_recom, TnpW, HTH_Tnp_1, rve, Y1_Tnp, HTH_OrfB_IS605, YqaJ, MobL, HTH_7, Phage_int_SAM_1, Integrase_DNA, OrfB_Zn_ribbon, TpcC, RecU, RecO_N	38	34
CAG-196 sp002102975	RecA, DNA_processg_A, NTP_transf_3, Phage_integrase, PEP-utilizers, Phage_int_SAM_1, RuvX, 5_3_exonuc_N, IstB_IS21, RecO_C, Resolvase, Phage_int_SAM_3, Sua5_yciO_yrdC, Recombinase, Mu-transpos_C, YqaJ, RecO_N	DNA_processg_A, Phage_integrase, IstB_IS21, RecA	17	4
CAG-217 sp000436335	Phage_integrase, DNA_processg_A, RuvX, Recombinase, Resolvase, RecA, NTP_transf_3, IstB_IS21, TnpV, Sua5_yciO_yrdC, PEP-utilizers, 5_3_exonuc_N, RecO_C, Relaxase, Y1_Tnp, Tn916-Xis, Zn_ribbon_recom, Transposase_mut, TnpW, rve, Mob_Pre, MobC, Phage_int_SAM_3, RecO_N, DUF772, Phage_int_SAM_1, MobA_MobL, DDE_Tnp_1_6, DEDD_Tnp_IS110, MobL, YqaJ, HTH_7, OrfB_IS605	Resolvase, TnpV, RecO_C, Sua5_yciO_yrdC, NTP_transf_3, PEP-utilizers, IstB_IS21, Phage_integrase, 5_3_exonuc_N, DNA_processg_A, RuvX, RecA, Y1_Tnp, DDE_Tnp_ISL3, Recombinase, YqaJ, Relaxase, Mob_Pre, DUF772, Tn916-Xis, Transposase_mut, Phage_int_SAM_3, TnpW, Zn_ribbon_recom, MobA_MobL, DEDD_Tnp_IS110, TnpB_IS66, MobC, DDE_Tnp_IS66, Phage_int_SAM_1, HTH_28, rve, RecO_N, MobL, Phage_int_SAM_4, Inte…	33	36
CAG-245 sp000435175	Phage_integrase, Resolvase, Sua5_yciO_yrdC, Mob_Pre, 5_3_exonuc_N, PDDEXK_2, RuvX, Transposase_31, HTH_7, DNA_processg_A, IstB_IS21, DDE_Tnp_IS240, Transposase_mut, NTP_transf_3, RecA, HTH_28, Zn_ribbon_recom, RecO_C, TnpV, DDE_Tnp_IS66	Phage_integrase, IstB_IS21, Sua5_yciO_yrdC, DNA_processg_A, Transposase_mut, Transposase_31, PDDEXK_2, zf-ISL3, RecO_C, Resolvase, Recombinase, 5_3_exonuc_N, TnpV, HTH_7, RuvX, RecA, DDE_Tnp_1, Phage_int_SAM_3, Y1_Tnp, rve, NTP_transf_3, Phage_int_SAM_1, rve_2, HTH_28, Mob_Pre, Relaxase, DDE_Tnp_IS66, MobC, PEP-utilizers, YqaJ, Zn_ribbon_recom, DEDD_Tnp_IS110, TnpB_IS66, rve_3, RecU, MobL, YqgF, …	20	42
CAG-267 sp001917135	DNA_processg_A, PEP-utilizers, Phage_integrase, Resolvase, RecO_N, Sua5_yciO_yrdC, Recombinase, DEDD_Tnp_IS110, NTP_transf_3, RecA, 5_3_exonuc_N, RuvX, IstB_IS21, RecO_C, Phage_int_SAM_1	DNA_processg_A, RuvX, 5_3_exonuc_N, NTP_transf_3, Resolvase, Phage_integrase, DEDD_Tnp_IS110, PEP-utilizers, RecA, Sua5_yciO_yrdC, RecO_N, Recombinase	15	12
CAG-269 sp000431335	Resolvase, TnpV, rve, Recombinase, HTH_28, Sua5_yciO_yrdC, RuvX, Mob_Pre, Y1_Tnp, DNA_processg_A, HTH_Tnp_1, Phage_integrase, 5_3_exonuc_N, RecO_C, RecA, DEDD_Tnp_IS110, Transposase_mut, IstB_IS21, Relaxase, Transposase_31, PEP-utilizers, Phage_int_SAM_3, MobL, MobC, NTP_transf_3, DDE_Tnp_1, DDE_Tnp_1_assoc, Phage_int_SAM_1, Zn_ribbon_recom	DNA_processg_A, Recombinase, Resolvase, TnpV, HTH_Tnp_1, Sua5_yciO_yrdC, RuvX, 5_3_exonuc_N, IstB_IS21, Tn916-Xis, Relaxase, Phage_integrase, DDE_Tnp_1_assoc, DDE_Tnp_1, RecA, Phage_int_SAM_3, RecO_C, Mob_Pre, Y2_Tnp, Transposase_31, Y1_Tnp, PEP-utilizers, MobC, rve, TnpW, HTH_28, LZ_Tnp_IS481, NTP_transf_3, Zn_Tnp_IS91, Phage_int_SAM_4, Transposase_20, DEDD_Tnp_IS110, Zn_ribbon_recom, zf-ISL3, D…	29	45
CAG-269 sp000437215	IstB_IS21, DNA_processg_A, Y1_Tnp, Mob_synth_C, TnpV, Phage_integrase, RecA, RecO_C, Resolvase, Recombinase, NTP_transf_3, Mob_Pre, 5_3_exonuc_N, Sua5_yciO_yrdC, Phage_int_SAM_4, PDDEXK_2, Relaxase, RuvX, DEDD_Tnp_IS110, Zn_ribbon_recom, DDE_Tnp_1_assoc, TnpW, RecU, MobC	Mob_Pre, DNA_processg_A, Resolvase, Relaxase, TnpV, MobC, IstB_IS21, Phage_integrase, Y1_Tnp, Recombinase, PDDEXK_2, RecA, RecO_C, Sua5_yciO_yrdC, 5_3_exonuc_N, RuvX, Mob_synth_C, NTP_transf_3, rve, HTH_Tnp_1, Phage_int_SAM_3, HTH_Tnp_1_2	24	22
CAG-269 sp000438255	TnpV, PDDEXK_2, PEP-utilizers, Sua5_yciO_yrdC, Y1_Tnp, DNA_processg_A, Phage_int_SAM_3, 5_3_exonuc_N, IstB_IS21, RuvX, Transposase_31, NTP_transf_3, Phage_integrase	IstB_IS21, TnpV, 5_3_exonuc_N, Resolvase, Phage_integrase, DNA_processg_A, Transposase_31, Y1_Tnp, PDDEXK_2, Sua5_yciO_yrdC, RecA, PEP-utilizers, rve, Mob_Pre, RuvX, RecU, RecO_C, NTP_transf_3, HTH_Tnp_1	13	19
CAG-269 sp001916005	RecA, Transposase_31, 5_3_exonuc_N, Phage_int_SAM_3, PDDEXK_2, RecO_C, Resolvase, Mob_Pre, PEP-utilizers, Phage_integrase, TnpV, DNA_processg_A, NTP_transf_3, IstB_IS21, RuvX, Sua5_yciO_yrdC, Recombinase, Relaxase, MobC, Zn_ribbon_recom, Transposase_mut, DEDD_Tnp_IS110, DDE_Tnp_ISL3, zf-ISL3	PDDEXK_2, RecA, Recombinase, rve, RecO_C, Mob_Pre, HTH_28, Transposase_31, 5_3_exonuc_N, Phage_integrase, NTP_transf_3, IstB_IS21, Relaxase, TnpV, DNA_processg_A, RuvX, Resolvase, Sua5_yciO_yrdC, Phage_int_SAM_5, Phage_int_SAM_3, DUF772, DDE_Tnp_1_6, rve_3, PEP-utilizers, Y2_Tnp, HTH_Tnp_1	24	26
CAG-269 sp001916055	Resolvase, PDDEXK_2, NTP_transf_3, Phage_integrase, RecO_C, TnpV, DNA_processg_A, RecA, Transposase_31, rve, Sua5_yciO_yrdC, Mob_Pre, Recombinase, 5_3_exonuc_N, DEDD_Tnp_IS110, RuvX, HTH_28, PEP-utilizers, Zn_ribbon_recom, Y1_Tnp, Relaxase, IstB_IS21, MobL, Transposase_20, TnpW	rve, Recombinase, IstB_IS21, PDDEXK_2, TnpV, Mob_Pre, Sua5_yciO_yrdC, DEDD_Tnp_IS110, PEP-utilizers, 5_3_exonuc_N, Resolvase, DNA_processg_A, Phage_integrase, RecO_C, NTP_transf_3, RuvX, RecO_N, Transposase_31, Relaxase, MobC, RecA, Y1_Tnp, HTH_28, MobL, Zn_ribbon_recom, rve_3, DUF772, DDE_Tnp_IS66, LZ_Tnp_IS481, Transposase_mut, Phage_int_SAM_4, Transposase_20, Phage_int_SAM_1	25	33
CAG-269 sp900551615	RecO_C, Sua5_yciO_yrdC, Transposase_31, IstB_IS21, Recombinase, Relaxase, Resolvase, TnpV, PDDEXK_2, Y1_Tnp, Phage_integrase, DNA_processg_A, Mob_Pre, RuvX, 5_3_exonuc_N, rve, NTP_transf_3	Y1_Tnp, Relaxase, Phage_integrase, PEP-utilizers, IstB_IS21, Resolvase, TnpV, RecO_C, rve, RecA, Transposase_31, Mob_Pre, PDDEXK_2, DNA_processg_A, RuvX, 5_3_exonuc_N, Sua5_yciO_yrdC, Phage_int_SAM_1, Recombinase	17	19
CAG-269 sp900556345	5_3_exonuc_N, RuvX, Phage_integrase, RecO_N, PDDEXK_2, DNA_processg_A, IstB_IS21, PEP-utilizers, RecA, Sua5_yciO_yrdC, Phage_int_SAM_1, DDE_Tnp_1_assoc, RecO_C	Y1_Tnp, PDDEXK_2, Phage_integrase, RecA, PEP-utilizers, RecO_C, rve, DNA_processg_A, Sua5_yciO_yrdC, IstB_IS21, 5_3_exonuc_N, RuvX, TnpV, Relaxase, Phage_int_SAM_1	13	15
CAG-273 sp000438355	5_3_exonuc_N, Phage_integrase, IstB_IS21, RecO_C, NTP_transf_3, DNA_processg_A, Sua5_yciO_yrdC, RecA, TnpV, Recombinase, PEP-utilizers, RuvX, Resolvase	Zn_ribbon_recom, RecA, rve, RuvX, 5_3_exonuc_N, RecO_C, IstB_IS21, Sua5_yciO_yrdC	13	8
CAG-279 sp000437795	RuvX, NTP_transf_3, DDE_Tnp_1, DDE_Tnp_ISL3, Y1_Tnp, Sua5_yciO_yrdC, 5_3_exonuc_N, Phage_int_SAM_5, DNA_processg_A, DDE_Tnp_1_assoc, DUF772, IstB_IS21, PEP-utilizers, Phage_integrase, RecO_N, Resolvase, RecA, HTH_7, Mob_Pre, DDE_Tnp_IS1595, rve, DDE_Tnp_IS66	Y1_Tnp, RecO_N, Phage_integrase, DDE_Tnp_IS66, Phage_int_SAM_5, PEP-utilizers, IstB_IS21, DDE_Tnp_1, DDE_Tnp_IS1595, TraO, 5_3_exonuc_N, NTP_transf_3, RuvX, RecA, Sua5_yciO_yrdC, DNA_processg_A, DUF772, DDE_Tnp_ISL3, rve, DDE_Tnp_1_3, MobC, Relaxase, YqaJ, Transposon_TraM, CtnDOT_TraJ	22	25
CAG-288 sp000437395	rve, Sua5_yciO_yrdC, Recombinase, Phage_int_SAM_5, HTH_28, RecA, DDE_Tnp_ISL3	IstB_IS21, NTP_transf_3, Resolvase, Recombinase, Sua5_yciO_yrdC, 5_3_exonuc_N, Phage_integrase, rve_3, RecU, DNA_processg_A, rve, PEP-utilizers, RecA, DDE_Tnp_ISL3, RuvX, RecO_C, rve_2	7	17
CAG-307 sp001916215	DDE_Tnp_1, DDE_Tnp_1_6, rve, HTH_28, Resolvase, Phage_integrase, Zn_ribbon_recom, DDE_Tnp_ISL3, RuvX, NTP_transf_3, PEP-utilizers, Transposase_mut, TnpB_IS66, DDE_Tnp_IS66, Y1_Tnp, RecA, 5_3_exonuc_N, RecU, IstB_IS21, rve_2, DUF772, DEDD_Tnp_IS110, PDDEXK_2, RecO_C, Sua5_yciO_yrdC, zf-IS66, Transposase_20	DDE_Tnp_1_6, DUF772, DDE_Tnp_ISL3, IstB_IS21, Resolvase, rve, PEP-utilizers, zf-ISL3, NTP_transf_3, Phage_integrase, PDDEXK_2, Sua5_yciO_yrdC, DDE_Tnp_IS66, zf-IS66, TnpB_IS66, RecU, 5_3_exonuc_N, RecA, RecO_C, RuvX, Y1_Tnp, rve_2, Transposase_mut, Transposase_20, DEDD_Tnp_IS110, RecO_N	27	26
CAG-345 sp000433315	RecA, RecU, Phage_integrase, 5_3_exonuc_N, PEP-utilizers, NTP_transf_3, DDE_Tnp_IS66, RuvX, TnpW, IstB_IS21, Zn_ribbon_recom, Sua5_yciO_yrdC, DNA_processg_A	Sua5_yciO_yrdC, RuvX, RecA, PEP-utilizers, Phage_integrase, DNA_processg_A, NTP_transf_3, RecU, Zn_ribbon_recom, IstB_IS21, Resolvase, 5_3_exonuc_N, DDE_Tnp_IS66, TnpW, Recombinase, Mob_Pre	13	16
CAG-349 sp003539515	IstB_IS21, NTP_transf_3, Phage_integrase, Mob_synth_C, RecA, RuvX, Zn_ribbon_recom, Sua5_yciO_yrdC, Y1_Tnp, PEP-utilizers	5_3_exonuc_N, PEP-utilizers, RecO_N, Resolvase, MobC, Relaxase, IstB_IS21, RecA, NTP_transf_3, DNA_processg_A, Mob_synth_C, RuvX, Phage_integrase, Sua5_yciO_yrdC, Y1_Tnp	10	15
CAG-353 sp900066885	Phage_integrase, NTP_transf_3, MobC, Resolvase, Relaxase, Recombinase, Phage_int_SAM_3, rve, IstB_IS21, TnpV, MobA_MobL, Transposase_mut, Sua5_yciO_yrdC, Mob_Pre, RecA, PEP-utilizers, YqgF, RecO_C, RuvX, DUF772, 5_3_exonuc_N, DNA_processg_A, DDE_Tnp_1, TnpW, DUF4096, DDE_Tnp_1_2, DDE_Tnp_IS66, DEDD_Tnp_IS110, HTH_28, Transposase_20, IstB_IS21_ATP, Zn_Tnp_IS1595, zf-IS66, TnpB_IS66, Zn_ribbon_reco…	Mob_Pre, 5_3_exonuc_N, DNA_processg_A, Relaxase, NTP_transf_3, Phage_integrase, rve, Resolvase, IstB_IS21, Zn_ribbon_recom, RuvX, RecA, PEP-utilizers, Mu-transpos_C, DUF4096, DDE_Tnp_IS66, RecO_C, YqgF, DDE_Tnp_1, Transposase_mut, Zn_Tnp_IS1595, DDE_Tnp_1_2, MobC, OrfB_Zn_ribbon, DUF772, Sua5_yciO_yrdC, Recombinase, Transposase_20, IstB_IS21_ATP, TnpB_IS66, DEDD_Tnp_IS110, TnpV, HTH_Tnp_1, TnpW, …	36	41
CAG-354 sp001915925	Phage_integrase, Relaxase, MobC, TnpV, DNA_processg_A, RuvX, rve_2, IstB_IS21, PDDEXK_2, Y1_Tnp, 5_3_exonuc_N, Mob_Pre, RecA, RecO_C, PEP-utilizers, Recombinase, Resolvase, rve_3, Sua5_yciO_yrdC	RecA, RecO_C, PEP-utilizers, RuvX, DNA_processg_A, Resolvase, IstB_IS21, 5_3_exonuc_N, HTH_Tnp_1_2, Phage_integrase, Sua5_yciO_yrdC, HTH_Tnp_1, rve, TnpV, Mob_Pre, Hjc, Y1_Tnp, rve_3, Recombinase, PDDEXK_2, Zn_ribbon_recom, Phage_int_SAM_5, Relaxase, HTH_28, MobC, DEDD_Tnp_IS110, Phage_int_SAM_3, MobL, Y2_Tnp	19	29
CAG-390 sp000437015	Sua5_yciO_yrdC, 5_3_exonuc_N, Phage_integrase	RuvX, PEP-utilizers, Phage_integrase, IstB_IS21, DNA_processg_A, DDE_Tnp_ISL3, Resolvase, NTP_transf_3, RecO_C, RecA, 5_3_exonuc_N, Sua5_yciO_yrdC, TnpV, MobA_MobL, MobL, Recombinase, Zn_ribbon_recom, RecO_N, TnpW, rve, DDE_Tnp_1, Relaxase, MobC, Mob_Pre, Y1_Tnp, DUF772, zf-ISL3, Tn916-Xis, Phage_int_SAM_3	3	29
CAG-41 sp900066215	rve, HTH_28, Transposase_mut, DEDD_Tnp_IS110, Sua5_yciO_yrdC, Resolvase, PEP-utilizers, Phage_int_SAM_1, NTP_transf_3, Relaxase, MobC, Recombinase, DNA_processg_A, Phage_integrase, Y1_Tnp, IstB_IS21, Tn916-Xis, Mob_Pre, TnpV, OrfB_IS605, RuvX, RecO_C, 5_3_exonuc_N, OrfB_Zn_ribbon, Zn_ribbon_recom, RecA, Phage_int_SAM_3, Integrase_DNA, YqaJ, YqgF, RecO_N, MobL, RecU, rve_2, HTH_OrfB_IS605, HTH_7, …	Tn916-Xis, NTP_transf_3, MobC, Relaxase, rve, RecO_N, PEP-utilizers, Resolvase, Phage_integrase, RecA, Recombinase, Integrase_DNA, RuvX, OrfB_Zn_ribbon, DEDD_Tnp_IS110, Transposase_mut, IstB_IS21, 5_3_exonuc_N, DNA_processg_A, Y1_Tnp, Zn_ribbon_recom, HTH_28, Mob_Pre, TnpV, OrfB_IS605, Sua5_yciO_yrdC, RecO_C, Phage_int_SAM_3, TpcC, TnpW, Phage_int_SAM_4, Transposase_20, HTH_OrfB_IS605, YqgF, DDE_…	49	49
CAG-417 sp000432835	NTP_transf_3, rve, RuvX, IstB_IS21, Mu-transpos_C, Phage_integrase, Phage_int_SAM_3, RecO_C, Mob_Pre, Resolvase, RecA, 5_3_exonuc_N, Recombinase, RecU, PEP-utilizers	rve, IstB_IS21, Phage_integrase, RuvX, Resolvase, PEP-utilizers, RecO_C, Recombinase, 5_3_exonuc_N, RecU, RecA, Phage_int_SAM_3, Mob_Pre, PDDEXK_2, TnpV, MobA_MobL, TnpW, DEDD_Tnp_IS110, Zn_ribbon_recom, RecO_N, DDE_Tnp_ISL3, Relaxase, Phage_int_SAM_1, HTH_OrfB_IS605, Y1_Tnp	15	25
CAG-45 sp000438375	Resolvase, NTP_transf_3, DDE_Tnp_IS66, PDDEXK_2, Sua5_yciO_yrdC, DDE_Tnp_1, DUF772, RecA, Phage_integrase, RecU, PEP-utilizers, 5_3_exonuc_N, DDE_Tnp_1_2, DNA_processg_A, IstB_IS21, RecO_C, RuvX, DDE_Tnp_1_6, Zn_ribbon_recom, Phage_int_SAM_1, Y2_Tnp, TnpV, Transposase_20, Y1_Tnp, Recombinase	Sua5_yciO_yrdC, PDDEXK_2, DUF772, DDE_Tnp_1_2, DDE_Tnp_1, Phage_integrase, NTP_transf_3, TnpV, Mob_Pre, IstB_IS21, RecU, RecA, 5_3_exonuc_N, DNA_processg_A, PEP-utilizers, Resolvase, RuvX, RecO_C, DEDD_Tnp_IS110, Phage_int_SAM_4, HTH_28, rve, MobL, DDE_Tnp_IS66, Phage_int_SAM_1, Phage_int_SAM_3, Transposase_mut, Recombinase, Transposase_20, Zn_ribbon_recom, Y1_Tnp, Y2_Tnp, RecO_N, MobC, DDE_Tnp_1…	25	40
CAG-485 sp900541835	Phage_integrase, NTP_transf_3, TnpW, Resolvase, TnpV, rve, DNA_processg_A, DDE_Tnp_1_3, RecA, RecO_C, DDE_Tnp_1_assoc, DDE_Tnp_1, Sua5_yciO_yrdC, IstB_IS21, PEP-utilizers, 5_3_exonuc_N, DDE_Tnp_ISL3, Phage_int_SAM_5, Relaxase	Phage_integrase, RecO_C, NTP_transf_3	19	3
CAG-495 sp000432275	Resolvase, NTP_transf_3, RecA, Phage_integrase, RecO_C, DNA_processg_A, rve, 5_3_exonuc_N, IstB_IS21, PEP-utilizers, Y1_Tnp, RuvX, Sua5_yciO_yrdC, DDE_Tnp_IS1595, DDE_Tnp_1	RecA, NTP_transf_3, DNA_processg_A, Resolvase, Phage_integrase, 5_3_exonuc_N, RecO_C, PEP-utilizers, Y1_Tnp, Sua5_yciO_yrdC, RuvX, rve, Zn_ribbon_recom, Recombinase, DEDD_Tnp_IS110, DDE_Tnp_IS1595, RecO_N	15	17
CAG-495 sp000436375	Phage_integrase, RuvX, PEP-utilizers, NTP_transf_3, IstB_IS21, 5_3_exonuc_N, rve, DDE_Tnp_IS1595, DNA_processg_A, Resolvase, RecA, Sua5_yciO_yrdC, RecO_C, Recombinase	Phage_integrase, Resolvase, NTP_transf_3, PEP-utilizers, 5_3_exonuc_N, DNA_processg_A, Phage_int_SAM_1, Sua5_yciO_yrdC, RecO_C, RecA, RuvX, DDE_Tnp_IS1595, Recombinase, rve, RecO_N, Y1_Tnp, DDE_Tnp_1_3, Zn_Tnp_IS91	14	18
CAG-495 sp001917125	NTP_transf_3, Resolvase, Phage_integrase, RecA, IstB_IS21, RuvX, RecO_N, PEP-utilizers, RecO_C, 5_3_exonuc_N, DNA_processg_A, Zn_ribbon_recom, Sua5_yciO_yrdC, Recombinase, Y1_Tnp, rve, HTH_7, Phage_int_SAM_1, HTH_Tnp_Mu_1, DDE_Tnp_IS1595, Relaxase, MobC	RecO_N, NTP_transf_3, RecO_C, Phage_integrase, RecA, PEP-utilizers, 5_3_exonuc_N, Sua5_yciO_yrdC, RuvX, rve, Y1_Tnp, DNA_processg_A, Resolvase, Phage_int_SAM_1, Recombinase	22	15
CAG-510 sp000434615	MobA_MobL, IstB_IS21, PDDEXK_2, NTP_transf_3, TnpV, Phage_integrase, PEP-utilizers, RecO_N, RecU, DEDD_Tnp_IS110, 5_3_exonuc_N, Integrase_DNA, Sua5_yciO_yrdC, Tn916-Xis, RecA, rve, DNA_processg_A, TnpW, Recombinase, Relaxase, Transposase_mut	TnpW, IstB_IS21, Relaxase, RecO_N, RuvX, PEP-utilizers, Recombinase, Resolvase, Phage_integrase, NTP_transf_3, PDDEXK_2, Tn916-Xis, 5_3_exonuc_N, Sua5_yciO_yrdC, RecA, DNA_processg_A, RecU, Transposase_mut, TnpV	21	19
CAG-568 sp000434395	OrfB_IS605, Y1_Tnp, Transposase_31, DDE_Tnp_1, Resolvase, HTH_7, Transposase_20, DDE_Tnp_ISL3, Phage_integrase, RecO_C, Zn_ribbon_recom, DNA_processg_A, PEP-utilizers, TraH, HTH_Tnp_1, rve_3, rve, NTP_transf_3, IstB_IS21, OrfB_Zn_ribbon, Phage_int_SAM_5, Sua5_yciO_yrdC, RecU, MobB, HTH_OrfB_IS605, Arm-DNA-bind_1, DDE_Tnp_IS1595	PEP-utilizers, Zn_ribbon_recom, Resolvase, DNA_processg_A, Phage_integrase, RecO_C, HTH_28, rve, 5_3_exonuc_N, Sua5_yciO_yrdC, DDE_Tnp_1_6, IstB_IS21, RecU, OrfB_Zn_ribbon, DDE_Tnp_IS1595, RecA, RuvX, Transposase_20, DDE_Tnp_1, DEDD_Tnp_IS110, HTH_Tnp_1, Phage_int_SAM_3, NTP_transf_3, Recombinase, Phage_int_SAM_1, DDE_Tnp_IS66_C	27	26
CAG-603 sp900066105	Resolvase, Integrase_DNA, IstB_IS21, RuvX, DNA_processg_A, PEP-utilizers, RecA, NTP_transf_3, Phage_integrase, rve, RecO_C, DDE_Tnp_1_6, Y1_Tnp, Sua5_yciO_yrdC, 5_3_exonuc_N, RecU	NTP_transf_3, IstB_IS21, Phage_integrase, rve, HTH_Tnp_1, DEDD_Tnp_IS110, Mob_Pre, Integrase_DNA, RecU, 5_3_exonuc_N, DNA_processg_A, RuvX, PEP-utilizers, Transposase_mut, Y2_Tnp, Zn_Tnp_IS91, MobA_MobL, RecO_C, HTH_28, RecA, Y1_Tnp, Sua5_yciO_yrdC, Phage_int_SAM_1, Phage_int_SAM_5, DDE_Tnp_1_6	16	25
CAG-793 sp000433915	Resolvase, IstB_IS21, Sua5_yciO_yrdC, DNA_processg_A, rve, RecO_C, Phage_integrase, 5_3_exonuc_N, RecA, Recombinase, Transposase_31, Phage_int_SAM_3, TnpV, RuvX, MobL, Mob_Pre, Relaxase, MobC, HTH_28, YqgF	Relaxase, PEP-utilizers, Resolvase, Transposase_31, 5_3_exonuc_N, IstB_IS21, Mob_Pre, RecO_C, TnpV, MobC, Phage_integrase, DDE_Tnp_IS240, YqgF, RuvX, RecA, DNA_processg_A, Sua5_yciO_yrdC, Recombinase, Phage_int_SAM_3, HTH_Tnp_1, PDDEXK_2, Phage_int_SAM_1, rve, RecO_N, Zn_ribbon_recom, DDE_Tnp_IS1595, TnpW, MobL, HTH_28, Phage_int_SAM_4, zf-ISL3, Phage_int_SAM_5	20	32
CAG-81 sp000435795	PDDEXK_2, RecO_N, RuvX, DDE_Tnp_1_6, PEP-utilizers, Phage_integrase, Sua5_yciO_yrdC, Resolvase, NTP_transf_3, RecU, YqaJ, Recombinase, IstB_IS21	RecA, YqaJ, NTP_transf_3, RuvX, RecU, Phage_int_SAM_1, Phage_integrase, DDE_Tnp_1_6, Sua5_yciO_yrdC, PEP-utilizers, IstB_IS21, Resolvase, Y1_Tnp, DDE_Tnp_1	13	14
CAG-81 sp900066535	IstB_IS21, rve, OrfB_Zn_ribbon, Y1_Tnp, DDE_Tnp_IS66, NTP_transf_3, Phage_integrase, DDE_Tnp_ISL3, DDE_Tnp_1_assoc, Y2_Tnp, TnpW, DEDD_Tnp_IS110, DDE_Tnp_1_3, DDE_Tnp_1, DDE_Tnp_1_4, OrfB_IS605, Sua5_yciO_yrdC, RuvX, Zn_ribbon_recom, PDDEXK_2, PEP-utilizers, Resolvase, TnpV, Phage_int_SAM_3, DUF772, RecO_N, RecA, 5_3_exonuc_N, MobA_MobL, HTH_Tnp_1, TnpB_IS66, HTH_OrfB_IS605, DNA_processg_A, Trans…	Phage_int_SAM_4, OrfB_IS605, Y1_Tnp, RecU, IstB_IS21, Phage_integrase, RuvX, NTP_transf_3, Relaxase, RecO_N, Phage_int_SAM_1, 5_3_exonuc_N, OrfB_Zn_ribbon, HTH_OrfB_IS605, PEP-utilizers, YqaJ, RecA, YqgF, Sua5_yciO_yrdC, DNA_processg_A, TnpV, Resolvase, Y2_Tnp, Phage_int_SAM_3, Zn_ribbon_recom, rve, Recombinase, DDE_Tnp_1, DDE_Tnp_1_4, DDE_Tnp_1_assoc, MobA_MobL, rve_3, PDDEXK_2, Mu-transpos_C, M…	62	44
CAG-83 sp000431575	Phage_integrase, Resolvase, Mob_Pre, PEP-utilizers, NTP_transf_3, DNA_processg_A, Transposase_mut, RecA, IstB_IS21, Recombinase, RecO_C, RuvX, Phage_int_SAM_1, Y1_Tnp, Sua5_yciO_yrdC, HTH_7, TnpW, MobL, Phage_int_SAM_3, MobA_MobL, Relaxase, MobC, Zn_ribbon_recom, TnpV, 5_3_exonuc_N, rve_2, Tn916-Xis, RecO_N, DDE_Tnp_1_6, YqaJ, rve, YqgF, HTH_28, DDE_Tnp_ISL3, Phage_int_SAM_4	RuvX, RecO_C, MobL, NTP_transf_3, Phage_integrase, DNA_processg_A, Tn916-Xis, RecA, 5_3_exonuc_N, Resolvase, TnpV, Zn_ribbon_recom, Sua5_yciO_yrdC, IstB_IS21, HTH_7, PEP-utilizers, rve_2, Recombinase, Phage_int_SAM_2, MobA_MobL, Mob_Pre, rve, TnpW, Y1_Tnp, Phage_int_SAM_3, Phage_int_SAM_1, DEDD_Tnp_IS110, YqgF, Transposase_mut, YqaJ, Relaxase, MobC, DDE_Tnp_1_6, Transposase_20, DDE_Tnp_ISL3, RecO…	35	42
CAG-83 sp000435555	Phage_integrase, 5_3_exonuc_N, DNA_processg_A, IstB_IS21, RecA, YqaJ, Resolvase, Sua5_yciO_yrdC, Recombinase, NTP_transf_3, Relaxase, MobC, Mob_Pre, DDE_Tnp_1_6, DUF772, DDE_Tnp_1, rve, TnpW, RecO_C, PEP-utilizers, RuvX	Resolvase, Recombinase, IstB_IS21, DNA_processg_A, TnpV, RuvX, Phage_integrase, MobC, RecA, rve, Relaxase, MobL, NTP_transf_3, RecO_C, PEP-utilizers, Y1_Tnp, Sua5_yciO_yrdC, DDE_Tnp_ISL3, Phage_int_SAM_3, Tn916-Xis, DUF772, DDE_Tnp_1, Mob_Pre, DDE_Tnp_1_6, 5_3_exonuc_N, DEDD_Tnp_IS110, HTH_Tnp_1, Zn_ribbon_recom, TnpW, YqaJ, Phage_int_SAM_1, Transposase_20, RecU, Transposase_mut, Phage_int_SAM_2,…	21	41
CAG-83 sp000435975	Recombinase, PEP-utilizers, Resolvase, Tn916-Xis, IstB_IS21, Phage_integrase, MobC, NTP_transf_3, rve, TnpV	Sua5_yciO_yrdC, NTP_transf_3, IstB_IS21, RuvX, Resolvase, HTH_Tnp_ISL3, RecA, 5_3_exonuc_N, Zn_ribbon_recom, PEP-utilizers, RecO_C, Phage_integrase, Recombinase, DNA_processg_A, Relaxase, MobC, TnpV, Y1_Tnp, Tn916-Xis, Mob_Pre, Phage_int_SAM_3, YqaJ, TnpW, MobL, Transposase_mut, rve, DDE_Tnp_1_6, Phage_int_SAM_2, RecO_N, rve_3, DUF772, DDE_Tnp_1_2, Phage_int_SAM_1, MobA_MobL, HTH_Tnp_1, DEDD_Tnp_…	10	40
CAG-83 sp001916855	MobC, Relaxase, Phage_integrase, Recombinase, Resolvase, YqaJ, NTP_transf_3, 5_3_exonuc_N, rve, PEP-utilizers, Y1_Tnp, TnpV, Zn_ribbon_recom, MobA_MobL, IstB_IS21, rve_3, RecO_C, Tn916-Xis, Mob_Pre, DNA_processg_A, RecA, DEDD_Tnp_IS110, TnpW, DUF772, DDE_Tnp_1, MobL, Phage_int_SAM_3, Transposase_mut, Sua5_yciO_yrdC, RuvX, RecO_N	NTP_transf_3, RuvX, Tn916-Xis, Phage_integrase, Resolvase, rve, Sua5_yciO_yrdC, PEP-utilizers, Phage_int_SAM_1, DUF772, DDE_Tnp_1, Transposase_mut, RecA, RecO_C, IstB_IS21, DNA_processg_A, 5_3_exonuc_N, Zn_ribbon_recom, YqgF, TnpV, Recombinase, MobC, Relaxase, MobA_MobL, Phage_int_SAM_3, DEDD_Tnp_IS110, Mob_Pre, TnpW, DDE_Tnp_IS66, TnpB_IS66, Y1_Tnp, HTH_28, MobL, rve_3, rve_2, DDE_Tnp_1_6, Phage…	31	38
CAG-83 sp900545585	Phage_integrase, Relaxase, Recombinase, TnpW, TnpV, Resolvase, NTP_transf_3, MobC, RecO_C, YqgF, PEP-utilizers, IstB_IS21, RuvX, MobL, Phage_int_SAM_3, 5_3_exonuc_N, Transposase_mut, Tn7_Tnp_TnsA_N, DNA_processg_A, Mob_Pre, DEDD_Tnp_IS110, Sua5_yciO_yrdC, DUF772, rve, DDE_Tnp_1_6, Phage_int_SAM_1, MobA_MobL	Recombinase, MobA_MobL, NTP_transf_3, Phage_integrase, YqgF, Resolvase, IstB_IS21, PEP-utilizers, DNA_processg_A, TnpV, RuvX, Sua5_yciO_yrdC, 5_3_exonuc_N, RecA, RecO_C, Phage_int_SAM_1, Relaxase, Zn_ribbon_recom, Transposase_mut, DDE_Tnp_1_6, Phage_int_SAM_3, DUF772, Mob_Pre, DDE_Tnp_IS66_C, rve, MobL, DEDD_Tnp_IS110, TnpW, Y1_Tnp, RecO_N, MobC, RecU, Phage_int_SAM_2, YqaJ, Transposase_20, DDE_T…	27	44
CAG-83 sp900547745	Phage_integrase, NTP_transf_3, Recombinase, RuvX, RecA, RecO_C, Phage_int_SAM_1, Resolvase, Mob_Pre, MobC, Phage_int_SAM_3, DEDD_Tnp_IS110, MobL, Transposase_20, PEP-utilizers, IstB_IS21, YqgF, Sua5_yciO_yrdC, DNA_processg_A, Y1_Tnp, Relaxase, Tn916-Xis	Phage_integrase, Relaxase, Recombinase, NTP_transf_3, TnpW, IstB_IS21, MobC, DNA_processg_A, RuvX, RecO_C, RecA, Phage_int_SAM_3, PEP-utilizers, Resolvase, DUF772, Sua5_yciO_yrdC, Y1_Tnp, 5_3_exonuc_N, TnpV, Mob_Pre, Zn_ribbon_recom, rve, Tn916-Xis, YqgF, Phage_int_SAM_1, Phage_int_SAM_2, MobA_MobL, DEDD_Tnp_IS110, DDE_Tnp_IS240, Transposase_20, Transposase_mut, YqaJ, DDE_Tnp_1_6, MobL, DDE_Tnp_I…	22	36
CAG-83 sp900552475	Phage_integrase, IstB_IS21, PEP-utilizers, NTP_transf_3, rve, rve_2, MobA_MobL, Recombinase, Relaxase, 5_3_exonuc_N, RecA, Transposase_20, RuvX, TnpV, Sua5_yciO_yrdC, DNA_processg_A, Phage_int_SAM_1, RecO_C, Mob_synth_C, YqgF, Tn916-Xis, Phage_int_SAM_3, Transposase_mut, MobL	DNA_processg_A, NTP_transf_3, Recombinase, rve, Phage_int_SAM_1, RecA, PEP-utilizers, Transposase_20, Phage_integrase, TnpV, RecO_C, RuvX, MobA_MobL, Resolvase, Phage_int_SAM_3, YqgF, Tn916-Xis, Sua5_yciO_yrdC, rve_2, Mob_synth_C, IstB_IS21, 5_3_exonuc_N, Transposase_mut, Mob_Pre, HTH_28, Zn_ribbon_recom, Relaxase, TnpW, DUF772, DEDD_Tnp_IS110, MobC, rve_3, Phage_int_SAM_2, RecO_N, Phage_int_SAM_4	24	35
CAG-882 sp003486385	DDE_Tnp_1, rve, OrfB_Zn_ribbon, Y1_Tnp, TnpV, Phage_integrase, RecO_C, PEP-utilizers, RuvX, DDE_Tnp_1_assoc, NTP_transf_3, TnpB_IS66, RecA, MobC, DEDD_Tnp_IS110, PDDEXK_2, Phage_int_SAM_3, DDE_Tnp_IS66, Recombinase, 5_3_exonuc_N, Relaxase, IstB_IS21, Sua5_yciO_yrdC, RecU, MobA_MobL, Resolvase, Zn_Tnp_IS91, DDE_Tnp_IS66_C, Y2_Tnp, DNA_processg_A, Transposase_20, Tn916-Xis, Phage_int_SAM_4, Mob_Pre…	Phage_integrase, DDE_Tnp_1, Y2_Tnp, rve, PDDEXK_2, NTP_transf_3, RecA, IstB_IS21, DNA_processg_A, TnpB_IS66, DDE_Tnp_IS66, Sua5_yciO_yrdC, PEP-utilizers, YqgF, MobA_MobL, RecU, MobC, HTH_Tnp_1, Zn_ribbon_recom, Mob_Pre, Phage_int_SAM_3, TnpV, Y1_Tnp, RuvX, RecO_C, OrfB_IS605, Resolvase, Recombinase, 5_3_exonuc_N, OrfB_Zn_ribbon, Phage_int_SAM_1, LZ_Tnp_IS66, DEDD_Tnp_IS110, TnpW, Transposase_mut,…	47	40
CAG-95 sp000438155	DDE_Tnp_1_6, Phage_integrase, PDDEXK_2, NTP_transf_3, TnpB_IS66, DDE_Tnp_IS66, Resolvase, RecA, Sua5_yciO_yrdC, Transposase_31, PEP-utilizers, MobC, Relaxase, RecO_N, DUF772, IstB_IS21, RuvX, Integrase_DNA	DDE_Tnp_1, DDE_Tnp_1_6, Y1_Tnp, RecO_N, RuvX, DUF772, Sua5_yciO_yrdC, RecA, DDE_Tnp_IS66, TnpB_IS66, 5_3_exonuc_N, DDE_Tnp_IS240, Integrase_DNA, NTP_transf_3, IstB_IS21, Phage_integrase, MobC, Resolvase, Relaxase, PEP-utilizers, Transposase_31, DEDD_Tnp_IS110, PDDEXK_2, DNA_processg_A, RecU, DDE_Tnp_1_assoc, DDE_Tnp_IS66_C, Recombinase, MobA_MobL, Mu-transpos_C, HTH_28, Tn916-Xis, Phage_int_SAM_1…	18	45
CAG-964 sp000435335	Mob_Pre, PEP-utilizers, Phage_integrase, NTP_transf_3, IstB_IS21, RecA, RecO_C, RuvX, MobL, DNA_processg_A, Relaxase, Resolvase, Sua5_yciO_yrdC, 5_3_exonuc_N, Zn_ribbon_recom, rve_3, rve, TnpV, Recombinase, Phage_int_SAM_3, DEDD_Tnp_IS110	RecA, TnpV, IstB_IS21, RecO_C, Sua5_yciO_yrdC, RuvX, PEP-utilizers, NTP_transf_3, Phage_integrase, MobL, Recombinase, DNA_processg_A, 5_3_exonuc_N, Mu-transpos_C, rve, MobC, Relaxase, Resolvase	21	18
Catenibacterium sp000437715	DEDD_Tnp_IS110, rve, HTH_28, Transposase_20, RuvX, Y1_Tnp, Phage_integrase, 5_3_exonuc_N, NTP_transf_3, RecU, DDE_Tnp_1_6, Mob_synth_C, DDE_Tnp_1, IstB_IS21, Sua5_yciO_yrdC, PEP-utilizers, DNA_processg_A, DDE_Tnp_ISL3, Resolvase, rve_2, HTH_OrfB_IS605, YqaJ, DDE_Tnp_IS66, TnpB_IS66, RecO_C, RecA, OrfB_IS605, Transposase_mut, Phage_int_SAM_1, DDE_Tnp_IS1595, zf-ISL3	IstB_IS21, rve, DDE_Tnp_ISL3, DDE_Tnp_1_6, DDE_Tnp_1, HTH_28, PEP-utilizers, OrfB_IS605, OrfB_Zn_ribbon, Y1_Tnp, RecA, NTP_transf_3, Sua5_yciO_yrdC, HTH_OrfB_IS605, RuvX, DDE_Tnp_IS1595, DNA_processg_A, Phage_integrase, Zn_Tnp_IS1, DDE_Tnp_IS66, Transposase_31, Tn7_Tnp_TnsA_N, Resolvase, Recombinase, TnpB_IS66, Transposase_20, RecU, DEDD_Tnp_IS110, zf-ISL3, Mob_synth_C, 5_3_exonuc_N, RecO_C, Tran…	31	44
Christensenella minuta	Phage_integrase, Sua5_yciO_yrdC, PEP-utilizers, RecO_N, Relaxase, rve_3, Resolvase, NTP_transf_3, rve, Phage_int_SAM_3, IstB_IS21, 5_3_exonuc_N	Phage_int_SAM_3, NTP_transf_3, Resolvase, IstB_IS21, Relaxase, 5_3_exonuc_N	12	6
Citrobacter braakii	IstB_IS21, NTP_transf_3, Mob_synth_C, HTH_Tnp_1, Phage_integrase, Arm-DNA-bind_1, Transposase_31, 5_3_exonuc_N, PEP-utilizers, rve_3, RuvX, Sua5_yciO_yrdC, DNA_processg_A, RecA, RecO_C, DDE_Tnp_Tn3, Phage_int_SAM_1, Resolvase, HTH_28, MobB, Y1_Tnp, Transposase_20, Mu-transpos_C, Phage-MuB_C, DDE_Tnp_1, rve, Integrase_1, rve_2, TnpB_IS66, DDE_Tnp_IS66, DDE_Tnp_1_2, LZ_Tnp_IS66	rve_3, HTH_Tnp_1, DDE_Tnp_IS240, Resolvase, Phage_integrase, DDE_Tnp_Tn3, DDE_Tnp_IS66, TnpB_IS66, DDE_Tnp_IS1, rve, YqaJ, DDE_Tnp_1, DEDD_Tnp_IS110, HTH_Tnp_IS1, Transposase_20, Phage_int_SAM_1, PEP-utilizers, NTP_transf_3, Transposase_31, Arm-DNA-bind_1, Y1_Tnp, Sua5_yciO_yrdC, RecO_C, IstB_IS21, zf-IS66, rve_2, Mob_synth_C, DNA_processg_A, 5_3_exonuc_N, MobB, RuvX, Transposase_mut, RecA, DDE_T…	32	49
Citrobacter koseri	DDE_Tnp_Tn3, Arm-DNA-bind_1, HTH_Tnp_1, RuvX, Phage_integrase, NTP_transf_3, Transposase_20, 5_3_exonuc_N, MobB, Sua5_yciO_yrdC, IstB_IS21, DNA_processg_A, PEP-utilizers, Mob_synth_C, RecO_N, rve, RecA, rve_3, Phage_int_SAM_1	PEP-utilizers, NTP_transf_3, 5_3_exonuc_N, Phage_integrase, Sua5_yciO_yrdC, RecA, Mob_synth_C, RecO_N, Phage_int_SAM_1, IstB_IS21, MobB, Transposase_31, DNA_processg_A, HTH_Tnp_1, RuvX	19	15
Clostridium leptum	rve, Mob_synth_C, Phage_integrase, MobB, Recombinase, Resolvase, Transposase_mut, DEDD_Tnp_IS110, NTP_transf_3, Relaxase, Zn_ribbon_recom, RecA, RecO_C, DNA_processg_A, IstB_IS21, MobL, 5_3_exonuc_N, TnpV, Zn_Tnp_IS1595, YqgF, HTH_Tnp_1, RecO_N, PEP-utilizers, Phage_int_SAM_1, HTH_Tnp_1_2, MobC, RuvX, TnpW, OrfB_IS605, YqaJ, Sua5_yciO_yrdC, Y1_Tnp, Transposase_20	Phage_integrase, Relaxase, TnpV, Resolvase, Y1_Tnp, rve, Recombinase, Transposase_mut, DEDD_Tnp_IS110, Sua5_yciO_yrdC, DNA_processg_A, NTP_transf_3, RecA, Zn_ribbon_recom, Transposase_20, PEP-utilizers, IstB_IS21, HTH_Tnp_1_2, MobC, 5_3_exonuc_N, RuvX, Phage_int_SAM_3, RecO_C, MobB, Mob_synth_C, YqgF, OrfB_IS605, TnpW, Mob_Pre, MobL, HTH_Tnp_1, rve_2, Tn916-Xis, DDE_Tnp_1, HTH_28, rve_3, Phage_in…	33	37
Clostridium saccharolyticum	Phage_integrase, NTP_transf_3, PEP-utilizers, Transposase_20, TnpV, RecA, Relaxase, Resolvase, Y2_Tnp, rve, IstB_IS21, DDE_Tnp_IS66, TnpB_IS66, Mob_Pre, Mob_synth_C, RuvX, RecO_N, DNA_processg_A, Transposase_mut	Transposase_mut, Mob_synth_C, DEDD_Tnp_IS110, RuvX, IstB_IS21, RecO_N, Sua5_yciO_yrdC, Phage_integrase, NTP_transf_3, Resolvase, DNA_processg_A, 5_3_exonuc_N, RecU, Recombinase, DDE_Tnp_1_4, PEP-utilizers, Mob_Pre, DDE_Tnp_IS66, Transposase_20, OrfB_Zn_ribbon, RecA, YqaJ, PDDEXK_2, Tn916-Xis, Relaxase, MobA_MobL, TnpW, TnpV, MobC, TnpB_IS66, Phage_int_SAM_1	19	31
Clostridium saudiense	DDE_Tnp_IS240, NTP_transf_3, MobB, Phage_integrase, 5_3_exonuc_N, PEP-utilizers, Resolvase, DUF772	IstB_IS21, DDE_Tnp_1, DDE_Tnp_1_6, Transposase_mut, NTP_transf_3, MobC, Relaxase, DDE_Tnp_IS1595, DDE_Tnp_IS240, rve, HTH_28, RuvX, DNA_processg_A, rve_3, 5_3_exonuc_N, RecA, Phage_integrase, HTH_7, Resolvase, DDE_Tnp_Tn3, Zn_Tnp_IS1, RecO_C, rve_2, Y1_Tnp, PEP-utilizers, Mob_synth_C, Zn_ribbon_recom, Sua5_yciO_yrdC, MobL, PDDEXK_2, DUF772, MobB, Recombinase, DDE_Tnp_IS66_C, OrfB_IS605, RecO_N, H…	8	39
Clostridium sp000435655	DUF772, DDE_Tnp_1_assoc, Phage_integrase, DDE_Tnp_1_6, 5_3_exonuc_N, Resolvase, NTP_transf_3, PEP-utilizers, Y1_Tnp, DNA_processg_A, Mob_synth_C, RecU, DEDD_Tnp_IS110, RuvX, RecO_N, RecA, Sua5_yciO_yrdC, PDDEXK_2, IstB_IS21, Tn916-Xis, Relaxase, DDE_Tnp_1, TnpV, Transposase_20, Transposase_mut, rve, MobA_MobL, Mob_Pre, DDE_Tnp_ISL3, Recombinase, DDE_Tnp_1_4, Phage_int_SAM_3, HTH_28, HTH_Tnp_1, DD…	Transposase_mut, PDDEXK_2, Relaxase, Recombinase, TnpV, Sua5_yciO_yrdC, Phage_integrase, Resolvase, NTP_transf_3, DDE_Tnp_1_6, DNA_processg_A, Transposase_20	35	12
Clostridium sp000435835	Y2_Tnp, RuvX, Phage_integrase, OrfB_IS605, NTP_transf_3, DNA_processg_A, PEP-utilizers, RecO_C, zf-ISL3, DDE_Tnp_ISL3, IstB_IS21, 5_3_exonuc_N, Relaxase, OrfB_Zn_ribbon, Sua5_yciO_yrdC, Resolvase, Mob_synth_C, MobB, DDE_Tnp_IS240, rve, DDE_Tnp_IS1595, PDDEXK_2, Transposase_mut, HTH_Tnp_1, RecO_N, RecA, Recombinase, DDE_Tnp_1_6, HTH_Tnp_IS630, HTH_OrfB_IS605, DUF772, Zn_Tnp_IS91, rve_3, DDE_Tnp_1,…	DDE_Tnp_1_6, HTH_Tnp_1, rve, Y2_Tnp, IstB_IS21, rve_3, NTP_transf_3, DUF772, Relaxase, Sua5_yciO_yrdC, PEP-utilizers, DDE_Tnp_IS240, DDE_Tnp_1, Mob_Pre, Phage_integrase, OrfB_Zn_ribbon, PDDEXK_2, Resolvase, DDE_Tnp_IS1595, Zn_Tnp_IS91, Transposase_mut, DNA_processg_A, RecO_C, Mob_synth_C, MobB, RuvX, RecA, 5_3_exonuc_N, DDE_Tnp_ISL3, zf-ISL3, OrfB_IS605, HTH_OrfB_IS605, Recombinase, DDE_Tnp_IS66,…	43	45
Clostridium sp001916075	DDE_Tnp_1, DDE_Tnp_1_6, Phage_integrase, NTP_transf_3, DDE_Tnp_IS240, Y2_Tnp, DUF772, RecA, RecO_C, DDE_Tnp_IS1595, TnsD, 5_3_exonuc_N, IstB_IS21, Resolvase, HTH_OrfB_IS605, Transposase_mut, PDDEXK_2, DNA_processg_A, Sua5_yciO_yrdC, RuvX, PEP-utilizers, Phage_int_SAM_1, Y1_Tnp, OrfB_IS605, OrfB_Zn_ribbon, Relaxase, Recombinase, Zn_Tnp_IS91, Zn_ribbon_recom, Mob_synth_C, MobB, rve_2, Transposase_3…	Y2_Tnp, IstB_IS21, DDE_Tnp_IS240, Transposase_mut, NTP_transf_3, DUF772, Y1_Tnp, 5_3_exonuc_N, Phage_integrase, Resolvase, Recombinase, OrfB_IS605, rve, rve_2, DDE_Tnp_IS1595, PEP-utilizers, RecO_C, Sua5_yciO_yrdC, RecA, RuvX, rve_3, PDDEXK_2, DNA_processg_A, DDE_Tnp_1, OrfB_Zn_ribbon, Phage_int_SAM_1, DDE_Tnp_1_6, HTH_OrfB_IS605, MobB, Mob_synth_C, HTH_28, Zn_Tnp_IS91, Zn_ribbon_recom, Relaxase,…	37	35
Clostridium sp003024715	Y1_Tnp, OrfB_Zn_ribbon, OrfB_IS605, Sua5_yciO_yrdC, NTP_transf_3, IstB_IS21, Phage_integrase, Resolvase, Phage_int_SAM_3, DDE_Tnp_1_6, DUF772, PEP-utilizers, RecO_N, RecA, Tn916-Xis, RuvX, DNA_processg_A, Mob_synth_C, 5_3_exonuc_N, HTH_OrfB_IS605, RecU, TnpV, Mob_Pre, DDE_Tnp_IS66, DEDD_Tnp_IS110, TnpB_IS66, Phage_int_SAM_1, MobC, rve, Recombinase, Zn_ribbon_recom, Relaxase, Integrase_DNA, TnpW, …	OrfB_IS605, Sua5_yciO_yrdC, IstB_IS21, NTP_transf_3, PEP-utilizers, Mob_synth_C, Phage_integrase, Phage_int_SAM_3, RecA, 5_3_exonuc_N, TnpB_IS66, RecO_N, RecU, Y1_Tnp, HTH_OrfB_IS605, Phage_int_SAM_1, DNA_processg_A, DEDD_Tnp_IS110, OrfB_Zn_ribbon, RuvX, rve, Zn_ribbon_recom, Resolvase, TnpV, MobL, Mob_Pre, Recombinase, DDE_Tnp_IS66_C, DDE_Tnp_IS66, TnpW, Transposase_mut, DDE_Tnp_1_6, Tn916-Xis, …	38	42
Clostridium sp900539375	Phage_integrase, Recombinase, OrfB_Zn_ribbon, Mob_Pre, DDE_Tnp_IS66_C, NTP_transf_3, rve_3, HTH_Tnp_1, 5_3_exonuc_N, Resolvase, RuvX, PEP-utilizers, OrfB_IS605, Y1_Tnp, RecA, DNA_processg_A, DDE_Tnp_1, IstB_IS21, RecO_C, DDE_Tnp_IS66, TnpB_IS66, Sua5_yciO_yrdC, rve, HTH_OrfB_IS605, HTH_28, rve_2, Tn7_Tnp_TnsA_N, Transposase_mut, Zn_Tnp_IS1, DDE_Tnp_1_assoc, Transposase_20, DDE_Tnp_IS240, TnsD, Mo…	HTH_OrfB_IS605, DDE_Tnp_1, NTP_transf_3, OrfB_IS605, LZ_Tnp_IS66, TnpB_IS66, OrfB_Zn_ribbon, HTH_Tnp_1, rve, Resolvase, Transposase_31, IstB_IS21, Zn_ribbon_recom, 5_3_exonuc_N, RuvX, DDE_Tnp_1_assoc, Phage_integrase, Phage_int_SAM_3, DDE_Tnp_IS66_C, Sua5_yciO_yrdC, DNA_processg_A, PEP-utilizers, TnsD, Tn7_Tnp_TnsA_N, HTH_28, rve_2, RecO_C, Phage_int_SAM_1, RecA, Recombinase, rve_3, Y1_Tnp	38	32
Clostridium sp900540255	DDE_Tnp_1_6, DDE_Tnp_1, Relaxase, Mob_Pre, NTP_transf_3, rve, HTH_28, DDE_Tnp_IS1595, rve_2, Zn_ribbon_recom, Resolvase, TpcC, Sua5_yciO_yrdC, Phage_integrase, HTH_OrfB_IS605, IstB_IS21, PEP-utilizers, RuvX, Y1_Tnp, YqaJ, Transposase_mut, RecO_C, 5_3_exonuc_N, OrfB_Zn_ribbon, DUF772, DNA_processg_A, MobC, OrfB_IS605, Mob_synth_C, MobB, Recombinase, PDDEXK_2, MobL, RecA, DDE_Tnp_Tn3, DDE_Tnp_1_3, …	DUF772, DDE_Tnp_1_6, rve_2, DDE_Tnp_1, OrfB_IS605, Resolvase, Y1_Tnp, rve, Relaxase, Mob_Pre, PDDEXK_2, OrfB_Zn_ribbon, IstB_IS21, NTP_transf_3, HTH_OrfB_IS605, Recombinase, Phage_integrase, Transposase_mut, Sua5_yciO_yrdC, TpcC, RecA, Mob_synth_C, MobB, HTH_Tnp_1, DDE_Tnp_IS1595, RuvX, DNA_processg_A, PEP-utilizers, 5_3_exonuc_N, RecO_C, Zn_ribbon_recom, HTH_28, DDE_Tnp_1_3, HTH_7, MobC, HTH_Tnp…	51	40
Clostridium symbiosum	DDE_Tnp_ISL3, NTP_transf_3, Resolvase, DNA_processg_A, Y1_Tnp, Phage_integrase, 5_3_exonuc_N, Mob_synth_C, DDE_Tnp_1, DDE_Tnp_IS240, RecU, IstB_IS21, PDDEXK_2, DEDD_Tnp_IS110, PEP-utilizers, Recombinase, DUF772, RecA, RuvX, RecO_N, Sua5_yciO_yrdC, DDE_Tnp_1_6, Phage_int_SAM_1, Mob_Pre, HTH_Tnp_1, rve, Transposase_20, Transposase_mut, Tn916-Xis, MobC, Relaxase, OrfB_Zn_ribbon, YqaJ, YqgF, Phage_in…	DDE_Tnp_ISL3, DDE_Tnp_IS240, NTP_transf_3, 5_3_exonuc_N, Y1_Tnp, DNA_processg_A, Phage_integrase, DDE_Tnp_1, RuvX, RecA, RecO_N, Sua5_yciO_yrdC, IstB_IS21, Phage_int_SAM_1, PEP-utilizers, Resolvase, Mob_synth_C, RecU	48	18
COE1 sp001916965	rve, Phage_integrase, HTH_Tnp_1, DEDD_Tnp_IS110, Y2_Tnp, OrfB_Zn_ribbon, PDDEXK_2, HTH_28, DNA_processg_A, Transposase_31, IstB_IS21, DDE_Tnp_1, 5_3_exonuc_N, Transposase_20, YqgF, RecO_N, NTP_transf_3, DDE_Tnp_IS240, MobB, Resolvase, Mob_Pre, RuvX, PEP-utilizers, RecU, Sua5_yciO_yrdC, Mob_synth_C, DUF772, Relaxase, Phage_int_SAM_3, Integrase_DNA, Mu-transpos_C, RecA, Recombinase, Zn_Tnp_IS91, Mo…	Phage_integrase, Phage_int_SAM_4, IstB_IS21, DDE_Tnp_1, DDE_Tnp_IS66, TnpB_IS66, Y2_Tnp, DEDD_Tnp_IS110, Mob_synth_C, NTP_transf_3, MobB, Mu-transpos_C, YqgF, PDDEXK_2, PEP-utilizers, Transposase_31, DNA_processg_A, RecA, Resolvase, 5_3_exonuc_N, Recombinase, Integrase_DNA, TnpV, RuvX, Tn916-Xis, RecO_N, DUF772, HTH_28, HTH_Tnp_1, rve, OrfB_Zn_ribbon, Transposase_mut, MobA_MobL, DDE_Tnp_1_6, Rela…	60	44
Collinsella intestinalis	DNA_processg_A, Phage_integrase, Transposase_mut, Resolvase, NTP_transf_3, HTH_28, Sua5_yciO_yrdC, Phage_int_SAM_5, RecA, 5_3_exonuc_N, PEP-utilizers, rve, MobB, Mob_synth_C, MobA_MobL, Relaxase, RuvX, RecO_C, Y1_Tnp, HTH_Tnp_1, HTH_Tnp_IS630, rve_2, Zn_Tnp_IS1, IstB_IS21, RecO_N, DDE_Tnp_IS1595	NTP_transf_3, Y1_Tnp, PEP-utilizers, Phage_integrase, RecO_C, RuvX, RecA, DNA_processg_A, rve, 5_3_exonuc_N, HTH_28, Sua5_yciO_yrdC, Recombinase, Mob_synth_C, MobB, Transposase_mut, Resolvase	26	17
Coprobacillus cateniformis	DEDD_Tnp_IS110, DDE_Tnp_ISL3, Resolvase, rve, Transposase_mut, RecA, DUF772, DDE_Tnp_1_6, Phage_int_SAM_1, Transposase_31, Phage_integrase, IstB_IS21, NTP_transf_3, Y1_Tnp, TnpV, Relaxase, MobL, Transposase_20, DNA_processg_A, RecO_N, Sua5_yciO_yrdC, PEP-utilizers, Recombinase, 5_3_exonuc_N, RecU, Phage_int_SAM_3, TpcC, DDE_Tnp_1, PDDEXK_2, RuvX, DDE_Tnp_IS240, HTH_7, OrfB_Zn_ribbon, Zn_ribbon_re…	DEDD_Tnp_IS110, IstB_IS21, DDE_Tnp_ISL3, rve, NTP_transf_3, Transposase_31, Y1_Tnp, Transposase_mut, Recombinase, Resolvase, Phage_int_SAM_1, Phage_integrase, MobC, Sua5_yciO_yrdC, PEP-utilizers, HTH_28, DDE_Tnp_1_6, PDDEXK_2, RecO_C, MobL, Relaxase, rve_2, DUF772, 5_3_exonuc_N, TpcC, MobA_MobL, Tn916-Xis, TnpV, DNA_processg_A, RecO_N, RuvX, Transposase_20, DDE_Tnp_1, DDE_Tnp_IS1595, RecU, RecA, …	46	38
Coprobacter fastidiosus	Phage_int_SAM_5, NTP_transf_3, Sua5_yciO_yrdC, RecO_N, 5_3_exonuc_N, RuvX, Resolvase, PEP-utilizers, Phage_integrase, rve, Relaxase, DDE_Tnp_1_6, RecA, IstB_IS21, DUF772, DDE_Tnp_1, DNA_processg_A, HTH_7, Mob_Pre, Phage_int_SAM_1, DDE_Tnp_IS1595, Transposase_20, DDE_Tnp_1_2	DDE_Tnp_1_6, rve, Sua5_yciO_yrdC, DDE_Tnp_1, Phage_int_SAM_5, NTP_transf_3, DUF772, DNA_processg_A, Phage_integrase, 5_3_exonuc_N, Resolvase, Transposase_20, HTH_7, RecO_N, RuvX, Transposase_mut, RecA, DDE_Tnp_IS1595, IstB_IS21, Phage_int_SAM_1, Relaxase, PEP-utilizers, DDE_Tnp_1_2, rve_2, HTH_28, DDE_Tnp_ISL3	23	26
Coprobacter secundus	Sua5_yciO_yrdC, NTP_transf_3, Phage_integrase, DNA_processg_A, RecA, Resolvase, RecO_C, RuvX, IstB_IS21, rve, Phage_int_SAM_5, Transposase_20, PEP-utilizers, 5_3_exonuc_N, DDE_Tnp_ISL3	HTH_28, rve, DNA_processg_A, NTP_transf_3, Sua5_yciO_yrdC, Phage_integrase, Phage_int_SAM_5, PEP-utilizers, IstB_IS21, 5_3_exonuc_N, Resolvase, RecA	15	12
Coprococcus catus	OrfB_Zn_ribbon, IstB_IS21, Transposase_31, Mob_synth_C, 5_3_exonuc_N, PDDEXK_2, Y1_Tnp, HTH_OrfB_IS605, OrfB_IS605, Phage_integrase, DNA_processg_A, PEP-utilizers, DDE_Tnp_1_4, NTP_transf_3, MobB, RecA, RuvX, Sua5_yciO_yrdC, RecU	Y1_Tnp, HTH_OrfB_IS605, Phage_integrase, DNA_processg_A, NTP_transf_3, RecA, PEP-utilizers, OrfB_Zn_ribbon, Sua5_yciO_yrdC, IstB_IS21, Resolvase, MobB, RecO_C, 5_3_exonuc_N, PDDEXK_2, Recombinase, RecU, Transposase_31, RuvX, DDE_Tnp_1, Relaxase, Mob_synth_C, rve, Tn7_Tnp_TnsA_N, TnpV, Transposase_20, DEDD_Tnp_IS110, HTH_28, DDE_Tnp_1_6, TnpW, RecO_N, HTH_Tnp_1, DDE_Tnp_1_4, Tn916-Xis, MobA_MobL, …	19	49
Coprococcus eutactus	Transposase_20, RecA, TnpV, IstB_IS21, PEP-utilizers, RuvX, NTP_transf_3, Phage_integrase, DNA_processg_A, YqaJ, RecU, DDE_Tnp_IS66, Relaxase, MobC, Integrase_DNA, 5_3_exonuc_N, Sua5_yciO_yrdC, Resolvase, Recombinase, rve, PDDEXK_2, Transposase_mut, Phage_int_SAM_1, Transposase_31, Tn916-Xis, DEDD_Tnp_IS110, RecO_C, Y1_Tnp, Phage_int_SAM_4, OrfB_Zn_ribbon, TnpW, TnpB_IS66, HTH_Tnp_1, Phage_int_SA…	PEP-utilizers, Transposase_20, Phage_integrase, RecA, NTP_transf_3, MobC, Tn916-Xis, Relaxase, HTH_Tnp_1, rve, IstB_IS21, Sua5_yciO_yrdC, Phage_int_SAM_4, RecO_C, RecU, RuvX, 5_3_exonuc_N, TnpV, DNA_processg_A, DEDD_Tnp_IS110, Mob_Pre, Resolvase, TnpW, MobA_MobL, DDE_Tnp_1_4, YqaJ, Recombinase, Transposase_31, Y1_Tnp, PDDEXK_2, DDE_Tnp_IS66, Transposase_mut, Zn_ribbon_recom, Phage_int_SAM_3, TnpB…	41	49
Desulfovibrio desulfuricans	Mob_synth_C, PEP-utilizers, DDE_Tnp_1_2, DUF4096, RuvX, Relaxase, Phage_integrase, MobA_MobL, NTP_transf_3, 5_3_exonuc_N, DNA_processg_A, Sua5_yciO_yrdC, rve, IstB_IS21, HTH_Tnp_1, RecO_C, RecA, DDE_Tnp_ISL3, rve_3	PEP-utilizers, Sua5_yciO_yrdC, IstB_IS21, Phage_integrase, NTP_transf_3	19	5
Desulfovibrio fairfieldensis	RuvX, DNA_processg_A, Phage_int_SAM_1, Phage_integrase, Transposase_20, RecA, NTP_transf_3, IstB_IS21, Sua5_yciO_yrdC, 5_3_exonuc_N, Resolvase, Mob_synth_C, rve, MobB, PEP-utilizers, Y1_Tnp, DEDD_Tnp_IS110, RecO_C, DDE_Tnp_1_2	Relaxase, Phage_integrase, DNA_processg_A, Mu-transpos_C, 5_3_exonuc_N, MobB, Phage_int_SAM_1, PEP-utilizers, NTP_transf_3, IstB_IS21, MobC, DDE_Tnp_1_6, RuvX, Sua5_yciO_yrdC, RecA	19	15
Desulfovibrio piger	Phage_integrase, PEP-utilizers, Resolvase, Sua5_yciO_yrdC, Mob_synth_C, OrfB_IS605, Mu-transpos_C, RuvX, DNA_processg_A, RecA, NTP_transf_3, rve, 5_3_exonuc_N, IstB_IS21, DDE_Tnp_1_2, DDE_Tnp_1, Phage_int_SAM_1, Mob_Pre, RecO_C, RecO_N, DUF4096, Y1_Tnp	NTP_transf_3, Sua5_yciO_yrdC, RecO_C, Resolvase, RecA, PEP-utilizers, DNA_processg_A, Phage_integrase, RuvX, Mob_Pre, 5_3_exonuc_N, Mu-transpos_C, DDE_Tnp_IS1595, Mob_synth_C, DDE_Tnp_1, IstB_IS21, Y1_Tnp, rve, DUF4096, Relaxase, Phage_int_SAM_1, HTH_Tnp_Mu_1	22	22
Dialister invisus	RecA, Phage_integrase, HTH_28, NTP_transf_3, RuvX, DNA_processg_A, Sua5_yciO_yrdC, Y1_Tnp, PEP-utilizers, IstB_IS21, OrfB_IS605, Transposase_mut, DEDD_Tnp_IS110, MobA_MobL, YqaJ, MULE, 5_3_exonuc_N, Resolvase, rve_2, rve, HTH_Tnp_1, Recombinase, DDE_Tnp_ISL3, HTH_Tnp_1_2, Phage_int_SAM_3, Zn_ribbon_recom, Relaxase, Transposase_20, TnpB_IS66, DDE_Tnp_IS66, rve_3, OrfB_Zn_ribbon, Endonuclease_7, Mo…	PEP-utilizers, OrfB_IS605, Y1_Tnp, 5_3_exonuc_N, RuvX, NTP_transf_3, Sua5_yciO_yrdC, DNA_processg_A, IstB_IS21, Transposase_mut, Phage_integrase, RecA, Resolvase, DEDD_Tnp_IS110, rve, YqaJ, Endonuclease_7, HTH_Tnp_1, HTH_28, MULE, MobA_MobL, Phage_int_SAM_3, rve_2, Zn_ribbon_recom, HTH_OrfB_IS605, Phage_int_SAM_4, DDE_Tnp_1_2, TnpV, Relaxase, Recombinase, OrfB_Zn_ribbon, MobC, Transposase_20	37	33
Dialister sp000434475	NTP_transf_3, RuvX, Transposase_mut, Sua5_yciO_yrdC, PDDEXK_2, Resolvase	Resolvase, Phage_integrase, NTP_transf_3, rve, RuvX, PDDEXK_2, IstB_IS21, PEP-utilizers, Sua5_yciO_yrdC, DDE_Tnp_1, HTH_28, DNA_processg_A, Recombinase, RecA, 5_3_exonuc_N, DDE_Tnp_1_6, rve_2, DUF772, Transposase_mut, HTH_Tnp_1, Phage_int_SAM_3, rve_3, Transposase_20, Zn_ribbon_recom, OrfB_Zn_ribbon, MobA_MobL, DEDD_Tnp_IS110, YqaJ, MobC	6	29
Dialister sp900541485	RecA, PEP-utilizers, NTP_transf_3, Phage_integrase, Resolvase, Relaxase, DNA_processg_A, rve, HTH_28, RuvX, IstB_IS21, Sua5_yciO_yrdC, 5_3_exonuc_N, TnpW, Recombinase, MobA_MobL, YqaJ, zf-ISL3, DDE_Tnp_ISL3, Endonuclease_7, rve_2, Y1_Tnp, OrfB_IS605, Phage_int_SAM_3, TnpV, Zn_ribbon_recom, DUF772	IstB_IS21, Relaxase, PEP-utilizers, TnpW, Phage_integrase, Resolvase, RuvX, NTP_transf_3, 5_3_exonuc_N, RecA, Sua5_yciO_yrdC, DNA_processg_A, YqaJ	27	13
Dialister sp900547785	NTP_transf_3, IstB_IS21, Sua5_yciO_yrdC, PEP-utilizers, Phage_integrase, RecA, RuvX, MobA_MobL, Transposase_mut, 5_3_exonuc_N, DNA_processg_A	NTP_transf_3, DNA_processg_A, PEP-utilizers, Phage_integrase, Sua5_yciO_yrdC, RuvX, 5_3_exonuc_N, DDE_Tnp_1_6, Phage_int_SAM_5, Resolvase, DDE_Tnp_1_assoc, RecA	11	12
Dialister succinatiphilus	Sua5_yciO_yrdC, IstB_IS21, Transposase_20, DEDD_Tnp_IS110, Phage_integrase, PEP-utilizers, NTP_transf_3, Transposase_mut, PDDEXK_2, RuvX, RecA, 5_3_exonuc_N, DNA_processg_A, rve_2, rve, DDE_Tnp_1_6, DDE_Tnp_1	Sua5_yciO_yrdC, Transposase_mut, DDE_Tnp_1, DNA_processg_A, Phage_integrase, NTP_transf_3, IstB_IS21, RecA, RuvX, PEP-utilizers, rve, PDDEXK_2, 5_3_exonuc_N, Tn916-Xis, LZ_Tnp_IS66, TnpB_IS66, Recombinase, Transposase_20, DEDD_Tnp_IS110, rve_2, DDE_Tnp_IS66	17	21
Dielma fastidiosa	Phage_integrase, DEDD_Tnp_IS110, Recombinase, NTP_transf_3, PEP-utilizers, MobB, RecO_C, RecO_N, IstB_IS21, Resolvase, RuvX, rve_2, Transposase_20, TnpW, 5_3_exonuc_N, rve, HTH_28, Y2_Tnp	Resolvase, DDE_Tnp_ISL3, Mob_synth_C, IstB_IS21, MobB, PEP-utilizers, rve_2, RuvX, Phage_integrase, Sua5_yciO_yrdC, NTP_transf_3, DDE_Tnp_1, HTH_28, rve, 5_3_exonuc_N, Y2_Tnp	18	16
Dorea formicigenerans	DDE_Tnp_1, Phage_integrase, Mob_synth_C, Resolvase, PDDEXK_2, DEDD_Tnp_IS110, Transposase_31, rve_2, IstB_IS21, DNA_processg_A, NTP_transf_3, Phage_int_SAM_1, rve, MobB, RecO_C, Sua5_yciO_yrdC, Recombinase, Transposase_mut, RecU, TpcC, PEP-utilizers, YqgF, OrfB_Zn_ribbon, DUF772, Y1_Tnp, Mu-transpos_C, RuvX, Transposase_20, RecA, 5_3_exonuc_N, DDE_Tnp_1_6, DDE_Tnp_IS66, OrfB_IS605, Phage_int_SAM_…	PDDEXK_2, HTH_OrfB_IS605, MobA_MobL, Tn916-Xis, Phage_integrase, Y2_Tnp, NTP_transf_3, Transposase_31, TnpV, Resolvase, PEP-utilizers, RecA, Mob_synth_C, Sua5_yciO_yrdC, RecO_C, MobB, RecU, DDE_Tnp_1_6, Y1_Tnp, IstB_IS21, Mob_Pre, DEDD_Tnp_IS110, 5_3_exonuc_N, TnpB_IS66, RuvX, DNA_processg_A, DDE_Tnp_1, DDE_Tnp_IS66, OrfB_Zn_ribbon, Zn_ribbon_recom, YqaJ, Recombinase, Integrase_DNA, rve_2, Transp…	39	50
Dorea longicatena	NTP_transf_3, IstB_IS21, PDDEXK_2, OrfB_Zn_ribbon, Y1_Tnp, Sua5_yciO_yrdC, PEP-utilizers, DNA_processg_A, TnpB_IS66, RuvX, Mob_synth_C, MobB, Resolvase, RecO_C, YqaJ, Phage_integrase, Tn916-Xis, 5_3_exonuc_N, OrfB_IS605, RecA, HTH_OrfB_IS605, DDE_Tnp_ISL3, rve, DUF772, DDE_Tnp_1_assoc, DEDD_Tnp_IS110, RecU, IstB_IS21_ATP, TpcC, TnpW, Transposase_mut, HTH_28, DDE_Tnp_IS66, TnpV, DDE_Tnp_1_6, DDE_T…	Mob_synth_C, MobB, NTP_transf_3, Sua5_yciO_yrdC, DNA_processg_A, RuvX, PDDEXK_2, DDE_Tnp_1_6, Phage_integrase, RecU, PEP-utilizers, IstB_IS21, RecO_C, 5_3_exonuc_N, Resolvase, Relaxase, RecA, YqaJ, DDE_Tnp_1_assoc, DDE_Tnp_1, DUF772, DEDD_Tnp_IS110, Recombinase, Integrase_DNA, Tn916-Xis, Mob_Pre, DDE_Tnp_IS66_C, HTH_28, TnpV, HTH_OrfB_IS605, MobA_MobL, Y1_Tnp, OrfB_Zn_ribbon, rve, TnpW, LZ_Tnp_IS…	52	53
Duodenibacillus massiliensis	IstB_IS21, rve, Transposase_20, DDE_Tnp_ISL3, DDE_Tnp_1, NTP_transf_3, RecO_C, Transposase_mut, PEP-utilizers, Mob_synth_C, TraH, Phage_integrase, MobB, 5_3_exonuc_N, RecA, DDE_Tnp_1_4, DNA_processg_A, RuvX, Sua5_yciO_yrdC, Resolvase, OrfB_Zn_ribbon, Y1_Tnp	DDE_Tnp_1, Transposase_mut, PEP-utilizers, RecO_N, RecA	22	5
Dysgonomonas capnocytophagoides	Resolvase, Phage_integrase, Phage_int_SAM_5, RecO_N, DNA_processg_A, Sua5_yciO_yrdC, RuvX, rve, Relaxase, NTP_transf_3, Transposon_TraM, CtnDOT_TraJ, TraO, DDE_Tnp_IS1595, IstB_IS21, Mob_Pre, RecA, Phage_int_SAM_1, 5_3_exonuc_N, DEDD_Tnp_IS110, MobC, Transposase_mut, HTH_28, DDE_Tnp_ISL3, DDE_Tnp_1, PEP-utilizers	5_3_exonuc_N, NTP_transf_3, HTH_Tnp_4, RuvX, rve, Phage_int_SAM_5, Relaxase, MobC, Phage_integrase, HTH_Tnp_1, YqaJ, Transposase_mut, CtnDOT_TraJ, Recombinase, Resolvase, rve_2, IstB_IS21, Sua5_yciO_yrdC, DNA_processg_A, DDE_Tnp_IS66, TnpB_IS66, TpcC, DDE_Tnp_1_6, Arm-DNA-bind_1, RecA, MobA_MobL, RecO_N	26	27
Eggerthella lenta	IstB_IS21, Resolvase, rve, Relaxase, Phage_integrase, NTP_transf_3, HTH_28, Transposase_20, 5_3_exonuc_N, RuvX, Mob_synth_C, RecO_C, Recombinase, RecA, DNA_processg_A, PEP-utilizers, Transposase_mut, MobB, Sua5_yciO_yrdC, DEDD_Tnp_IS110, Phage_int_SAM_3, MobC, RecO_N, Phage_int_SAM_1, zf-ISL3, Zn_ribbon_recom, DDE_Tnp_ISL3, rve_2, TnpV, rve_3, HTH_Tnp_1, HTH_7	DEDD_Tnp_IS110, PEP-utilizers, rve, HTH_28, Transposase_mut, 5_3_exonuc_N, NTP_transf_3, Resolvase, Phage_integrase, HTH_Tnp_1, Relaxase, Sua5_yciO_yrdC, IstB_IS21, Mob_synth_C, RecA, RecO_C, RuvX, DNA_processg_A, MobB, MobC, Phage_int_SAM_1, RecO_N, DDE_Tnp_ISL3, Transposase_20, rve_2, rve_3, Phage_int_SAM_3, Recombinase	32	28
Eisenbergiella sp900066775	Transposase_mut, DDE_Tnp_IS66, TnpB_IS66, Resolvase, Y2_Tnp, RecO_N, DDE_Tnp_1_6, DUF772, IstB_IS21, Sua5_yciO_yrdC, OrfB_Zn_ribbon, NTP_transf_3, PEP-utilizers, Phage_integrase, Recombinase, DDE_Tnp_ISL3, HTH_OrfB_IS605, PDDEXK_2, Transposase_31, RuvX, RecU, DNA_processg_A, 5_3_exonuc_N, Y1_Tnp, RecA, Mob_Pre, MobB, OrfB_IS605, Zn_ribbon_recom, Tn916-Xis, Integrase_DNA, DEDD_Tnp_IS110, TnpV, Tra…	TnpB_IS66, DDE_Tnp_IS66, RuvX, OrfB_IS605, Resolvase, Relaxase, Mu-transpos_C, NTP_transf_3, Transposase_31, MobL, PEP-utilizers, DDE_Tnp_1_6, Sua5_yciO_yrdC, RecO_N, IstB_IS21, RecA, DEDD_Tnp_IS110, Phage_integrase, RecU, Y1_Tnp, HTH_OrfB_IS605, MobB, PDDEXK_2, Recombinase, Transposase_mut, 5_3_exonuc_N, DNA_processg_A, OrfB_Zn_ribbon, Y2_Tnp, DDE_Tnp_ISL3, DDE_Tnp_1, rve, Phage_int_SAM_1, Phage…	48	57
Eisenbergiella tayi	DDE_Tnp_1, Phage_int_SAM_3, RecA, DDE_Tnp_IS240, DDE_Tnp_IS66, NTP_transf_3, OrfB_IS605, DDE_Tnp_1_6, Transposase_20, PEP-utilizers, RecO_N, Transposase_31, Phage_integrase, DNA_processg_A, IstB_IS21, RecU, 5_3_exonuc_N, PDDEXK_2, Sua5_yciO_yrdC, DDE_Tnp_1_assoc, OrfB_Zn_ribbon, rve, HTH_28, Mu-transpos_C, Tn916-Xis, Recombinase, RecO_C, Resolvase, TnpV, TnpW, MobA_MobL, TnpB_IS66, RuvX, Transpos…	DNA_processg_A, Tn916-Xis, RecU, Phage_integrase, DDE_Tnp_IS240, PDDEXK_2, NTP_transf_3, RecA, Mob_Pre, Resolvase, OrfB_IS605, DEDD_Tnp_IS110, Transposase_31, TnpW, DDE_Tnp_1_6, Relaxase, MobC, 5_3_exonuc_N, PEP-utilizers, IstB_IS21, Transposase_20, RecO_C, Sua5_yciO_yrdC, RuvX, Recombinase, rve, Phage_int_SAM_1, Transposase_mut	39	28
Enterocloster bolteae	Phage_integrase, Zn_ribbon_recom, Resolvase, IstB_IS21, MobB, NTP_transf_3, Sua5_yciO_yrdC, PEP-utilizers, Mu-transpos_C, RecO_N, DDE_Tnp_IS66, TnpB_IS66, 5_3_exonuc_N, RecU, Phage_int_SAM_3, DEDD_Tnp_IS110, rve, MobL, DDE_Tnp_1_6, Mob_synth_C, TnpV, RecA, DNA_processg_A, Recombinase, LZ_Tnp_IS66, zf-IS66, DDE_Tnp_1, HTH_28, RuvX, DDE_Tnp_IS66_C, DDE_Tnp_ISL3, Y1_Tnp, PDDEXK_2, Transposase_20, Yq…	DDE_Tnp_ISL3, Phage_integrase, 5_3_exonuc_N, Sua5_yciO_yrdC, NTP_transf_3, Mob_synth_C, Transposase_mut, DDE_Tnp_1_6, RecO_N, zf-ISL3, Recombinase, DDE_Tnp_IS66, TnpB_IS66, MobB, RuvX, IstB_IS21, RecA, PDDEXK_2, RecU, PEP-utilizers, DDE_Tnp_1	60	21
Enterocloster lavalensis	Recombinase, NTP_transf_3, PDDEXK_2, Phage_integrase, Y1_Tnp, 5_3_exonuc_N, IstB_IS21, PEP-utilizers, DNA_processg_A, RuvX, Resolvase, RecU, Sua5_yciO_yrdC, Mob_synth_C, RecA, Mob_Pre, Phage_int_SAM_3, YqgF, RecO_N, MobC, Relaxase, Transposase_31, DEDD_Tnp_IS110, Transposase_mut, Phage_int_SAM_1, Y2_Tnp, YqaJ, DDE_Tnp_1, RecO_C, MobB, DDE_Tnp_1_6, HTH_28, HTH_Tnp_1, DUF772, Phage_int_SAM_4	Phage_integrase, NTP_transf_3, PEP-utilizers, DNA_processg_A, 5_3_exonuc_N, RecA, MobB, PDDEXK_2, RecU, Y2_Tnp, Resolvase, IstB_IS21, RuvX, Sua5_yciO_yrdC, Mob_synth_C	35	15
Enterocloster sp000431375	DDE_Tnp_IS66, OrfB_Zn_ribbon, Y1_Tnp, Phage_integrase, Mob_synth_C, NTP_transf_3, PDDEXK_2, DDE_Tnp_1, IstB_IS21, Y2_Tnp, Sua5_yciO_yrdC, RecU, DDE_Tnp_1_6, rve, OrfB_IS605, Resolvase, 5_3_exonuc_N, Recombinase, RecA, RecO_N, PEP-utilizers, Zn_Tnp_IS91, DUF772, HTH_Tnp_1, Transposase_mut, Transposase_20, DEDD_Tnp_IS110, RuvX, MobB, DNA_processg_A, YqgF, HTH_Tnp_Mu_2, HTH_OrfB_IS605, DDE_Tnp_ISL3,…	DDE_Tnp_1, Transposase_mut, NTP_transf_3, rve, IstB_IS21, Sua5_yciO_yrdC, DEDD_Tnp_IS110, Y2_Tnp, RecA, PDDEXK_2, Phage_integrase, Resolvase, RecO_N, DDE_Tnp_IS66, TnpB_IS66, RuvX, HTH_Tnp_1, Relaxase, YqgF, RecU, TnpV, 5_3_exonuc_N, MobB, DUF772, DNA_processg_A, MobL, Zn_Tnp_IS91, PEP-utilizers, TpcC, MobC, MobA_MobL, Phage_int_SAM_3, Mob_synth_C, OrfB_IS605, OrfB_Zn_ribbon, Y1_Tnp, Mu-transpos_…	46	44
Enterocloster sp001517625	NTP_transf_3, DDE_Tnp_IS66, TnpB_IS66, HTH_OrfB_IS605, Resolvase, 5_3_exonuc_N, PEP-utilizers, RecA, IstB_IS21, Relaxase, Mob_synth_C, DEDD_Tnp_IS110, DDE_Tnp_ISL3, MobB, RuvX, RecU, Phage_integrase, Sua5_yciO_yrdC, DNA_processg_A, Transposase_20, Tn916-Xis, TnpW, OrfB_Zn_ribbon, RecO_N, TnpV, Recombinase, DDE_Tnp_1_4, Phage_int_SAM_3, Mob_Pre, MobA_MobL, DDE_Tnp_1, Y1_Tnp, Transposase_mut, PDDEX…	Phage_integrase, HTH_OrfB_IS605, NTP_transf_3, RecO_C, 5_3_exonuc_N, DNA_processg_A, Relaxase, Resolvase, Phage_int_SAM_4, RecA, IstB_IS21, Mob_synth_C, OrfB_Zn_ribbon	46	13
Enterocloster sp005845215	Transposase_mut, DDE_Tnp_ISL3, Phage_integrase, RecO_N, Sua5_yciO_yrdC, NTP_transf_3, RuvX, IstB_IS21, TnpB_IS66, PEP-utilizers, DEDD_Tnp_IS110, MobL, Mob_synth_C, MobB, IstB_IS21_ATP, RecU, Recombinase, DNA_processg_A, 5_3_exonuc_N, RecA	DDE_Tnp_1_6, Y2_Tnp, DUF772, Phage_int_SAM_1, DEDD_Tnp_IS110, Transposase_mut, MobL, Recombinase, RecO_N, IstB_IS21, RecA, NTP_transf_3, RuvX, Sua5_yciO_yrdC, Transposase_20, PDDEXK_2, Y1_Tnp, PEP-utilizers, 5_3_exonuc_N, Phage_integrase, Resolvase, TnpB_IS66, DDE_Tnp_IS66, DNA_processg_A, Mob_synth_C, DDE_Tnp_ISL3, MobB, HTH_Tnp_4, YqgF	20	29
Enterococcus durans	YqaJ, HTH_OrfB_IS605, Transposase_20, Phage_int_SAM_3, RecA, NTP_transf_3, RecO_C, 5_3_exonuc_N, Y1_Tnp, DDE_Tnp_ISL3, Phage_integrase, OrfB_Zn_ribbon, RuvX, DDE_Tnp_1_6, Resolvase, IstB_IS21, rve, Sua5_yciO_yrdC, PEP-utilizers, DNA_processg_A, Mob_Pre, TpcC, RecU	rve, Phage_integrase, Phage_int_SAM_5, Resolvase, DUF772, HTH_Tnp_1, DDE_Tnp_IS66, NTP_transf_3, Transposase_mut, Y1_Tnp, OrfB_Zn_ribbon, RecU, RuvX, Mob_Pre, IstB_IS21, RecO_C, DDE_Tnp_IS240, HTH_OrfB_IS605, PDDEXK_2, TnpB_IS66, DDE_Tnp_1, YqaJ, PEP-utilizers, DDE_Tnp_ISL3, DNA_processg_A, RecA, MobC, Relaxase, DDE_Tnp_1_6, Transposase_20, zf-ISL3, DDE_Tnp_IS66_C, Sua5_yciO_yrdC, MobA_MobL, MobL…	23	37
Enterococcus faecalis	rve, NTP_transf_3, RecA, DNA_processg_A, PEP-utilizers, Sua5_yciO_yrdC, Phage_integrase, DDE_Tnp_ISL3, Transposase_mut, 5_3_exonuc_N, IstB_IS21, HTH_OrfB_IS605, RecU, RecO_C, TpcC, Resolvase, YqaJ, DDE_Tnp_Tn3, RuvX, HTH_28, HTH_7, HTH_Tnp_1, Transposase_20, Mob_synth_C, Y1_Tnp, Mob_Pre, Phage_int_SAM_1, DDE_Tnp_IS240, Relaxase, MobC, OrfB_IS605, RecO_N	RecU, Resolvase, RecA, NTP_transf_3, Phage_integrase, RecO_C, HTH_OrfB_IS605, DDE_Tnp_ISL3, 5_3_exonuc_N, Sua5_yciO_yrdC, DNA_processg_A, rve, RuvX, PEP-utilizers, IstB_IS21, Mob_Pre, Mob_synth_C, OrfB_IS605, Y1_Tnp	32	19
ER4 sp000765235	RuvX, Phage_integrase, rve, IstB_IS21, NTP_transf_3, TnpV, Relaxase, RecA, Sua5_yciO_yrdC, 5_3_exonuc_N, Phage_int_SAM_3, Mob_synth_C, Recombinase, MobL, DNA_processg_A, Integrase_DNA, Tn916-Xis, Mob_Pre, Phage_int_SAM_4, Resolvase, RecO_C, YqgF, Zn_ribbon_recom, MobA_MobL, PEP-utilizers, DEDD_Tnp_IS110, Phage_int_SAM_1, HTH_Tnp_1, DDE_Tnp_1, DUF772, MobC, DDE_Tnp_1_6, Transposase_mut, HTH_28, DD…	DNA_processg_A, Phage_int_SAM_1, Sua5_yciO_yrdC, NTP_transf_3, Mob_synth_C, RuvX, Phage_integrase, Resolvase, Phage_int_SAM_4, Phage_int_SAM_3, 5_3_exonuc_N, Recombinase, RecA, YqgF, MobL, IstB_IS21, Zn_ribbon_recom, RecO_C, TnpV, DEDD_Tnp_IS110, PEP-utilizers, DDE_Tnp_1, DUF772, rve, HTH_Tnp_1, Relaxase, Tn916-Xis, DDE_Tnp_IS66, MobA_MobL, Integrase_DNA, DDE_Tnp_1_6, Transposase_mut, Mob_Pre, Tn…	38	48
ER4 sp900317525	Phage_integrase, Zn_ribbon_recom, Relaxase, IstB_IS21, 5_3_exonuc_N, RuvX, Mob_synth_C, DNA_processg_A, NTP_transf_3, PEP-utilizers, Resolvase, RecO_C, Sua5_yciO_yrdC, RecO_N, MobL, Recombinase, MobC, RecA, Phage_int_SAM_3, DEDD_Tnp_IS110, DDE_Tnp_1, Transposase_mut, Y1_Tnp, rve, Phage_int_SAM_1, HTH_Tnp_1	TnpV, IstB_IS21, DEDD_Tnp_IS110, MobL, PEP-utilizers, RecA, Phage_int_SAM_3, RecO_C, Phage_integrase, DDE_Tnp_1_2, Zn_ribbon_recom, DNA_processg_A, Relaxase, MobC, Sua5_yciO_yrdC, Mob_synth_C, Resolvase, NTP_transf_3, RuvX, rve, HTH_Tnp_1, 5_3_exonuc_N, DDE_Tnp_1, Mob_Pre, Recombinase, Transposase_20, rve_2, Transposase_mut, RecO_N, DDE_Tnp_1_6, Phage_int_SAM_1, DUF772, Phage_int_SAM_2, rve_3, Tn…	26	45
ER4 sp900552015	Resolvase, Relaxase, HTH_28, Phage_integrase, NTP_transf_3, Y1_Tnp, DEDD_Tnp_IS110, TnpW, RecA, Mob_synth_C, MobL, Recombinase, 5_3_exonuc_N, rve, HTH_7, rve_2, Tn916-Xis, YqgF	NTP_transf_3, 5_3_exonuc_N, Phage_int_SAM_3, Phage_integrase, Phage_int_SAM_1, Y1_Tnp, IstB_IS21, Mob_synth_C, Recombinase, YqgF, RecA, Sua5_yciO_yrdC, DNA_processg_A, MobC, RecO_N, RecO_C, Resolvase, TnpW, Transposase_mut, Transposase_20, rve, RuvX, PEP-utilizers, Zn_ribbon_recom, Tn916-Xis, Mob_Pre, TnpV, rve_2, Relaxase, DEDD_Tnp_IS110, HTH_7, DUF772	18	32
Erysipelatoclostridium ramosum	NTP_transf_3, RecO_C, rve_2, Resolvase, DEDD_Tnp_IS110, IstB_IS21, DNA_processg_A, DDE_Tnp_ISL3, RecU, Phage_integrase, Recombinase, Phage_int_SAM_3, Y1_Tnp, rve, HTH_28, 5_3_exonuc_N, PEP-utilizers, RuvX, Sua5_yciO_yrdC, YqaJ, RecA, MobL, Transposase_mut, PDDEXK_2, rve_3, DDE_Tnp_1, DDE_Tnp_1_6, DUF772, Mob_Pre, TnpV, Relaxase, MobC, TpcC, Y2_Tnp, Zn_Tnp_IS91, HTH_Tnp_1, Transposase_20, Tn916-Xi…	Phage_integrase, RecO_C, Y1_Tnp, DNA_processg_A, Relaxase, Resolvase, DEDD_Tnp_IS110, NTP_transf_3, Phage_int_SAM_3, rve, rve_2, DDE_Tnp_ISL3, Sua5_yciO_yrdC, RecU, PEP-utilizers, YqaJ, Recombinase, RuvX, IstB_IS21, Mob_Pre, RecA, rve_3, HTH_28, 5_3_exonuc_N, Transposase_mut, DDE_Tnp_1, TnpV, Transposase_20, Zn_Tnp_IS1595, Phage_int_SAM_1, DDE_Tnp_1_6	49	31
Erysipelatoclostridium spiroforme	DDE_Tnp_IS66, Phage_integrase, DEDD_Tnp_IS110, IstB_IS21, rve, DDE_Tnp_ISL3, DDE_Tnp_1, DDE_Tnp_1_4, Zn_ribbon_recom, Mob_Pre, Integrase_DNA, HTH_Tnp_1, Y2_Tnp, Transposase_20, PDDEXK_2, RuvX, TnpV, RecA, Recombinase, DNA_processg_A, Phage_int_SAM_1, Sua5_yciO_yrdC, NTP_transf_3, DDE_Tnp_IS1595, PEP-utilizers, MobL, Phage_int_SAM_3, TnpB_IS66, RecO_C, Resolvase, MobC, Relaxase, rve_2, DDE_Tnp_1_6…	Transposase_mut, HTH_Tnp_1, rve, DEDD_Tnp_IS110, IstB_IS21, NTP_transf_3, Phage_integrase, rve_2, DNA_processg_A, RecU, Y1_Tnp, RecA, RuvX, 5_3_exonuc_N, PEP-utilizers, DDE_Tnp_ISL3, DDE_Tnp_1, Sua5_yciO_yrdC, Y2_Tnp, zf-ISL3, Resolvase	51	21
Escherichia coli	OrfB_Zn_ribbon, NTP_transf_3, PEP-utilizers, Mob_synth_C, RecO_C, Phage_int_SAM_1, IstB_IS21, RecA, 5_3_exonuc_N, DNA_processg_A, Transposase_31, Sua5_yciO_yrdC, MobB, OrfB_IS605, Phage_integrase, DDE_Tnp_IS66_C, DDE_Tnp_ISL3, Arm-DNA-bind_1, HTH_Tnp_1, rve, DDE_Tnp_1, Nterm_IS4, HTH_28, YqaJ, RuvX, DDE_Tnp_IS66, DDE_Tnp_1_assoc, Resolvase, Integrase_1, rve_2, HTH_Tnp_IS1, Phage_int_SAM_2, TnpB_I…	Transposase_31, IstB_IS21, 5_3_exonuc_N, DDE_Tnp_IS66_C, PEP-utilizers, Sua5_yciO_yrdC, RecA, Y1_Tnp, Phage_integrase, NTP_transf_3, DDE_Tnp_1_assoc, DDE_Tnp_1, DNA_processg_A, OrfB_IS605, HTH_Tnp_1, RuvX, Phage_int_SAM_1, Zn_Tnp_IS1, MobB, YqaJ, rve, DDE_Tnp_ISL3, RecO_C, Mob_synth_C, DDE_Tnp_IS1, rve_3, HTH_Tnp_IS1, DDE_Tnp_1_5, Resolvase, Nterm_IS4, rve_2, OrfB_Zn_ribbon, HTH_OrfB_IS605, Arm-D…	66	59
Escherichia dysenteriae	PEP-utilizers, Transposase_20, Transposase_31, NTP_transf_3, Phage_integrase, DNA_processg_A, IstB_IS21, Sua5_yciO_yrdC, Mob_synth_C, RecA, 5_3_exonuc_N, RecO_C, RuvX, HTH_Tnp_1, rve, MobB, YqaJ, Resolvase, DDE_Tnp_1_assoc, HTH_Tnp_IS1, Arm-DNA-bind_1, HTH_28, Y1_Tnp, Phage_int_SAM_1, OrfB_Zn_ribbon, rve_3, MobA_MobL, OrfB_IS605, Relaxase, Transposase_mut, Integrase_1, DDE_Tnp_IS1	DNA_processg_A, NTP_transf_3, DUF772, Phage_integrase, HTH_Tnp_1, DEDD_Tnp_IS110, Resolvase, Transposase_31, DDE_Tnp_1_assoc, OrfB_Zn_ribbon, Sua5_yciO_yrdC, PEP-utilizers, HTH_Tnp_IS1, Arm-DNA-bind_1, RecA, YqaJ, IstB_IS21, OrfB_IS605, Y1_Tnp, RuvX, 5_3_exonuc_N, Mob_synth_C, HTH_28, MobB, RecO_C, DDE_Tnp_IS66, DDE_Tnp_IS1, DDE_Tnp_IS66_C, Phage_int_SAM_1, TnpB_IS66, rve, Integrase_1, DDE_Tnp_IS…	32	38
Escherichia marmotae	Sua5_yciO_yrdC, PEP-utilizers, DNA_processg_A, Phage_integrase, NTP_transf_3, 5_3_exonuc_N, RecO_C, Phage_int_SAM_1, Transposase_31, RuvX, DEDD_Tnp_IS110, Transposase_mut, Mob_synth_C, rve_3, rve, DDE_Tnp_1_assoc, HTH_Tnp_1, IstB_IS21, Transposase_20, Resolvase, DDE_Tnp_Tn3, rve_2, RecA, HTH_28, MobB	NTP_transf_3, Transposase_31, 5_3_exonuc_N, PEP-utilizers, Sua5_yciO_yrdC, RecO_C, HTH_Tnp_1, HTH_28, RecA, Phage_integrase, DDE_Tnp_1, IstB_IS21, RuvX, Mob_synth_C, Phage_int_SAM_1, Resolvase, DNA_processg_A, DEDD_Tnp_IS110, DDE_Tnp_1_assoc, rve_2, MobB, rve, Transposase_mut, Nterm_IS4, Recombinase, Y1_Tnp	25	26
Eubacterium sp000432355	IstB_IS21, DDE_Tnp_ISL3, Resolvase, DEDD_Tnp_IS110, NTP_transf_3, MobA_MobL, PEP-utilizers, Phage_integrase, Phage_int_SAM_3, RecA, RecU, Sua5_yciO_yrdC, rve, HTH_28, Transposase_31, 5_3_exonuc_N, Transposase_mut, PDDEXK_2, MobC, Relaxase, Zn_ribbon_recom, rve_3, Integrase_DNA, rve_2, RecO_C, Y1_Tnp, RuvX, DNA_processg_A, TnpV, Mob_Pre, Phage_int_SAM_1, DDE_Tnp_IS240, RecO_N, Tn916-Xis, HTH_Tnp_1…	RuvX, 5_3_exonuc_N, Phage_integrase, IstB_IS21, RecA, PEP-utilizers, NTP_transf_3, RecO_C, RecU, Sua5_yciO_yrdC, Recombinase, rve_3, HTH_Tnp_1, Integrase_DNA, Y2_Tnp	47	15
Eubacterium sp000433735	HTH_7, NTP_transf_3, Resolvase, Phage_integrase, IstB_IS21, Recombinase, Sua5_yciO_yrdC, PEP-utilizers, Mob_Pre, RecA, HTH_28, RecU, DNA_processg_A, PDDEXK_2, 5_3_exonuc_N	DDE_Tnp_IS66, TnpB_IS66, RecA, Resolvase, HTH_7, Phage_integrase, RecU, Recombinase, Sua5_yciO_yrdC, PEP-utilizers, RecO_C, Transposase_mut, DNA_processg_A, IstB_IS21, NTP_transf_3, 5_3_exonuc_N, RuvX, HTH_Tnp_1, rve, MobA_MobL, HTH_28, PDDEXK_2, Zn_ribbon_recom, Phage_int_SAM_1, DEDD_Tnp_IS110, Tn916-Xis, Transposase_20, TnpV	15	28
Eubacterium sp000433975	NTP_transf_3, Recombinase, Resolvase, Sua5_yciO_yrdC, Phage_integrase, Y1_Tnp, IstB_IS21, PEP-utilizers, 5_3_exonuc_N, DUF772, RuvX, RecA, Zn_ribbon_recom, DNA_processg_A, RecO_N, TnpV, Mob_Pre, Tn916-Xis, Relaxase, MobA_MobL, TnpW, MobC, YqaJ, rve, Phage_int_SAM_3	RecO_N, Phage_integrase, IstB_IS21, PEP-utilizers, Tn916-Xis, Sua5_yciO_yrdC, NTP_transf_3, TnpV, MobA_MobL, DUF772, Resolvase, 5_3_exonuc_N, DNA_processg_A, RecA, RuvX, TnpW, rve, Phage_int_SAM_3, Recombinase, Y1_Tnp, Mob_Pre	25	21
Eubacterium sp000434315	TnpV, rve, Resolvase, Relaxase, MobC, RecO_C, PEP-utilizers, Sua5_yciO_yrdC, NTP_transf_3, RecA, Phage_integrase, PDDEXK_2, YqaJ, Tn916-Xis, IstB_IS21, zf-ISL3, RecU, DNA_processg_A, RuvX, DDE_Tnp_ISL3, HTH_Tnp_1, Recombinase, Zn_ribbon_recom	PEP-utilizers, rve, HTH_Tnp_1, NTP_transf_3, IstB_IS21, Phage_integrase, RecA, RecO_C, PDDEXK_2, DDE_Tnp_1_4, HTH_28, DNA_processg_A, RecU, DDE_Tnp_ISL3, Sua5_yciO_yrdC, rve_3, YqaJ, Resolvase, Recombinase, RuvX, Zn_ribbon_recom, Tn916-Xis, DUF772, Mob_Pre, Relaxase, MobC, Transposase_mut, 5_3_exonuc_N, OrfB_IS605, DDE_Tnp_1_6, zf-ISL3, Y1_Tnp, MobA_MobL, rve_2, DEDD_Tnp_IS110	23	35
Eubacterium sp000434995	NTP_transf_3, RecA, Phage_integrase, RecO_C, RuvX, Y1_Tnp, IstB_IS21, 5_3_exonuc_N, Sua5_yciO_yrdC, Resolvase, MobA_MobL, Relaxase, Tn916-Xis, MobC, PEP-utilizers, TpcC, TnpW, YqaJ, TnpV, Phage_int_SAM_3, DEDD_Tnp_IS110, Mob_Pre, DNA_processg_A, MobL, rve	YqaJ, Phage_integrase, NTP_transf_3, Resolvase, RecO_C, RuvX, TnpV, RecA, PEP-utilizers, Recombinase, Y1_Tnp, 5_3_exonuc_N, Sua5_yciO_yrdC, IstB_IS21, DNA_processg_A, DEDD_Tnp_IS110, Mob_Pre, Phage_int_SAM_3, Relaxase, MobC, Tn916-Xis, TnpW, rve, DDE_Tnp_1_4, MobL, MobA_MobL, rve_2, Transposase_20, RecO_N	25	29
Eubacterium sp000435815	rve, IstB_IS21, NTP_transf_3, Phage_int_SAM_3, Mob_Pre, Phage_integrase, MobA_MobL, RecO_C, PEP-utilizers, RuvX, DNA_processg_A, Sua5_yciO_yrdC, Resolvase, Transposase_31, HTH_28, Y1_Tnp, RecA, 5_3_exonuc_N, RecU, DDE_Tnp_ISL3, HTH_7, HTH_Tnp_1, Relaxase, MobC, zf-ISL3, Transposase_20, Recombinase, Tn916-Xis, Integrase_DNA, Transposase_mut, TnpV, IstB_IS21_ATP	Phage_integrase, Sua5_yciO_yrdC, RecU, NTP_transf_3, Relaxase, RecA, PEP-utilizers, IstB_IS21, rve, HTH_28, RecO_C, RuvX, Zn_Tnp_IS91, 5_3_exonuc_N, YqaJ, Transposase_mut, DNA_processg_A, DDE_Tnp_ISL3, Phage_int_SAM_3, Mob_Pre, Resolvase, zf-ISL3, Y1_Tnp, HTH_Tnp_1_2, rve_2, MobC, HTH_Tnp_1, TpcC, Tn916-Xis, Recombinase, MobA_MobL, DEDD_Tnp_IS110, TnpV, DUF772, MobL, Transposase_31, Integrase_DNA	32	37
Eubacterium sp000436835	Phage_integrase, NTP_transf_3, Mob_Pre, Resolvase, TnpV, IstB_IS21, Phage_int_SAM_3, 5_3_exonuc_N, RuvX, DNA_processg_A, RecA, Recombinase, Tn916-Xis, rve, TnpW, Relaxase, MobL, RecO_C, DUF772, MobA_MobL, Sua5_yciO_yrdC, PEP-utilizers, MobC, Y1_Tnp, rve_2, RecO_N, TpcC, Zn_ribbon_recom, YqaJ	Phage_integrase, Resolvase, RecA, DNA_processg_A, Tn916-Xis, NTP_transf_3, PEP-utilizers, IstB_IS21, Sua5_yciO_yrdC, Recombinase, 5_3_exonuc_N, RuvX, TnpW, Mob_Pre, RecO_C, Relaxase, TnpV, Y1_Tnp, MobL, MobC, Phage_int_SAM_3, DEDD_Tnp_IS110, MobA_MobL, Transposase_mut, YqaJ, rve, Zn_ribbon_recom, Phage_int_SAM_4, RecO_N, TpcC, DUF772	29	31
Eubacterium sp003491505	IstB_IS21, DDE_Tnp_1, DDE_Tnp_1_6, Phage_integrase, HTH_Tnp_1, DEDD_Tnp_IS110, RecA, NTP_transf_3, PDDEXK_2, RecO_C, 5_3_exonuc_N, RuvX, Transposase_20, rve, Sua5_yciO_yrdC, HTH_28, Transposase_31, Resolvase, YqaJ, Relaxase, PEP-utilizers, DDE_Tnp_IS66, MobC, TnpB_IS66, RecU, DNA_processg_A, DUF772, Transposase_mut, Tn916-Xis, Integrase_DNA, Y1_Tnp, rve_3, MobL, Phage_int_SAM_3, Recombinase, DDE_…	Relaxase, Y1_Tnp, rve, HTH_Tnp_1, NTP_transf_3, PEP-utilizers, PDDEXK_2, RecO_C, Phage_integrase, DUF772, DEDD_Tnp_IS110, RecA, 5_3_exonuc_N, Recombinase, rve_3, DNA_processg_A, MobC, RuvX, Sua5_yciO_yrdC, Transposase_20, IstB_IS21, Phage_int_SAM_3, DDE_Tnp_IS66, RecU, HTH_28, DDE_Tnp_1, Transposase_31, Tn916-Xis, Transposase_mut, DDE_Tnp_1_6, TnpV, Resolvase, rve_2, Mob_Pre, MobL, Phage_int_SAM_…	47	49
Eubacterium sp003526845	IstB_IS21, 5_3_exonuc_N, Phage_integrase, NTP_transf_3, PEP-utilizers, Sua5_yciO_yrdC, TnpW, TnpV, Resolvase, DNA_processg_A, RecO_C, rve, RecA, RuvX, Relaxase, MobC, Tn916-Xis, Mob_Pre, Recombinase, MobA_MobL, Phage_int_SAM_3, Zn_ribbon_recom, rve_3, RecO_N	Phage_integrase, Recombinase, 5_3_exonuc_N, Resolvase, RuvX, RecA, Sua5_yciO_yrdC, IstB_IS21, NTP_transf_3, DNA_processg_A, Tn916-Xis, RecO_C, MobC, TnpW, Relaxase, PEP-utilizers, TnpV, MobL, Mob_Pre, rve, Zn_ribbon_recom, Phage_int_SAM_3	24	22
Eubacterium sp900539115	DDE_Tnp_1, Y1_Tnp, Transposase_mut, Phage_integrase, HTH_28, rve, IstB_IS21, NTP_transf_3, Transposase_31, DNA_processg_A, rve_3, RuvX, Sua5_yciO_yrdC, RecU, PEP-utilizers, RecA, RecO_C, Resolvase, DEDD_Tnp_IS110, PDDEXK_2, 5_3_exonuc_N, HTH_Tnp_1, DDE_Tnp_ISL3, Zn_ribbon_recom, DDE_Tnp_1_6, Transposase_20, DUF772, Phage_int_SAM_3, Recombinase, DDE_Tnp_1_4	rve, HTH_Tnp_1, Transposase_mut, RecO_C, DEDD_Tnp_IS110, Transposase_20, IstB_IS21, 5_3_exonuc_N, NTP_transf_3, RuvX, DDE_Tnp_1, PDDEXK_2, HTH_28, Phage_integrase, Sua5_yciO_yrdC, DNA_processg_A, Transposase_31, RecU, RecA, Y1_Tnp, PEP-utilizers, DDE_Tnp_1_4, DUF772, Relaxase, MobC, rve_3, Phage_int_SAM_1, Resolvase, DDE_Tnp_IS66, TnpB_IS66, Zn_ribbon_recom, DDE_Tnp_1_6, rve_2, Phage_int_SAM_3, T…	30	36
Eubacterium sp900548465	MobA_MobL, Mob_Pre, Phage_int_SAM_3, NTP_transf_3, IstB_IS21, RecA, HTH_Tnp_1, 5_3_exonuc_N, RecO_C, Phage_integrase, RuvX, Sua5_yciO_yrdC, PEP-utilizers, RecU, Transposase_mut, PDDEXK_2, DEDD_Tnp_IS110, DNA_processg_A, Y1_Tnp, DDE_Tnp_ISL3, rve, TnpV, Recombinase, Phage_int_SAM_5, HTH_28, zf-ISL3, Phage_int_SAM_1, DDE_Tnp_1, DUF772, DDE_Tnp_1_6	MobA_MobL, Phage_integrase, Mob_Pre, PEP-utilizers, NTP_transf_3, Sua5_yciO_yrdC, RecU, RecA, Tn916-Xis, rve, Y1_Tnp, RecO_C, 5_3_exonuc_N, IstB_IS21, PDDEXK_2, RuvX, DNA_processg_A, DDE_Tnp_ISL3, HTH_Tnp_1, Phage_int_SAM_3, TnpV, TnpW, HTH_28, zf-ISL3, Resolvase, RecO_N, Phage_int_SAM_4, Transposase_mut, DEDD_Tnp_IS110, Recombinase, YqgF	30	31
Eubacterium ventriosum	Relaxase, Resolvase, RecA, NTP_transf_3, MobC, rve_2, rve, Phage_integrase, RecU, PEP-utilizers, 5_3_exonuc_N, Tn916-Xis, IstB_IS21, RecO_C, Mob_Pre, Phage_int_SAM_3, HTH_28, MobA_MobL, Sua5_yciO_yrdC, HTH_7, DNA_processg_A, RuvX, PDDEXK_2, Transposase_20, TnpV, MobL, Y1_Tnp, Zn_ribbon_recom, Recombinase, YqaJ, RecO_N, DEDD_Tnp_IS110, Integrase_DNA, rve_3, TpcC, HTH_Tnp_1, DDE_Tnp_ISL3, Phage_int…	Phage_integrase, Transposase_mut, IstB_IS21, HTH_28, DEDD_Tnp_IS110, PEP-utilizers, DNA_processg_A, RecA, Phage_int_SAM_1, PDDEXK_2, HTH_7, NTP_transf_3, RecO_C, Relaxase, MobC, 5_3_exonuc_N, rve, Resolvase, RecU, Transposase_20, Y1_Tnp, Zn_ribbon_recom, Recombinase, Sua5_yciO_yrdC, MobA_MobL, Phage_int_SAM_3, DDE_Tnp_ISL3, RuvX, MobL, TnpV, rve_2, Mob_Pre, YqaJ, Zn_Tnp_IS91, Tn916-Xis, HTH_Tnp_1…	38	47
Eubacterium_I ramulus	PDDEXK_2, IstB_IS21, Sua5_yciO_yrdC, Y2_Tnp, 5_3_exonuc_N, Y1_Tnp, OrfB_Zn_ribbon, Transposase_mut, PEP-utilizers, OrfB_IS605, NTP_transf_3, MobB, Phage_integrase, RecU, Tn916-Xis, Relaxase, RecA, Recombinase, DEDD_Tnp_IS110, DDE_Tnp_IS240, Mob_synth_C, RuvX, RecO_C, DNA_processg_A, Resolvase, DDE_Tnp_IS66, DDE_Tnp_1, HTH_OrfB_IS605	Transposase_mut, RecA, NTP_transf_3, Phage_integrase, MobB, RuvX, PEP-utilizers, 5_3_exonuc_N, Recombinase, RecO_C, DNA_processg_A, IstB_IS21, Sua5_yciO_yrdC, Y2_Tnp, DDE_Tnp_IS240, YqaJ, DEDD_Tnp_IS110, PDDEXK_2, Relaxase, OrfB_Zn_ribbon, Resolvase, TnpB_IS66, HTH_OrfB_IS605, Y1_Tnp, OrfB_IS605, DDE_Tnp_1_6, RecU, TnpW, Mob_synth_C, TnpV, rve, Mob_Pre, Phage_int_SAM_3, TpcC, MobC, rve_3, HTH_Tnp…	28	41
Evtepia gabavorous	NTP_transf_3, rve, Phage_integrase, Recombinase, DNA_processg_A, Sua5_yciO_yrdC, Resolvase, IstB_IS21, RecA, PEP-utilizers, RuvX, 5_3_exonuc_N, Zn_ribbon_recom, RecO_C	Phage_integrase, Resolvase, Relaxase, Mob_Pre, NTP_transf_3, IstB_IS21, Recombinase, TnpW, Zn_ribbon_recom, RecA, RuvX, PEP-utilizers, RecO_C, 5_3_exonuc_N, DNA_processg_A, rve, Sua5_yciO_yrdC, MobA_MobL, Phage_int_SAM_1, YqaJ, DEDD_Tnp_IS110, TnpV, Tn916-Xis, Phage_int_SAM_3, Y1_Tnp, MobL, DDE_Tnp_1, HTH_Tnp_1, OrfB_Zn_ribbon, DUF772, MobC, RecU, RecO_N	14	33
F23-B02 sp001916715	DDE_Tnp_1_6, NTP_transf_3, RecA, Phage_integrase, IstB_IS21, RuvX, Mob_synth_C, Resolvase, RecO_C, DNA_processg_A, HTH_7	NTP_transf_3, DNA_processg_A, DUF772, Phage_integrase, RecO_C, DDE_Tnp_1_6, RuvX, IstB_IS21, Recombinase, TnpV, 5_3_exonuc_N, Resolvase, Mob_synth_C, Sua5_yciO_yrdC, RecA, PEP-utilizers, Tn916-Xis, MobA_MobL, Relaxase, MobC, TnpW, Mob_Pre, Phage_int_SAM_3, Transposase_mut, Y1_Tnp, rve, Zn_ribbon_recom, Transposase_20, DEDD_Tnp_IS110, DDE_Tnp_1, zf-ISL3, Phage_int_SAM_1, Phage_int_SAM_4, RecU, HTH…	11	35
Faecalibacterium prausnitzii	Recombinase, Resolvase, Relaxase, DNA_processg_A, RuvX, Phage_integrase, NTP_transf_3, MobC, Phage_int_SAM_3, RecA, RecO_C, IstB_IS21, Mob_Pre, Sua5_yciO_yrdC, PEP-utilizers, HTH_Tnp_4, DEDD_Tnp_IS110, TnpV, PDDEXK_2, 5_3_exonuc_N, DDE_Tnp_IS66, YqaJ, Tn916-Xis, Transposase_31, MobB, Mob_synth_C, Integrase_DNA, rve, MobA_MobL, TnpW, rve_2, HTH_28, Zn_ribbon_recom, Y1_Tnp, RecU, HTH_7, Transposase…	PEP-utilizers, Resolvase, DNA_processg_A, RuvX, Y1_Tnp, RecO_C, Mob_Pre, Phage_integrase, NTP_transf_3, RecA, Mob_synth_C, MobB, PDDEXK_2, TnpV, IstB_IS21, Recombinase, DEDD_Tnp_IS110, 5_3_exonuc_N, Sua5_yciO_yrdC, rve_2, DDE_Tnp_IS66, HTH_Tnp_4, Relaxase, Zn_ribbon_recom, rve, Integrase_DNA, MobC, HTH_28, Phage_int_SAM_3, RecO_N, Tn916-Xis, Transposase_20, Phage_int_SAM_5, RecU, YqaJ, Transposas…	52	49
Faecalibacterium prausnitzii_I	RecA, NTP_transf_3, 5_3_exonuc_N, IstB_IS21, Sua5_yciO_yrdC, Mob_synth_C, Phage_integrase, DDE_Tnp_1_6, PEP-utilizers, Mob_Pre, Resolvase, YqaJ, MobB, Zn_ribbon_recom, TnpW, Relaxase, Recombinase, RuvX, DNA_processg_A, Tn916-Xis, RecO_C, Integrase_DNA, HTH_Tnp_1, MobA_MobL, PDDEXK_2, rve, DUF772, MobC, TnpV, Transposase_31	Mob_synth_C, NTP_transf_3, DNA_processg_A, PEP-utilizers, IstB_IS21, RuvX, MobB, Phage_int_SAM_3, DDE_Tnp_1_6, Zn_ribbon_recom, TnpW, Resolvase, 5_3_exonuc_N, PDDEXK_2, Phage_integrase, RecA, Mob_Pre, RecO_C, Sua5_yciO_yrdC, RecO_N, DDE_Tnp_1, DUF772, Recombinase, Tn916-Xis, Integrase_DNA, TnpV, rve, MobA_MobL, DEDD_Tnp_IS110, Relaxase, rve_2, Phage_int_SAM_1, MobC, TnpB_IS66, DDE_Tnp_IS66, YqaJ,…	30	37
Faecalibacterium sp900539885	Resolvase, Sua5_yciO_yrdC, 5_3_exonuc_N, IstB_IS21, NTP_transf_3, PEP-utilizers, MobB, Phage_integrase, RecA, Mob_Pre, DEDD_Tnp_IS110, MobC, Relaxase, Recombinase, PDDEXK_2, Mob_synth_C, RecO_N, HTH_Tnp_4, DNA_processg_A, RuvX, Tn916-Xis, TnpW, rve_2, TnpV, MobA_MobL, Y1_Tnp, RecO_C, Phage_int_SAM_1, Transposase_20, Zn_ribbon_recom, Transposase_31, YqaJ, Phage_int_SAM_3, DDE_Tnp_1_6, rve, RecU, I…	NTP_transf_3, RecA, DNA_processg_A, PEP-utilizers, RecO_C, MobB, HTH_Tnp_4, Mob_synth_C, IstB_IS21, RecO_N, Phage_integrase, 5_3_exonuc_N, Resolvase, RuvX, Sua5_yciO_yrdC, DEDD_Tnp_IS110, PDDEXK_2, Relaxase, Tn916-Xis, TnpV, Recombinase, Zn_ribbon_recom, MobA_MobL, Phage_int_SAM_3, Phage_int_SAM_4, Mob_Pre, Transposase_31, TnpW, YqaJ, Integrase_DNA, rve, Y1_Tnp	37	32
Faecalibacterium sp900539945	Phage_integrase, PEP-utilizers, Resolvase, RuvX, 5_3_exonuc_N, DNA_processg_A, rve_2, NTP_transf_3, Mob_synth_C, IstB_IS21, Phage_int_SAM_1, RecA, Zn_ribbon_recom, Sua5_yciO_yrdC, Recombinase, RecO_C, TnpV, Mob_Pre, RecO_N, RecU, Integrase_DNA, Phage_int_SAM_3, Y1_Tnp, Relaxase, DEDD_Tnp_IS110	Phage_integrase, Zn_ribbon_recom, Resolvase, Relaxase, MobA_MobL, Tn916-Xis, IstB_IS21, RecA, DNA_processg_A, RuvX, Recombinase, PEP-utilizers, Sua5_yciO_yrdC, NTP_transf_3, RecO_C, 5_3_exonuc_N, YqaJ, Mob_Pre, rve_2, Mob_synth_C, TnpV, RecU, Phage_int_SAM_3, Phage_int_SAM_4, Integrase_DNA, rve, DEDD_Tnp_IS110, Y1_Tnp, RecO_N, DDE_Tnp_1_6, HTH_7, MobC, TnpW, Phage_int_SAM_1, HTH_Tnp_ISL3, PDDEXK_2	25	36
Faecalimonas umbilicata	DDE_Tnp_1_6, DNA_processg_A, RecU, NTP_transf_3, OrfB_IS605, Y1_Tnp, IstB_IS21, Sua5_yciO_yrdC, 5_3_exonuc_N, HTH_28, Phage_integrase, PDDEXK_2, Recombinase, RecO_C, RuvX, Mob_synth_C, DDE_Tnp_1, MobB, Resolvase, DDE_Tnp_ISL3, RecA, DDE_Tnp_IS66, TnpB_IS66, Mob_Pre, PEP-utilizers, Zn_ribbon_recom, HTH_Tnp_1, HTH_OrfB_IS605, Y2_Tnp, Relaxase, MobC, rve, Phage_int_SAM_3, TnpV, OrfB_Zn_ribbon, HTH_7…	OrfB_Zn_ribbon, NTP_transf_3, RecO_N, IstB_IS21, MobB, Recombinase, Resolvase, PEP-utilizers, RecU, Sua5_yciO_yrdC, Mob_synth_C, PDDEXK_2, 5_3_exonuc_N, DEDD_Tnp_IS110, DDE_Tnp_1, Phage_integrase, DNA_processg_A, HTH_OrfB_IS605, OrfB_IS605	39	19
Firm-11 sp900548145	rve, NTP_transf_3, Phage_integrase, DUF772, MobC, TnpV, DDE_Tnp_1, IstB_IS21, RuvX, DNA_processg_A, Relaxase, Resolvase, HTH_28, Sua5_yciO_yrdC, RecA, rve_2, RecO_C, DDE_Tnp_1_2, PEP-utilizers, DEDD_Tnp_IS110, Transposase_mut, DDE_Tnp_1_6, 5_3_exonuc_N	NTP_transf_3, Sua5_yciO_yrdC, RecO_N, DNA_processg_A, 5_3_exonuc_N, RuvX, Relaxase, IstB_IS21, Recombinase, rve, DDE_Tnp_1, Resolvase, PEP-utilizers, Phage_integrase, rve_3, MobC, Transposase_mut, DDE_Tnp_1_6, DUF772, RecO_C, RecA, TnpV, DUF4096, DDE_Tnp_ISL3, Phage_int_SAM_3, rve_2, Y1_Tnp, TnpW, DEDD_Tnp_IS110, DDE_Tnp_1_2, Tn916-Xis, Zn_ribbon_recom, YqaJ, Mob_Pre, DDE_Tnp_1_assoc, MobA_MobL	23	36
Flavonifractor plautii	Recombinase, Resolvase, TnpV, DDE_Tnp_IS66, Relaxase, Sua5_yciO_yrdC, DNA_processg_A, Phage_integrase, RecO_C, Phage_int_SAM_1, NTP_transf_3, IstB_IS21, PEP-utilizers, MobL, MobA_MobL, Mob_Pre, YqgF, Zn_ribbon_recom, HTH_OrfB_IS605, MobC, Phage_int_SAM_3, 5_3_exonuc_N, RecA, DUF4096, DEDD_Tnp_IS110, Transposase_20, RuvX, Transposase_mut, DDE_Tnp_IS66_C, zf-IS66, HTH_7, Y1_Tnp, TnpW, rve, RecU, Tn…	NTP_transf_3, TnpV, Resolvase, Recombinase, Sua5_yciO_yrdC, Phage_integrase, HTH_OrfB_IS605, RecO_N, MobL, Zn_ribbon_recom, HTH_28, RuvX, PEP-utilizers, DNA_processg_A, RecA, Phage_int_SAM_3, IstB_IS21, DUF4096, YqgF, Mob_Pre, 5_3_exonuc_N, TnpW, Relaxase, MobC, DEDD_Tnp_IS110, MobA_MobL, RecO_C, Mu-transpos_C, Transposase_mut, rve_2, rve, OrfB_Zn_ribbon, Phage_int_SAM_1, HTH_Tnp_ISL3, Tn916-Xis,…	58	40
GCA-900066135 sp900543575	TnpV, Phage_int_SAM_4, OrfB_Zn_ribbon, RuvX, Mob_synth_C, NTP_transf_3, 5_3_exonuc_N, PEP-utilizers, DEDD_Tnp_IS110, PDDEXK_2, Phage_integrase, Resolvase, RecO_C, YqaJ, IstB_IS21, DDE_Tnp_IS66, TnpB_IS66, RecU, Transposase_31, Tn916-Xis, rve, RecA, Y1_Tnp, Sua5_yciO_yrdC, DDE_Tnp_1_4, OrfB_IS605, HTH_OrfB_IS605, DDE_Tnp_1, Phage_int_SAM_1, Transposase_20, DNA_processg_A, Y2_Tnp, Phage_int_SAM_3, …	OrfB_IS605, Y1_Tnp, Mob_synth_C, Resolvase, PDDEXK_2, IstB_IS21, Phage_integrase, RuvX, OrfB_Zn_ribbon, NTP_transf_3, Sua5_yciO_yrdC, HTH_OrfB_IS605, rve, PEP-utilizers, Recombinase, RecA, DDE_Tnp_ISL3, DDE_Tnp_1, Phage_int_SAM_5, RecO_C, DDE_Tnp_IS66, RecU, TnpV, DEDD_Tnp_IS110, 5_3_exonuc_N, DNA_processg_A, Phage_int_SAM_4, DDE_Tnp_1_4, Phage_int_SAM_1, YqaJ, Zn_ribbon_recom, zf-IS66, TnpB_IS66…	35	40
Gemmiger formicilis	Phage_integrase, IstB_IS21, Y1_Tnp, PEP-utilizers, NTP_transf_3, DEDD_Tnp_IS110, Relaxase, MobC, Recombinase, RecA, 5_3_exonuc_N, YqgF, rve, Tn7_Tnp_TnsA_N, RuvX, Resolvase, Mob_Pre, Mu-transpos_C, Tn916-Xis, YqaJ, DNA_processg_A, HTH_28, DUF772, TnpV, RecO_C, Sua5_yciO_yrdC, DDE_Tnp_1_6, Transposase_20, Zn_ribbon_recom, MobL, Transposase_31, Integrase_DNA, TnpW, MobA_MobL, DDE_Tnp_1, DDE_Tnp_IS6…	5_3_exonuc_N, NTP_transf_3, Recombinase, Phage_integrase, MobA_MobL, Sua5_yciO_yrdC, RecO_C, rve, YqgF, RecA, RuvX, IstB_IS21, PEP-utilizers, DNA_processg_A, TnpV, DUF772, Mu-transpos_C, MobC, Relaxase, Y1_Tnp, Transposase_31, Resolvase, Tn916-Xis, Mob_Pre, YqaJ, Tn7_Tnp_TnsA_N, HTH_28, rve_2, DDE_Tnp_1_6, PDDEXK_2, DEDD_Tnp_IS110, HTH_7, Phage_int_SAM_3, DDE_Tnp_1, HTH_Tnp_1, Zn_ribbon_recom, Ph…	47	48
Gemmiger qucibialis	NTP_transf_3, DUF772, Phage_integrase, HTH_Tnp_1, Phage_int_SAM_1, RecA, Y1_Tnp, PEP-utilizers, IstB_IS21, RuvX, DNA_processg_A, YqaJ, RecO_C, 5_3_exonuc_N, Zn_ribbon_recom, Sua5_yciO_yrdC, YqgF, Resolvase, Recombinase, TnpV, Relaxase, TnpW, Mob_Pre, Tn916-Xis, rve, PDDEXK_2, Transposase_mut, rve_2, Transposase_20, HTH_28, HTH_7, MobC, DDE_Tnp_ISL3, Tn7_Tnp_TnsA_N, DDE_Tnp_1, RecO_N, DDE_Tnp_1_6,…	Y1_Tnp, Phage_integrase, NTP_transf_3, YqgF, Resolvase, PEP-utilizers, rve_2, RecA, MobC, Relaxase, IstB_IS21, RecO_C, RuvX, DUF772, Sua5_yciO_yrdC, HTH_Tnp_1, DNA_processg_A, 5_3_exonuc_N, rve, TnpW, Zn_ribbon_recom, Recombinase, Mu-transpos_C, Tn916-Xis, Mob_Pre, MobA_MobL, TnpV, Tn7_Tnp_TnsA_N, Transposase_mut, Phage_int_SAM_3, HTH_28, Phage_int_SAM_1, Phage_int_SAM_5, Transposase_31, PDDEXK_2…	39	45
Gemmiger sp900539695	Recombinase, PEP-utilizers, DUF772, 5_3_exonuc_N, IstB_IS21, Phage_int_SAM_4, Phage_integrase, DNA_processg_A, RecA, rve, NTP_transf_3, Zn_ribbon_recom, Sua5_yciO_yrdC, RecO_C, Resolvase, Phage_int_SAM_1, YqgF, RuvX, Tn916-Xis, YqaJ, Phage_int_SAM_5, Mob_Pre, DEDD_Tnp_IS110, HTH_28, Phage_int_SAM_3, TnpV, Relaxase, HTH_Tnp_1, MobC, Transposase_31, rve_2	RecO_C, Phage_int_SAM_4, rve, Phage_integrase, NTP_transf_3, PEP-utilizers, IstB_IS21, DUF772, Recombinase, RecA, RuvX, 5_3_exonuc_N, Resolvase, Sua5_yciO_yrdC, Zn_ribbon_recom, Tn916-Xis, YqgF, YqaJ, rve_2, DNA_processg_A, Mu-transpos_C, HTH_28, Transposase_20, Transposase_31, HTH_Tnp_1, Mob_Pre, MobC, Phage_int_SAM_1, Relaxase, TnpW, HTH_7, RecO_N, DEDD_Tnp_IS110, Y1_Tnp, TnpV	31	35
Gemmiger sp900540775	5_3_exonuc_N, TnpV, HTH_7, NTP_transf_3, PEP-utilizers, Phage_integrase, YqgF, Resolvase, Y1_Tnp, Recombinase, DUF772, IstB_IS21, Relaxase, DNA_processg_A, HTH_28, RuvX, RecA, Sua5_yciO_yrdC, MobC, Mob_Pre, TnpB_IS66, rve, Tn7_Tnp_TnsA_N, RecO_C, DDE_Tnp_1_6, DDE_Tnp_ISL3, Tn916-Xis, MobA_MobL, TnpW, HTH_Tnp_1, Integrase_DNA, Transposase_31, Zn_ribbon_recom, Phage_int_SAM_3	Phage_integrase, Y1_Tnp, NTP_transf_3, Recombinase, RecA, RecO_C, HTH_28, RuvX, IstB_IS21, Resolvase, Sua5_yciO_yrdC, 5_3_exonuc_N, Relaxase, DUF772, YqgF, PEP-utilizers, DNA_processg_A, Tn7_Tnp_TnsA_N, Zn_ribbon_recom, TnpV, DEDD_Tnp_IS110, HTH_7, Phage_int_SAM_3, Mob_Pre, MobC, rve, HTH_Tnp_1, Tn916-Xis, Mu-transpos_C, Transposase_20, TnpB_IS66, MobA_MobL, DDE_Tnp_IS66_C, DDE_Tnp_ISL3	34	34
Holdemanella biformis	rve, IstB_IS21, NTP_transf_3, RecU, DDE_Tnp_1, Sua5_yciO_yrdC, RecA, DNA_processg_A, Phage_int_SAM_1, PEP-utilizers, 5_3_exonuc_N, Transposase_20, Phage_integrase, Mob_synth_C, Y2_Tnp, Transposase_31, Relaxase, DEDD_Tnp_IS110, DUF772, Zn_Tnp_IS91, PDDEXK_2, Tn7_Tnp_TnsA_N, RuvX, rve_2, DDE_Tnp_1_6, Y1_Tnp, RecO_N, YqaJ, OrfB_Zn_ribbon, TnpV, HTH_Tnp_1, DDE_Tnp_ISL3, Mob_Pre, Tn916-Xis, OrfB_IS605…	Y1_Tnp, DDE_Tnp_1_6, Zn_Tnp_IS91, Y2_Tnp, NTP_transf_3, Phage_integrase, rve, PDDEXK_2, PEP-utilizers, DNA_processg_A, Transposase_31, RecU, OrfB_Zn_ribbon, DDE_Tnp_IS66, TnpB_IS66, RuvX, 5_3_exonuc_N, IstB_IS21, Zn_Tnp_IS1, Mob_synth_C, RecA, RecO_N, HTH_Tnp_1, Sua5_yciO_yrdC, DDE_Tnp_1, rve_2, Resolvase, Tn916-Xis, TnpV, MobA_MobL, Mob_Pre, HTH_OrfB_IS605, Transposase_20, Phage_int_SAM_1, DDE_T…	39	40
Holdemanella sp002299315	Sua5_yciO_yrdC, TnpB_IS66, Y1_Tnp, DDE_Tnp_IS66, NTP_transf_3, PDDEXK_2, DDE_Tnp_IS1595, PEP-utilizers, IstB_IS21, Phage_integrase, Resolvase, Mob_synth_C, Relaxase, DEDD_Tnp_IS110, RecU, DDE_Tnp_1, rve, DNA_processg_A, RecO_N, DDE_Tnp_ISL3, RecA, Transposase_20, DDE_Tnp_1_4, OrfB_Zn_ribbon, HTH_Tnp_1, Mob_Pre, Phage_int_SAM_1, 5_3_exonuc_N, DDE_Tnp_1_6, Tn916-Xis, RuvX, Y2_Tnp, MobL, Zn_Tnp_IS15…	Mob_Pre, DDE_Tnp_1, Tn7_Tnp_TnsA_N, rve, OrfB_Zn_ribbon, DDE_Tnp_1_6, MobA_MobL, Phage_integrase, TnpV, Relaxase, PDDEXK_2, DDE_Tnp_ISL3, IstB_IS21, Tn916-Xis, RecO_N, Transposase_31, Y1_Tnp, NTP_transf_3, HTH_OrfB_IS605, Recombinase, DEDD_Tnp_IS110, RecA, Zn_Tnp_IS91, Y2_Tnp, DDE_Tnp_IS66, TnpB_IS66, DDE_Tnp_IS1595, PEP-utilizers, RecU, Resolvase, DNA_processg_A, Mob_synth_C, DUF772, Transposase…	46	59
Intestinibacter bartlettii	DDE_Tnp_IS1595, HTH_Tnp_1_2, NTP_transf_3, IstB_IS21, Phage_integrase, DNA_processg_A, PEP-utilizers, RecA, MobB, PDDEXK_2, RuvX, Sua5_yciO_yrdC, 5_3_exonuc_N, rve, Recombinase, DDE_Tnp_1_6, Transposase_mut, Zn_Tnp_IS1, Mob_synth_C, RecO_C, RecO_N, Phage_int_SAM_1, Zn_Tnp_IS1595, Zn_Tnp_IS91, Y2_Tnp, Resolvase, TnpB_IS66, rve_2, DDE_Tnp_IS66, Phage_int_SAM_3, DDE_Tnp_ISL3, DDE_Tnp_IS240, OrfB_Zn_…	PDDEXK_2, Phage_integrase, RecA, NTP_transf_3, DNA_processg_A, Transposase_mut, IstB_IS21, RecO_C, PEP-utilizers, Mob_synth_C, MobB, Zn_Tnp_IS91, Y2_Tnp, rve, DDE_Tnp_IS1595, RuvX, Sua5_yciO_yrdC, 5_3_exonuc_N, DDE_Tnp_1_6, RecO_N, Y1_Tnp, rve_2, HTH_Tnp_1, DEDD_Tnp_IS110, Phage_int_SAM_1, Resolvase, MobC, TnpB_IS66, Recombinase, OrfB_Zn_ribbon, DUF772, DDE_Tnp_1, Phage_Integr_2, Phage_int_SAM_3,…	36	39
Intestinimonas massiliensis	NTP_transf_3, rve, Resolvase, IstB_IS21, DDE_Tnp_1_2, DUF772, Tn916-Xis, Phage_integrase, Transposase_mut, RuvX, DNA_processg_A, Recombinase, Sua5_yciO_yrdC, TnpV, Mob_synth_C, PEP-utilizers, Zn_ribbon_recom, RecA, 5_3_exonuc_N, DDE_Tnp_1, DUF4096, DDE_Tnp_1_6, RecO_N	Mob_synth_C, PEP-utilizers, NTP_transf_3, IstB_IS21, 5_3_exonuc_N, rve, DDE_Tnp_1_2, Phage_int_SAM_3, TnpV, Resolvase, RuvX, RecO_C, Transposase_mut, HTH_28, Phage_integrase, DNA_processg_A, Zn_ribbon_recom, RecA, Tn916-Xis, Recombinase, YqgF, Sua5_yciO_yrdC, DDE_Tnp_IS66, DUF772, YqaJ, rve_2, DDE_Tnp_1_6, Mob_Pre	23	28
KLE1615 sp900066985	MobL, PEP-utilizers, RuvX, Resolvase, NTP_transf_3, 5_3_exonuc_N, IstB_IS21, DNA_processg_A, rve, PDDEXK_2, Y1_Tnp, Phage_integrase, RecO_C, Mob_synth_C, RecA, DEDD_Tnp_IS110, RecU, TnpV, HTH_28, DDE_Tnp_IS66, TnpB_IS66, OrfB_Zn_ribbon, OrfB_IS605, Recombinase, Sua5_yciO_yrdC, Mob_Pre, HTH_Tnp_1, MobA_MobL, DDE_Tnp_1, HTH_7, DDE_Tnp_ISL3, DUF772, Transposase_31, Transposase_mut, rve_3, zf-IS66, R…	OrfB_Zn_ribbon, MobL, PDDEXK_2, RecU, IstB_IS21, Recombinase, Y1_Tnp, Mob_Pre, TnpV, NTP_transf_3, rve_3, rve, Mob_synth_C, RecO_C, RuvX, Resolvase, OrfB_IS605, HTH_Tnp_1, Phage_integrase, RecA, PEP-utilizers, DDE_Tnp_1, DEDD_Tnp_IS110, TnpB_IS66, DDE_Tnp_IS66, HTH_28, 5_3_exonuc_N, Sua5_yciO_yrdC, rve_2, DNA_processg_A, Transposase_20, Phage_int_SAM_3, Transposase_mut, Transposase_31, Relaxase, …	48	54
Klebsiella pneumoniae	Transposase_31, NTP_transf_3, 5_3_exonuc_N, Zn_Tnp_IS1, Phage_integrase, RuvX, DDE_Tnp_IS66, DNA_processg_A, Sua5_yciO_yrdC, IstB_IS21, PEP-utilizers, RecA, RecO_N, Mob_synth_C, rve_3, Recombinase, HTH_28, Resolvase, HTH_Tnp_1, MobA_MobL, YqaJ, MobB, DDE_Tnp_1_5, rve, RecO_C, Integrase_1, Phage_int_SAM_1, TnpB_IS66, Arm-DNA-bind_1, DDE_Tnp_IS1, HTH_Tnp_IS1, MobC, Relaxase, TraH, rve_2, DEDD_Tnp_I…	HTH_Tnp_1, rve_2, Transposase_31, MobB, NTP_transf_3, Phage_integrase, rve, DEDD_Tnp_IS110, DDE_Tnp_Tn3, TraH, Resolvase, IstB_IS21, Mu-transpos_C, Phage-MuB_C, Sua5_yciO_yrdC, Phage_int_SAM_1, 5_3_exonuc_N, RecA, OrfB_Zn_ribbon, Zn_Tnp_IS1, RuvX, rve_3, HTH_28, DDE_Tnp_IS66, TnpB_IS66, Y2_Tnp, Mob_synth_C, Integrase_1, PEP-utilizers, HTH_Tnp_IS1, RecO_N	41	31
Lachnospira eligens	Phage_integrase, NTP_transf_3, Zn_ribbon_recom, Recombinase, IstB_IS21, Transposase_31, RuvX, DNA_processg_A, RecO_C, PEP-utilizers, RecA, HTH_Tnp_1_2, RecU, 5_3_exonuc_N, HTH_7, Phage_int_SAM_3, TnpV, Resolvase, Mob_Pre, DDE_Tnp_IS66, YqgF, Sua5_yciO_yrdC, Relaxase, Y1_Tnp, Integrase_DNA, Tn916-Xis, MobA_MobL, OrfB_Zn_ribbon, rve, Transposase_mut, MobC, DEDD_Tnp_IS110, OrfB_IS605, TnpB_IS66, HTH…	NTP_transf_3, RuvX, Phage_integrase, PEP-utilizers, MobA_MobL, rve, HTH_28, Phage_int_SAM_3, DEDD_Tnp_IS110, YqgF, Relaxase, Transposase_mut, IstB_IS21, Transposase_31, RecU, Resolvase, Recombinase, DNA_processg_A, RecO_C, RecA, DDE_Tnp_IS66, Y1_Tnp, Sua5_yciO_yrdC, 5_3_exonuc_N, Mob_Pre, PDDEXK_2, Tn916-Xis, TnpV, Phage_int_SAM_1, OrfB_Zn_ribbon, HTH_OrfB_IS605, OrfB_IS605, MobC, rve_3, Integras…	62	54
Lachnospira rogosae	NTP_transf_3, RecO_C, PEP-utilizers, MobA_MobL, Phage_integrase, DDE_Tnp_1_4, Resolvase, HTH_Tnp_1_2, rve_2, 5_3_exonuc_N, Sua5_yciO_yrdC, DNA_processg_A, Recombinase, DDE_Tnp_IS66, TnpB_IS66, RecA, IstB_IS21, Transposase_mut, rve, RecU, Tn916-Xis, OrfB_Zn_ribbon, RuvX, TnpV, Mob_Pre, Phage_int_SAM_3, HTH_OrfB_IS605, TnpW, Y1_Tnp, Relaxase, MobC, Transposase_20, DDE_Tnp_1_6, DDE_Tnp_1, HTH_28, Tp…	DDE_Tnp_IS66, NTP_transf_3, Sua5_yciO_yrdC, IstB_IS21, PEP-utilizers, Phage_integrase, DDE_Tnp_1_6, DUF772, OrfB_Zn_ribbon, RecA, RuvX, 5_3_exonuc_N, DNA_processg_A, RecU, RecO_C, MobL, HTH_OrfB_IS605, Resolvase, DDE_Tnp_1_4, TnpB_IS66, PDDEXK_2, Y1_Tnp, HTH_28, Transposase_20, Mob_Pre, Phage_int_SAM_3, TnpV, rve_2, DDE_Tnp_1, MobC, Relaxase, Transposase_mut, Recombinase, DDE_Tnp_IS240, MobA_MobL…	47	45
Lachnospira sp000436475	NTP_transf_3, IstB_IS21, Phage_integrase, Sua5_yciO_yrdC, Relaxase, Tn916-Xis, Integrase_DNA, Zn_ribbon_recom, Resolvase, RecA, DDE_Tnp_1, RuvX, DDE_Tnp_1_4, PEP-utilizers, TpcC, TnpV, rve, Tn7_Tnp_TnsA_N, RecO_C, DNA_processg_A, 5_3_exonuc_N, DDE_Tnp_1_6, PDDEXK_2, RecU, OrfB_Zn_ribbon, OrfB_IS605, Y1_Tnp, DDE_Tnp_IS66, TnpB_IS66, rve_2, MobA_MobL, Mob_Pre, Transposase_mut, MobC, Recombinase, Y2…	DNA_processg_A, NTP_transf_3, Phage_integrase, RecO_C, IstB_IS21, OrfB_IS605, PEP-utilizers, Sua5_yciO_yrdC, PDDEXK_2, RecU, OrfB_Zn_ribbon, RuvX, RecA, 5_3_exonuc_N, Y1_Tnp, Transposase_mut, Resolvase	44	17
Lachnospira sp000436535	DDE_Tnp_1_6, PEP-utilizers, Sua5_yciO_yrdC, Recombinase, 5_3_exonuc_N, Transposase_31, MobC, Relaxase, Phage_integrase, Mob_Pre, PDDEXK_2, Resolvase, NTP_transf_3, DDE_Tnp_1_4, DDE_Tnp_1, IstB_IS21, DNA_processg_A, RuvX, RecA, RecU, DDE_Tnp_IS66, RecO_C, DUF772, TnpB_IS66, TnpV, DEDD_Tnp_IS110, rve, HTH_7, MobA_MobL, Tn916-Xis, HTH_28, Transposase_mut, Zn_ribbon_recom, RecO_N	NTP_transf_3, Phage_integrase, 5_3_exonuc_N, RuvX, IstB_IS21, DDE_Tnp_1_4, PEP-utilizers, RecA, Transposase_31, RecU, PDDEXK_2, Sua5_yciO_yrdC, rve, DNA_processg_A, DDE_Tnp_1_6	34	15
Lachnospira sp000437735	RecU, NTP_transf_3, IstB_IS21, rve, HTH_Tnp_1, RuvX, Resolvase, DNA_processg_A, Phage_integrase, PDDEXK_2, PEP-utilizers, RecO_C, HTH_28, Transposase_mut, RecA, Transposase_31, 5_3_exonuc_N, Recombinase, HTH_OrfB_IS605, Y1_Tnp, DDE_Tnp_1_6, TnpV, YqgF, HTH_7, Zn_ribbon_recom, rve_3, Relaxase, DUF772, Sua5_yciO_yrdC, DDE_Tnp_1, Phage_int_SAM_3, Mob_Pre, DDE_Tnp_ISL3, rve_2, MobC, OrfB_Zn_ribbon, M…	NTP_transf_3, PEP-utilizers, Phage_integrase, HTH_28, rve, HTH_Tnp_1, Resolvase, DDE_Tnp_1, IstB_IS21, DEDD_Tnp_IS110, Recombinase, RecU, Sua5_yciO_yrdC, PDDEXK_2, RecO_C, DNA_processg_A, RuvX, RecA, Transposase_31, DUF772, TnpV, YqgF, 5_3_exonuc_N, OrfB_Zn_ribbon, Y1_Tnp, Mu-transpos_C, rve_3, Phage_int_SAM_3, RecO_N, Zn_ribbon_recom, MobA_MobL	51	31
Lachnospira sp003451515	DDE_Tnp_IS66, RecO_C, LZ_Tnp_IS66, TnpB_IS66, PEP-utilizers, IstB_IS21, DNA_processg_A, YqgF, NTP_transf_3, Phage_integrase, RecU, TnpV, OrfB_Zn_ribbon, OrfB_IS605, HTH_OrfB_IS605, 5_3_exonuc_N, rve, RuvX, Sua5_yciO_yrdC, Tn916-Xis, TpcC, Resolvase, Relaxase, RecA, DDE_Tnp_ISL3, Recombinase, PDDEXK_2, MobA_MobL, rve_2, HTH_Tnp_1, Phage_int_SAM_1, Phage_int_SAM_3, Mob_Pre, MobC, rve_3, DDE_Tnp_1, …	NTP_transf_3, 5_3_exonuc_N, Sua5_yciO_yrdC, rve, IstB_IS21, Phage_integrase, MobA_MobL, Tn916-Xis, Relaxase, PEP-utilizers, RuvX, RecU, HTH_OrfB_IS605, OrfB_IS605, RecA, RecO_C, TnpV, TnpB_IS66, YqgF, DDE_Tnp_IS66, Recombinase, DNA_processg_A, RecO_N, Phage_int_SAM_1, Y2_Tnp, OrfB_Zn_ribbon, PDDEXK_2, DEDD_Tnp_IS110, YqaJ, Resolvase, DDE_Tnp_1_6, DDE_Tnp_1, Phage_int_SAM_3, Mob_Pre, rve_2, DDE_Tn…	41	37
Lachnospira sp900316325	IstB_IS21, rve, NTP_transf_3, Sua5_yciO_yrdC, HTH_28, PEP-utilizers, Phage_integrase, 5_3_exonuc_N, YqgF, MobA_MobL, RecA, RecO_N, DNA_processg_A, RuvX, Y1_Tnp, Recombinase, Mob_Pre, RecU, Tn916-Xis, Resolvase, Transposase_mut, TnpW, DUF772, TnpV, MobC, Relaxase, DEDD_Tnp_IS110, Zn_ribbon_recom, Y2_Tnp, Mu-transpos_C, Phage_int_SAM_4, Phage_int_SAM_3, HTH_7	HTH_28, rve, PEP-utilizers, NTP_transf_3, IstB_IS21, Phage_integrase, DEDD_Tnp_IS110, RecO_C, Sua5_yciO_yrdC, 5_3_exonuc_N, DNA_processg_A, RecA, RuvX, RecU, Tn916-Xis, Recombinase, RecO_N, Y2_Tnp, rve_2, YqgF, DUF772, MobA_MobL, Resolvase, Y1_Tnp, Transposase_mut, TnpV, DDE_Tnp_1_6, Transposase_20, Zn_ribbon_recom, Mob_Pre, DDE_Tnp_1, Zn_Tnp_IS91	33	32
Lacticaseibacillus paracasei	rve, HTH_Tnp_1, Phage_integrase, RecU, DNA_processg_A, PEP-utilizers, DUF772, DUF4096, 5_3_exonuc_N, IstB_IS21, DDE_Tnp_1_2, Phage_int_SAM_3, TpcC, NTP_transf_3, DDE_Tnp_IS240, RuvX, RecO_C, Sua5_yciO_yrdC, Resolvase, RecA, DDE_Tnp_1, HTH_28, MobL, Transposase_20, Relaxase, MobC, DDE_Tnp_IS66_C, DDE_Tnp_IS66, TnpB_IS66, LZ_Tnp_IS66, YqgF, RecO_N, DDE_Tnp_ISL3, zf-ISL3, DEDD_Tnp_IS110, MobA_MobL, …	rve, DDE_Tnp_ISL3, Resolvase, DDE_Tnp_1_2, HTH_Tnp_1, DDE_Tnp_IS66, NTP_transf_3, 5_3_exonuc_N, IstB_IS21, DUF4096, Phage_integrase, RecO_C, DUF772, Y2_Tnp, TnpB_IS66, DDE_Tnp_1, DEDD_Tnp_IS110, RecU, DNA_processg_A, PEP-utilizers, DDE_Tnp_IS240, TpcC, RuvX, RecA, Phage_int_SAM_3, MobL, Sua5_yciO_yrdC, Transposase_mut, Zn_Tnp_IS91, rve_2, RecO_N, HTH_28, Relaxase, MobC, DDE_Tnp_1_4, rve_3, MobA_M…	41	38
Lacticaseibacillus rhamnosus	DDE_Tnp_1_2, DDE_Tnp_1, Sua5_yciO_yrdC, rve, HTH_28, RecA, DNA_processg_A, Phage_integrase, NTP_transf_3, 5_3_exonuc_N, OrfB_IS605, PEP-utilizers, Transposase_20, RuvX, IstB_IS21, RecU, RecO_N, OrfB_Zn_ribbon, HTH_OrfB_IS605, Phage_int_SAM_1, Resolvase	DUF772, rve, Phage_integrase, PEP-utilizers, HTH_28, OrfB_Zn_ribbon, NTP_transf_3, HTH_OrfB_IS605, RecA, RuvX, DNA_processg_A, RecU, DDE_Tnp_1_2, RecO_C, Resolvase, 5_3_exonuc_N, IstB_IS21, Sua5_yciO_yrdC, DEDD_Tnp_IS110, DDE_Tnp_1	21	20
Lactiplantibacillus plantarum	DUF4096, Resolvase, DDE_Tnp_1, RecU, MobA_MobL, Phage_int_SAM_1, RuvX, PEP-utilizers, Phage_integrase, zf-ISL3, NTP_transf_3, Phage_int_SAM_3, DNA_processg_A, Sua5_yciO_yrdC, DDE_Tnp_ISL3, RecO_C, rve, HTH_28, RecA, IstB_IS21, rve_2, MobB, Mob_synth_C, 5_3_exonuc_N, Phage_int_SAM_4, DUF772, Y1_Tnp, DDE_Tnp_1_2, Transposase_mut	rve, HTH_Tnp_1, Phage_integrase, DDE_Tnp_IS240, DDE_Tnp_1, DUF4096, RecA, RuvX, DDE_Tnp_ISL3, HTH_28, NTP_transf_3, IstB_IS21, RecU, Mob_synth_C, 5_3_exonuc_N, MobB, Relaxase, MobC, MobA_MobL, Resolvase, Transposase_mut, DDE_Tnp_1_6, DDE_Tnp_1_3, DNA_processg_A, PEP-utilizers, Phage_int_SAM_4, RecO_C, Sua5_yciO_yrdC, DUF772, DDE_Tnp_1_2, DEDD_Tnp_IS110, Y1_Tnp, Phage_int_SAM_1, Phage_int_SAM_3	29	34
Lactobacillus acidophilus	rve, DDE_Tnp_1, OrfB_Zn_ribbon, Phage_integrase, RecA, PEP-utilizers, IstB_IS21, RecU, RecO_C, Phage_int_SAM_1, RuvX, NTP_transf_3, rve_2, Phage_int_SAM_5, Recombinase, Resolvase, Zn_ribbon_recom, DEDD_Tnp_IS110, OrfB_IS605, 5_3_exonuc_N, DNA_processg_A, Sua5_yciO_yrdC, Phage_int_SAM_4	OrfB_Zn_ribbon, rve, DDE_Tnp_1, IstB_IS21, NTP_transf_3, RuvX, Phage_integrase, OrfB_IS605, DEDD_Tnp_IS110, rve_2, Resolvase, RecA, PEP-utilizers, Recombinase, Zn_ribbon_recom, RecO_C, Phage_int_SAM_3, Sua5_yciO_yrdC, DNA_processg_A, RecU, 5_3_exonuc_N, DDE_Tnp_ISL3	23	22
Lactococcus lactis	Relaxase, HTH_Tnp_1, MobC, rve, Phage_integrase, DNA_processg_A, Zn_ribbon_recom, Resolvase, MobA_MobL, IstB_IS21, 5_3_exonuc_N, RecO_C	DDE_Tnp_ISL3, DDE_Tnp_IS240, rve, IstB_IS21, HTH_Tnp_1, Resolvase, NTP_transf_3, Relaxase, MobC, RecO_C, Phage_integrase, Sua5_yciO_yrdC, MobA_MobL, RecU, RecA, DDE_Tnp_1, DDE_Tnp_1_3, RuvX, PEP-utilizers, Mob_Pre, DDE_Tnp_Tn3, HTH_28, 5_3_exonuc_N, TpcC, rve_2, DNA_processg_A, Transposase_mut	12	27
Lawsonibacter asaccharolyticus	Phage_integrase, RuvX, Resolvase, NTP_transf_3, Recombinase, Zn_ribbon_recom, IstB_IS21, DNA_processg_A, Phage_int_SAM_3, RecO_N, Y1_Tnp, Phage_int_SAM_1, Relaxase, MobC, TnpW, Sua5_yciO_yrdC, PEP-utilizers, RecA, TnpV, Transposase_mut, Mob_Pre, Tn916-Xis, Integrase_DNA, 5_3_exonuc_N, rve, DDE_Tnp_IS66, RecO_C, MobL	Phage_integrase, RecO_C, PEP-utilizers, DNA_processg_A, Recombinase, RuvX, Resolvase, IstB_IS21, 5_3_exonuc_N, Sua5_yciO_yrdC, NTP_transf_3, RecA, DEDD_Tnp_IS110, Transposase_mut, Phage_int_SAM_1, Zn_ribbon_recom, Y1_Tnp, MobA_MobL, TnpV, Relaxase, Tn916-Xis, rve, MobC, Phage_int_SAM_3, TnpB_IS66, DDE_Tnp_IS66, TnpW	28	27
Ligilactobacillus ruminis	IstB_IS21, OrfB_IS605, Resolvase, OrfB_Zn_ribbon, NTP_transf_3, DDE_Tnp_ISL3, Phage_integrase, Sua5_yciO_yrdC, rve_3, Phage_int_SAM_1, PEP-utilizers, Y1_Tnp, RecA, HTH_OrfB_IS605, 5_3_exonuc_N, Transposase_mut, RuvX, HTH_28, rve, DDE_Tnp_IS66_C, zf-IS66, RecU, zf-ISL3, DNA_processg_A, RecO_C, HTH_Tnp_ISL3, Recombinase, TnpV, DDE_Tnp_1, DDE_Tnp_IS1595, DDE_Tnp_IS66, TnpB_IS66	Y1_Tnp, Phage_integrase, OrfB_Zn_ribbon, HTH_OrfB_IS605, DDE_Tnp_1, NTP_transf_3, PEP-utilizers, RuvX, DDE_Tnp_ISL3, Sua5_yciO_yrdC, DNA_processg_A, RecU, HTH_28, RecA, RecO_C, Phage_int_SAM_1, OrfB_IS605, Transposase_mut, DDE_Tnp_1_6, HTH_Tnp_ISL3, DDE_Tnp_IS66, IstB_IS21, 5_3_exonuc_N, Resolvase, rve, zf-ISL3, TpcC, Recombinase, HTH_Tnp_1, DDE_Tnp_IS66_C, TnpV, DDE_Tnp_IS1595, rve_3, TnpB_IS66,…	32	39
Limosilactobacillus mucosae	Phage_integrase, rve, IstB_IS21, DDE_Tnp_1_4, TnpB_IS66, Resolvase, DDE_Tnp_IS66, OrfB_Zn_ribbon, Y1_Tnp, DDE_Tnp_IS1595	OrfB_Zn_ribbon, rve, PEP-utilizers, DDE_Tnp_IS66, Y1_Tnp, Sua5_yciO_yrdC, RuvX, RecA, IstB_IS21, 5_3_exonuc_N, rve_3, Resolvase, OrfB_IS605, HTH_28, NTP_transf_3, Phage_integrase, RecU, RecO_C, Phage_int_SAM_1, TnpB_IS66, HTH_Tnp_1_2, Transposase_mut, DNA_processg_A, LZ_Tnp_IS66, HTH_OrfB_IS605, Relaxase, MobC, DDE_Tnp_1, DDE_Tnp_1_3, Zn_ribbon_recom, DDE_Tnp_ISL3	10	31
Longicatena caecimuris	DEDD_Tnp_IS110, Transposase_mut, rve, NTP_transf_3, Y1_Tnp, 5_3_exonuc_N, Resolvase, PEP-utilizers, Phage_integrase, HTH_Tnp_1, LZ_Tnp_IS66, DDE_Tnp_IS66, Integrase_DNA, Tn916-Xis, Phage_int_SAM_1, DNA_processg_A, Sua5_yciO_yrdC, Phage_int_SAM_3, Recombinase, RuvX, RecO_N, TnpV, RecU, RecA, OrfB_Zn_ribbon, TpcC, DUF772, IstB_IS21, DDE_Tnp_ISL3, MobA_MobL, HTH_28, MobC, Relaxase, Zn_ribbon_recom, …	PEP-utilizers, Y1_Tnp, RuvX, DDE_Tnp_1_6, rve, Phage_integrase	36	6
Mediterraneibacter faecis	NTP_transf_3, PDDEXK_2, Sua5_yciO_yrdC, RecU, PEP-utilizers, DDE_Tnp_ISL3, Phage_integrase, Transposase_31, Transposase_mut, Phage_int_SAM_4, 5_3_exonuc_N, rve, HTH_28, OrfB_IS605, Resolvase, Relaxase, MobC, TnpV, RecO_C, RecA, Mob_synth_C, RuvX, TpcC, OrfB_Zn_ribbon, IstB_IS21, YqaJ, TnpB_IS66, DDE_Tnp_1_6, DNA_processg_A, DDE_Tnp_IS66, DUF772, Y1_Tnp, DDE_Tnp_IS240, HTH_OrfB_IS605, DEDD_Tnp_IS1…	RecA, NTP_transf_3, Sua5_yciO_yrdC, RuvX, PEP-utilizers, RecU, IstB_IS21, Phage_int_SAM_1, RecO_C, HTH_OrfB_IS605, Resolvase, Phage_integrase, 5_3_exonuc_N, PDDEXK_2, Transposase_31, OrfB_Zn_ribbon, Mob_Pre, Tn916-Xis, Transposase_mut, rve, RecO_N, HTH_Tnp_1_2, Mob_synth_C, DNA_processg_A, TnpV, MobC, Relaxase, DUF772, Y1_Tnp, OrfB_IS605, DEDD_Tnp_IS110, DDE_Tnp_IS66, TnpB_IS66, zf-IS66, Recombin…	55	49
Mediterraneibacter lactaris	DEDD_Tnp_IS110, DDE_Tnp_1, HTH_28, Sua5_yciO_yrdC, Phage_integrase, Tn916-Xis, MobA_MobL, Integrase_DNA, 5_3_exonuc_N, IstB_IS21, TnpV, DNA_processg_A, MobC, PEP-utilizers, rve, TnpW, Resolvase, HTH_OrfB_IS605, OrfB_IS605, Y1_Tnp, NTP_transf_3, RuvX, PDDEXK_2, RecO_N, Relaxase, RecU, RecO_C, DDE_Tnp_1_2, Transposase_31, HTH_Tnp_1, RecA, TnpB_IS66, Recombinase, TpcC, Transposase_mut, YqaJ, Phage_i…	NTP_transf_3, Transposase_mut, TnpV, HTH_28, rve, Zn_ribbon_recom, Phage_integrase, RecA, Sua5_yciO_yrdC, Resolvase, TnpW, RecO_C, Y1_Tnp, PEP-utilizers, OrfB_IS605, DUF772, RecU, IstB_IS21, DDE_Tnp_1, DEDD_Tnp_IS110, 5_3_exonuc_N, Recombinase, MobC, Phage_int_SAM_3, RuvX, DNA_processg_A, OrfB_Zn_ribbon, HTH_OrfB_IS605, Relaxase, PDDEXK_2, HTH_Tnp_1, Transposase_20, rve_2, Transposase_31, Tn916-X…	52	52
Mediterraneibacter sp900553885	Phage_integrase, NTP_transf_3, Resolvase, DEDD_Tnp_IS110, PDDEXK_2, Sua5_yciO_yrdC, RuvX, Y1_Tnp, IstB_IS21, 5_3_exonuc_N, PEP-utilizers, DDE_Tnp_1_6, Mob_synth_C, Tn916-Xis, RecU, rve, Recombinase, RecO_C, RecA, TnpB_IS66, DDE_Tnp_IS66, LZ_Tnp_IS66	5_3_exonuc_N, PEP-utilizers, DDE_Tnp_1, DEDD_Tnp_IS110, Phage_integrase, NTP_transf_3, HTH_28, rve, IstB_IS21, Resolvase, RuvX, DUF772, Sua5_yciO_yrdC, DDE_Tnp_1_6, Transposase_mut, PDDEXK_2, Transposase_31, Mob_synth_C, RecO_C, DNA_processg_A, RecA, DDE_Tnp_IS240, RecU, Y1_Tnp	22	24
Mediterraneibacter torques	Integrase_DNA, Tn916-Xis, IstB_IS21, DEDD_Tnp_IS110, Transposase_mut, Y1_Tnp, Resolvase, NTP_transf_3, RecA, Sua5_yciO_yrdC, rve, Phage_integrase, TnpV, DNA_processg_A, DUF772, PEP-utilizers, 5_3_exonuc_N, Recombinase, Transposase_20, RuvX, RecO_C, RecU, Phage_int_SAM_3, MobA_MobL, Mob_synth_C, DDE_Tnp_1_6, TpcC, DDE_Tnp_1, DDE_Tnp_IS66, TnpB_IS66, HTH_Tnp_1, Mob_Pre, Relaxase, DUF4096, Zn_ribbon…	DUF772, rve, Phage_integrase, DNA_processg_A, Transposase_mut, IstB_IS21, NTP_transf_3, Sua5_yciO_yrdC, RecO_C, PEP-utilizers, HTH_28, Resolvase, Y1_Tnp, TnpB_IS66, DDE_Tnp_IS66, Recombinase, RecU, RecA, TnpV, MobA_MobL, 5_3_exonuc_N, DDE_Tnp_1, DEDD_Tnp_IS110, Mob_synth_C, RuvX, Phage_int_SAM_4, Tn916-Xis, Transposase_20, Phage_int_SAM_3, Zn_ribbon_recom, HTH_Tnp_1, Mob_Pre, TpcC, MobL, DDE_Tnp_…	49	47
Megamonas funiformis	Y1_Tnp, OrfB_Zn_ribbon, Phage_integrase, Sua5_yciO_yrdC, 5_3_exonuc_N, RuvX, PEP-utilizers, DNA_processg_A, HTH_OrfB_IS605, rve, rve_2, RecU, NTP_transf_3, PDDEXK_2, RecA, RecO_C, Relaxase, Mob_Pre, Mob_synth_C, IstB_IS21, DDE_Tnp_IS1595, Tn916-Xis, OrfB_IS605, YqaJ, YqgF, Resolvase, MobA_MobL, zf-ISL3, HTH_28, DDE_Tnp_ISL3, Phage_int_SAM_4, DDE_Tnp_1_3, Zn_Tnp_IS1595, RecO_N, HTH_7, DDE_Tnp_1, H…	OrfB_Zn_ribbon, NTP_transf_3, Phage_integrase, rve_2, RecO_C, Relaxase, Mob_synth_C, IstB_IS21, Resolvase, Y1_Tnp, RuvX, DNA_processg_A, YqgF, OrfB_IS605, DDE_Tnp_1_3, PDDEXK_2, RecA, PEP-utilizers, Sua5_yciO_yrdC, rve, 5_3_exonuc_N, HTH_OrfB_IS605, Tn916-Xis, MobA_MobL, TnpV, Mob_Pre, Phage_int_SAM_3, DDE_Tnp_ISL3, Zn_ribbon_recom, Zn_Tnp_IS1595, HTH_28	37	31
Megasphaera elsdenii	Y1_Tnp, IstB_IS21, OrfB_Zn_ribbon, PEP-utilizers, NTP_transf_3, Transposase_mut, Sua5_yciO_yrdC, HTH_7, RuvX, Phage_integrase, HTH_Tnp_1, rve, OrfB_IS605, Mob_synth_C, PDDEXK_2, RecA, RecO_N, Phage_int_SAM_3, 5_3_exonuc_N	RuvX, OrfB_IS605, NTP_transf_3, OrfB_Zn_ribbon, Y1_Tnp, PEP-utilizers, HTH_7, 5_3_exonuc_N, IstB_IS21, Resolvase, DDE_Tnp_1, RecA, RecO_N, Phage_integrase, Sua5_yciO_yrdC, DNA_processg_A, Mob_synth_C, MobC, Relaxase, PDDEXK_2, rve, HTH_Tnp_1, Transposase_mut, Phage_int_SAM_3, Recombinase, MobA_MobL, HTH_OrfB_IS605	19	27
Mesosutterella massiliensis	Phage_integrase, Sua5_yciO_yrdC, RuvX, IstB_IS21, DNA_processg_A, RecA, NTP_transf_3, rve, 5_3_exonuc_N, YqaJ, OrfB_IS605, Y1_Tnp, Transposase_mut, HTH_28, DDE_Tnp_1, HTH_OrfB_IS605, PEP-utilizers, Resolvase, MobB, RecO_N, Mob_synth_C, HTH_7	Sua5_yciO_yrdC, DNA_processg_A, Y1_Tnp, RecA, Phage_integrase, HTH_OrfB_IS605, Mob_synth_C, NTP_transf_3, Transposase_mut, HTH_28, rve, Resolvase, RuvX, IstB_IS21, DDE_Tnp_1, YqaJ, PEP-utilizers, 5_3_exonuc_N, OrfB_IS605, MobB, RecO_N, OrfB_Zn_ribbon, HTH_Tnp_1, HTH_7	22	24
Mitsuokella jalaludinii	DUF772, OrfB_IS605, NTP_transf_3, Phage_integrase, PEP-utilizers, OrfB_Zn_ribbon, Resolvase, Y1_Tnp, MobB, Mob_synth_C, RecO_C, Sua5_yciO_yrdC, IstB_IS21, HTH_OrfB_IS605, MobA_MobL, DDE_Tnp_1, DDE_Tnp_ISL3, RecA, RuvX, 5_3_exonuc_N	DNA_processg_A, Resolvase, HTH_OrfB_IS605, Y1_Tnp, OrfB_IS605, PEP-utilizers, NTP_transf_3, OrfB_Zn_ribbon, rve, HTH_28, DDE_Tnp_IS66_C, DDE_Tnp_ISL3, 5_3_exonuc_N, MobB, Mob_synth_C, RuvX, DDE_Tnp_1, RecA, IstB_IS21, YqaJ, Phage_integrase, Sua5_yciO_yrdC, RecO_C, Transposase_mut, DDE_Tnp_1_6	20	25
Mitsuokella multacida	OrfB_Zn_ribbon, Resolvase, IstB_IS21, PEP-utilizers, RecA, RecO_C, Sua5_yciO_yrdC, Phage_integrase, 5_3_exonuc_N, RuvX, PDDEXK_2, Y1_Tnp, DNA_processg_A, OrfB_IS605	Mob_synth_C, NTP_transf_3, Phage_integrase, DDE_Tnp_1, PDDEXK_2, OrfB_Zn_ribbon, RuvX, TnpV, 5_3_exonuc_N, Sua5_yciO_yrdC, Phage_int_SAM_3, Mob_Pre, PEP-utilizers, IstB_IS21, RecA, OrfB_IS605, Resolvase, DDE_Tnp_IS66, TnpB_IS66, Y1_Tnp, HTH_OrfB_IS605, Relaxase, CtnDOT_TraJ, RecO_C, DNA_processg_A	14	25
Monoglobus pectinilyticus	NTP_transf_3, IstB_IS21, Phage_integrase, Recombinase, DEDD_Tnp_IS110, PEP-utilizers, rve	IstB_IS21, TnpV, DEDD_Tnp_IS110, NTP_transf_3, Sua5_yciO_yrdC, Phage_int_SAM_3, Recombinase, Phage_integrase, RecA, RuvX, DNA_processg_A, Resolvase, Mob_Pre, Relaxase, RecO_C, rve, PEP-utilizers, MobC, rve_2, YqgF, 5_3_exonuc_N, Transposase_20, Zn_ribbon_recom, Phage_int_SAM_1, HTH_Tnp_1, Tn916-Xis, Transposase_mut, Y1_Tnp, rve_3	7	29
Odoribacter splanchnicus	DDE_Tnp_1_6, Y1_Tnp, Phage_integrase, Resolvase, Phage_int_SAM_5, HTH_Tnp_ISL3, 5_3_exonuc_N, DNA_processg_A, PDDEXK_2, RecA, DDE_Tnp_1, NTP_transf_3, PEP-utilizers, rve, DDE_Tnp_ISL3, HTH_OrfB_IS605, Mob_Pre, DUF772, Sua5_yciO_yrdC, RuvX, DDE_Tnp_IS1595, RecO_N, Relaxase, rve_3, rve_2, Transposase_20, Phage_int_SAM_4, IstB_IS21, DDE_Tnp_1_2, LZ_Tnp_IS66, TnpB_IS66, DDE_Tnp_IS66, Transposase_mut,…	DNA_processg_A, Phage_integrase, NTP_transf_3, RecO_N, Resolvase, PDDEXK_2, DDE_Tnp_1, rve, HTH_OrfB_IS605, IstB_IS21, DDE_Tnp_1_6, Phage_int_SAM_4, 5_3_exonuc_N, Transposase_mut, DDE_Tnp_1_assoc, Phage_int_SAM_5, Transposase_20, DDE_Tnp_IS66, Sua5_yciO_yrdC, RuvX, Y1_Tnp, DUF772, RecA, RecO_C, DDE_Tnp_ISL3, HTH_Tnp_4, PEP-utilizers, DDE_Tnp_1_2, Phage_int_SAM_1, Phage_int_SAM_3, rve_3, DUF4096, …	49	49
Olsenella sp003609875	NTP_transf_3, IstB_IS21, rve_2, DNA_processg_A, DDE_Tnp_ISL3, Sua5_yciO_yrdC, RecO_C, 5_3_exonuc_N, Phage_int_SAM_1, Mob_synth_C, PEP-utilizers	Transposase_mut, NTP_transf_3, Sua5_yciO_yrdC, 5_3_exonuc_N, RecA, Phage_integrase, DNA_processg_A, Y1_Tnp, DDE_Tnp_ISL3, HTH_28, rve, RecO_C, Phage_int_SAM_3, PEP-utilizers, RuvX, Mob_synth_C, rve_2, Resolvase, Phage_int_SAM_4, IstB_IS21, MobA_MobL, Phage_int_SAM_1, Integrase_DNA	11	23
Parabacteroides distasonis	Resolvase, Sua5_yciO_yrdC, Phage_integrase, HTH_Tnp_1, rve, Phage_int_SAM_5, RuvX, NTP_transf_3, DDE_Tnp_IS1595, 5_3_exonuc_N, Mob_Pre, RecO_N, RecA, PDDEXK_2, PEP-utilizers, Relaxase, MobC, IstB_IS21, DNA_processg_A, TnpB_IS66, DDE_Tnp_IS66, HTH_Tnp_4, DDE_Tnp_4, DDE_Tnp_1, TraO, CtnDOT_TraJ, Transposon_TraM, DDE_Tnp_1_3, Y2_Tnp, DDE_Tnp_1_6, rve_3, HTH_OrfB_IS605, OrfB_Zn_ribbon, HTH_28, RecO_C…	Phage_integrase, rve, HTH_Tnp_1, Resolvase, PDDEXK_2, RuvX, NTP_transf_3, DDE_Tnp_ISL3, DNA_processg_A, DDE_Tnp_IS1595, 5_3_exonuc_N, Phage_int_SAM_5, PEP-utilizers, Sua5_yciO_yrdC, DDE_Tnp_1_6, RecO_C, Mob_Pre, IstB_IS21, RecA, DDE_Tnp_1_assoc, Relaxase, MobC, RecO_N, CtnDOT_TraJ, TraO, Transposon_TraM, HTH_28, DDE_Tnp_1_3, rve_3, HTH_Tnp_1_2, Transposase_20, DDE_Tnp_IS66, HTH_Tnp_4, DDE_Tnp_4, …	53	47
Parabacteroides goldsteinii	Phage_integrase, NTP_transf_3, Sua5_yciO_yrdC, Phage_int_SAM_1, PDDEXK_2, rve, IstB_IS21, Phage_int_SAM_5, Resolvase, DNA_processg_A, RecO_C, RuvX, 5_3_exonuc_N, HTH_7, RecA, DDE_Tnp_1, RecO_N, DDE_Tnp_IS1595, PEP-utilizers	Phage_int_SAM_5, Sua5_yciO_yrdC, NTP_transf_3, PDDEXK_2, Phage_integrase, RuvX, Resolvase, HTH_Tnp_1_2, RecA, IstB_IS21, DNA_processg_A, DDE_Tnp_1_assoc, 5_3_exonuc_N, Y1_Tnp, rve, PEP-utilizers, TraO, CtnDOT_TraJ, Transposon_TraM, DDE_Tnp_1, TnpB_IS66, DDE_Tnp_IS66, RecO_N, DUF772, Transposase_mut, DDE_Tnp_1_6, RecO_C, DEDD_Tnp_IS110	19	28
Parabacteroides johnsonii	DDE_Tnp_1_6, Phage_int_SAM_5, Phage_integrase, RecO_C, PDDEXK_2, NTP_transf_3, Resolvase, Sua5_yciO_yrdC, PEP-utilizers, 5_3_exonuc_N, Mob_Pre, DDE_Tnp_ISL3, RecA, RuvX, DEDD_Tnp_IS110, DUF772, Relaxase, MobC, IstB_IS21, rve, DNA_processg_A, TnpB_IS66, DDE_Tnp_IS66, DDE_Tnp_1_2, DDE_Tnp_IS1595, Transposase_mut, Phage_int_SAM_1, Transposon_TraM, CtnDOT_TraJ, TraO, DDE_Tnp_1, YqaJ, DDE_Tnp_4, HTH_T…	DDE_Tnp_ISL3, DDE_Tnp_1_6, Resolvase, NTP_transf_3, PDDEXK_2, Phage_integrase, PEP-utilizers, DDE_Tnp_2, Transposase_20, DEDD_Tnp_IS110, IstB_IS21, 5_3_exonuc_N, DDE_Tnp_1, Sua5_yciO_yrdC, RuvX, RecA, DUF772, Phage_int_SAM_5, Phage_int_SAM_1, DNA_processg_A, RecO_C, rve, Mob_Pre, rve_3, DDE_Tnp_4, Relaxase, MobC, DDE_Tnp_IS1595, LZ_Tnp_IS66, DDE_Tnp_IS66	43	30
Parabacteroides sp000436495	Phage_int_SAM_5, IstB_IS21, Phage_integrase, NTP_transf_3, 5_3_exonuc_N, Sua5_yciO_yrdC, PEP-utilizers, PDDEXK_2, Resolvase, RuvX, RecO_N, RecA, rve, Recombinase, rve_3, DNA_processg_A	rve, HTH_28, Phage_int_SAM_1, DNA_processg_A, Phage_integrase, NTP_transf_3, Resolvase, DUF4096, Phage_int_SAM_5, IstB_IS21, Sua5_yciO_yrdC, PEP-utilizers, PDDEXK_2, RecA, RuvX, RecO_N, DDE_Tnp_1, DDE_Tnp_1_assoc, 5_3_exonuc_N, rve_2, DDE_Tnp_ISL3	16	21
Paraprevotella clara	Phage_integrase, Phage_int_SAM_5, Transposase_mut, PDDEXK_2, NTP_transf_3, RuvX, HTH_28, rve, RecO_C, 5_3_exonuc_N, DNA_processg_A, Relaxase, RecA, Sua5_yciO_yrdC, IstB_IS21, Transposon_TraM, Mob_Pre, DDE_Tnp_1, PEP-utilizers, TraO, CtnDOT_TraJ, DDE_Tnp_1_4, RecO_N, Transposase_20, Phage_int_SAM_1, MobC, HTH_Tnp_1_2, HTH_Tnp_1, DUF4096, Resolvase, DDE_Tnp_IS66, DDE_Tnp_IS1595, DDE_Tnp_1_3	Phage_integrase, Sua5_yciO_yrdC, Phage_int_SAM_5, NTP_transf_3, rve, IstB_IS21, PDDEXK_2, RuvX, RecA, DDE_Tnp_1_4, DNA_processg_A, 5_3_exonuc_N, RecO_C, DDE_Tnp_1, Relaxase, CtnDOT_TraJ, Transposon_TraM, TraO, PEP-utilizers, Mob_Pre, DDE_Tnp_IS1595, RecO_N, MobC, Resolvase, Transposase_mut, Transposase_20, Phage_int_SAM_1, HTH_28, DUF4096, DDE_Tnp_1_3, DDE_Tnp_IS66, TnpB_IS66, DEDD_Tnp_IS110, Yqa…	33	36
Parasutterella excrementihominis	YqaJ, NTP_transf_3, IstB_IS21, OrfB_Zn_ribbon, Phage_integrase, Sua5_yciO_yrdC, DDE_Tnp_1, TraH, Mob_synth_C, Resolvase, HTH_Tnp_1, RecO_N, rve, HTH_OrfB_IS605, OrfB_IS605, RuvX, 5_3_exonuc_N, RecA, PEP-utilizers, Transposase_20, DDE_Tnp_1_assoc, DDE_Tnp_1_6, MobB, HTH_28, Y1_Tnp, Phage_int_SAM_5, MobC, DUF772, PDDEXK_2, Tn916-Xis, DEDD_Tnp_IS110, Transposase_mut, DDE_Tnp_IS66, TnpB_IS66, DDE_Tnp…	DDE_Tnp_1, rve, Transposase_20, DDE_Tnp_1_6, OrfB_IS605, RecA, Phage_integrase, TraH, NTP_transf_3, Sua5_yciO_yrdC, RuvX, MobB, HTH_OrfB_IS605, PEP-utilizers, IstB_IS21, RecO_N, OrfB_Zn_ribbon, Y1_Tnp, Mob_synth_C, HTH_Tnp_1, Resolvase, DUF772, HTH_7, 5_3_exonuc_N, YqaJ, MobC, DDE_Tnp_1_assoc, HTH_28, DDE_Tnp_IS66, DDE_Tnp_ISL3, DNA_processg_A, Transposase_mut, TnpB_IS66, DEDD_Tnp_IS110, Zn_Tnp_I…	46	36
Parasutterella sp000980495	IstB_IS21, Y1_Tnp, DDE_Tnp_1, Transposase_20, PEP-utilizers, Sua5_yciO_yrdC, OrfB_Zn_ribbon, NTP_transf_3, rve, RuvX, Mob_synth_C, RecA, RecO_N, TraH, DDE_Tnp_IS66, OrfB_IS605, Transposase_mut, HTH_7, TnpB_IS66, DDE_Tnp_1_assoc, HTH_28, MobB, Phage_integrase, DUF772, 5_3_exonuc_N, HTH_Tnp_1, Resolvase, DEDD_Tnp_IS110, DDE_Tnp_IS1595, rve_3, MobC, Tn7_Tnp_TnsA_N, DDE_Tnp_ISL3, Zn_Tnp_IS1595, HTH_O…	DDE_Tnp_1, Phage_integrase, IstB_IS21, HTH_28, DDE_Tnp_1_assoc, Sua5_yciO_yrdC, OrfB_Zn_ribbon, Transposase_mut, Resolvase, Transposase_20, TnpB_IS66, NTP_transf_3, DUF772, RecO_C, DEDD_Tnp_IS110, Y1_Tnp, RecA, PEP-utilizers, RuvX, DDE_Tnp_IS66, rve, Mob_synth_C, DDE_Tnp_IS1595, MobC, 5_3_exonuc_N, Mob_Pre, MobB, rve_3, HTH_Tnp_1, HTH_7, RecO_N, DDE_Tnp_IS240, OrfB_IS605, TraH, YqaJ, Tn7_Tnp_TnsA…	38	37
Parolsenella sp900544655	MobA_MobL, Transposase_mut, Phage_integrase, DNA_processg_A, HTH_28, NTP_transf_3, Sua5_yciO_yrdC, Y1_Tnp, Mob_synth_C, 5_3_exonuc_N, RecA	Sua5_yciO_yrdC, NTP_transf_3, HTH_28, 5_3_exonuc_N, DDE_Tnp_ISL3, Y1_Tnp, rve, RuvX, IstB_IS21, RecO_C, HTH_Tnp_1, Phage_integrase, Resolvase, PEP-utilizers, DNA_processg_A, RecA, Mob_synth_C	11	17
Pediococcus pentosaceus	Phage_integrase, IstB_IS21, Sua5_yciO_yrdC, NTP_transf_3, PEP-utilizers, Resolvase, RecU, 5_3_exonuc_N, RecO_C, DNA_processg_A, YqgF, rve, RecA, RuvX, HTH_28, DDE_Tnp_1, DUF4096, HTH_7	Phage_integrase, RuvX, IstB_IS21, YqgF, NTP_transf_3, DNA_processg_A, Resolvase, Sua5_yciO_yrdC, RecU, HTH_28, rve, 5_3_exonuc_N, RecA, PEP-utilizers, RecO_C	18	15
PeH17 sp000435055	DUF772, NTP_transf_3, DNA_processg_A, Phage_integrase, Resolvase, RecO_C, Sua5_yciO_yrdC, PEP-utilizers, 5_3_exonuc_N, IstB_IS21	RuvX, NTP_transf_3, Resolvase, RecA, DNA_processg_A, 5_3_exonuc_N, rve, IstB_IS21, TnpW, TnpV, Sua5_yciO_yrdC, PEP-utilizers, DDE_Tnp_IS1595, DDE_Tnp_1_6, Phage_integrase, RecO_C, Recombinase, DUF772, Mob_Pre, Relaxase, MobC, Zn_ribbon_recom, Tn916-Xis, DDE_Tnp_1, MobA_MobL, Phage_int_SAM_3, rve_2, HTH_28, Transposase_mut, DUF4096, DDE_Tnp_1_2, DDE_Tnp_IS66, DDE_Tnp_IS240, HTH_7, MobL, RecO_N, Tn…	10	38
Phascolarctobacterium faecium	5_3_exonuc_N, NTP_transf_3, IstB_IS21, Sua5_yciO_yrdC, PEP-utilizers, Phage_integrase, RuvX, DNA_processg_A, RecA, HTH_7, Resolvase, RecO_C, TnpV, Mob_Pre, RecU, TnpW, Recombinase, Y1_Tnp, Phage_int_SAM_1, Relaxase, MobC, Phage_int_SAM_3, rve, Phage-MuB_C, Mu-transpos_C, Tn916-Xis, Phage_int_SAM_5, HTH_Tnp_Mu_2, HTH_Tnp_1, RecO_N, Zn_ribbon_recom, MobA_MobL, Transposase_mut, DEDD_Tnp_IS110, DDE_T…	PEP-utilizers, NTP_transf_3, Phage_integrase, IstB_IS21, DNA_processg_A, RecO_C, RecA, 5_3_exonuc_N, RuvX, Sua5_yciO_yrdC, Resolvase, Mob_Pre, Phage_int_SAM_3, DDE_Tnp_IS66, TnpV, MobA_MobL, Phage-MuB_C, Mu-transpos_C, HTH_Tnp_1, rve_3, TnpW, DDE_Tnp_IS1595, Relaxase, Zn_ribbon_recom, RecU, rve, Phage_int_SAM_1, Tn916-Xis, DEDD_Tnp_IS110, Recombinase, YqaJ, HTH_28	35	32
Phascolarctobacterium sp000436095	5_3_exonuc_N, IstB_IS21, RecO_C, PEP-utilizers, Phage_integrase, DNA_processg_A, Phage_int_SAM_1, Resolvase, MobC, Relaxase, NTP_transf_3, Sua5_yciO_yrdC, RecA, Transposase_20, HTH_7, MobA_MobL, DUF772, DDE_Tnp_1_6, Phage_int_SAM_3	PEP-utilizers, Phage_integrase, IstB_IS21, NTP_transf_3, RecA, HTH_28, 5_3_exonuc_N, Sua5_yciO_yrdC, RuvX, RecO_C, Phage_int_SAM_1, DNA_processg_A, Relaxase, Y1_Tnp, Resolvase, OrfB_Zn_ribbon, MobC, YqaJ, rve, rve_2	19	20
Phascolarctobacterium succinatutens	PDDEXK_2, DDE_Tnp_1_6, DEDD_Tnp_IS110, Phage_integrase, Transposase_mut, NTP_transf_3, RecA, PEP-utilizers, Y1_Tnp, DDE_Tnp_ISL3, 5_3_exonuc_N, Mob_synth_C, IstB_IS21, Resolvase, RecO_C, DNA_processg_A, Sua5_yciO_yrdC, RuvX, Recombinase, OrfB_Zn_ribbon, Relaxase, rve, TnpV, Phage_int_SAM_1, Phage_int_SAM_5, OrfB_IS605, HTH_Tnp_1, DDE_Tnp_IS66, rve_2, MobA_MobL, Transposase_20, RecU, HTH_OrfB_IS60…	PDDEXK_2, RecA, Transposase_20, Mob_synth_C, DNA_processg_A, Phage_integrase, NTP_transf_3, MobA_MobL, IstB_IS21, HTH_Tnp_1, RecU, RecO_C, PEP-utilizers, Y1_Tnp, OrfB_Zn_ribbon, rve, RuvX, Sua5_yciO_yrdC, Transposase_31, Resolvase, Zn_ribbon_recom, Transposase_mut, 5_3_exonuc_N, DEDD_Tnp_IS110, OrfB_IS605, DDE_Tnp_ISL3, HTH_OrfB_IS605, Tn916-Xis, MobC, Recombinase, Phage_int_SAM_1, zf-ISL3, rve_2…	35	45
Phocaeicola coprocola	Phage_int_SAM_5, PEP-utilizers, Sua5_yciO_yrdC, RuvX, Phage_integrase, IstB_IS21, RecA, Transposase_mut, RecO_C, DNA_processg_A, 5_3_exonuc_N, DDE_Tnp_1_3, NTP_transf_3, DDE_Tnp_4, DUF4096, DDE_Tnp_Tn3, DDE_Tnp_1, DDE_Tnp_ISL3, DUF772, DDE_Tnp_1_2, Resolvase, OrfB_Zn_ribbon, PDDEXK_2, HTH_Tnp_ISL3, Transposase_20, Mob_Pre, DDE_Tnp_1_6, MobC, Relaxase, DEDD_Tnp_IS110, rve, Transposon_TraM, DDE_Tnp…	DDE_Tnp_1_3, DDE_Tnp_4, Transposase_20, Phage_int_SAM_1, DNA_processg_A, 5_3_exonuc_N, DDE_Tnp_Tn3, Sua5_yciO_yrdC, NTP_transf_3, DDE_Tnp_1, RecA, HTH_28, rve, PDDEXK_2, RecO_C, DUF4096, TnpB_IS66, DDE_Tnp_IS66, Phage_integrase, DUF772, Phage_int_SAM_5, Mob_Pre, RuvX, Relaxase, Transposon_TraM, PEP-utilizers, CtnDOT_TraJ, Resolvase, TraO, IstB_IS21, DDE_Tnp_IS1595, Transposase_mut, HTH_Tnp_ISL3, …	38	44
Phocaeicola coprophilus	DDE_Tnp_ISL3, TnpB_IS66, Phage_integrase, DEDD_Tnp_IS110, DNA_processg_A, PDDEXK_2, NTP_transf_3, Phage_int_SAM_5, RuvX, RecO_C, RecA, Sua5_yciO_yrdC, DDE_Tnp_1, IstB_IS21, Mob_Pre, Resolvase, DDE_Tnp_1_3, DUF4096, PEP-utilizers, Y1_Tnp, YqaJ, MobC, Relaxase, DDE_Tnp_IS66, LZ_Tnp_IS66, 5_3_exonuc_N, Transposon_TraM, TraO, CtnDOT_TraJ, DDE_Tnp_Tn3, HTH_OrfB_IS605, HTH_Tnp_4	DNA_processg_A, Phage_int_SAM_5, Phage_integrase, DDE_Tnp_1, Sua5_yciO_yrdC, PDDEXK_2, RecA, NTP_transf_3, 5_3_exonuc_N, Y1_Tnp, HTH_OrfB_IS605, RuvX, RecO_C, PEP-utilizers, TnpB_IS66, DDE_Tnp_1_3, IstB_IS21, DDE_Tnp_ISL3, rve, HTH_28, Transposase_mut, DDE_Tnp_IS66, MobC, Relaxase, Mob_Pre, HTH_Tnp_4, Resolvase, Transposon_TraM	32	28
Phocaeicola dorei	Phage_int_SAM_5, DDE_Tnp_IS1595, DDE_Tnp_1_3, NTP_transf_3, PDDEXK_2, HTH_7, Phage_integrase, Resolvase, Transposase_mut, IstB_IS21, rve, DDE_Tnp_1_assoc, Sua5_yciO_yrdC, Mob_Pre, Relaxase, MobC, RecO_N, DNA_processg_A, 5_3_exonuc_N, RecA, DDE_Tnp_IS66, TnpB_IS66, RuvX, DDE_Tnp_ISL3, Transposon_TraM, Zn_Tnp_IS91, DDE_Tnp_1, PEP-utilizers, HTH_28, CtnDOT_TraJ, TraO, Transposase_20, Recombinase, DU…	PDDEXK_2, Phage_integrase, Phage_int_SAM_5, Mob_Pre, DDE_Tnp_1, IstB_IS21, rve, Resolvase, NTP_transf_3, DDE_Tnp_IS66, RecO_N, PEP-utilizers, 5_3_exonuc_N, RecA, Transposase_mut, TnpB_IS66, Sua5_yciO_yrdC, DNA_processg_A, RuvX, DDE_Tnp_1_6, Transposon_TraM, DDE_Tnp_1_assoc, Relaxase, MobC, DDE_Tnp_ISL3, HTH_Tnp_4, DDE_Tnp_4, DDE_Tnp_1_3, DDE_Tnp_IS1595, Recombinase, HTH_7, CtnDOT_TraJ, TraO, Tran…	49	47
Phocaeicola plebeius	Sua5_yciO_yrdC, Phage_integrase, RecA, Phage_int_SAM_5, NTP_transf_3, Relaxase, MobC, Transposon_TraM, TraO, CtnDOT_TraJ, Resolvase, rve, IstB_IS21, RecO_C, Mob_Pre, DDE_Tnp_1, OrfB_Zn_ribbon, RuvX, DDE_Tnp_1_6, PEP-utilizers, 5_3_exonuc_N, DNA_processg_A, DDE_Tnp_IS1595, rve_3, DDE_Tnp_1_3, PDDEXK_2, Transposase_mut, DDE_Tnp_IS66, DUF772, DDE_Tnp_ISL3, DDE_Tnp_1_2, Phage_int_SAM_1, TnpB_IS66, DU…	Phage_int_SAM_5, Phage_integrase, DUF772, RecA, IstB_IS21, NTP_transf_3, RuvX, DDE_Tnp_1, PDDEXK_2, DDE_Tnp_IS66, PEP-utilizers, TnpB_IS66, Sua5_yciO_yrdC, Mob_Pre, MobC, OrfB_Zn_ribbon, Relaxase, DNA_processg_A, 5_3_exonuc_N, DDE_Tnp_1_6, rve_3, RecO_C, Resolvase, DUF4096, Transposase_mut, DDE_Tnp_1_2, DDE_Tnp_1_assoc, rve, DDE_Tnp_IS1595, Phage_int_SAM_1, HTH_28, CtnDOT_TraJ, TraO, Transposon_T…	36	38
Phocaeicola sp000432735	TnpB_IS66, DDE_Tnp_IS66, PDDEXK_2, NTP_transf_3, Phage_integrase, HTH_OrfB_IS605, Resolvase, Y1_Tnp, 5_3_exonuc_N, DNA_processg_A, CtnDOT_TraJ, Transposon_TraM, Relaxase, TraO, IstB_IS21, Sua5_yciO_yrdC, DDE_Tnp_1_3, DDE_Tnp_ISL3, PEP-utilizers, RuvX, rve, DDE_Tnp_1_6, Phage_int_SAM_5, DDE_Tnp_IS66_C, DUF772, RecO_C, RecA, MobC, DDE_Tnp_1, Mob_Pre, Transposase_mut, HTH_28, Transposase_20, DEDD_Tn…	DDE_Tnp_1_6, DDE_Tnp_IS66, TnpB_IS66, NTP_transf_3, DDE_Tnp_1, Phage_int_SAM_5, Sua5_yciO_yrdC, PDDEXK_2, Phage_integrase, RecO_C, IstB_IS21, DNA_processg_A, 5_3_exonuc_N, Transposase_20, RecA, Resolvase, PEP-utilizers, YqaJ, RuvX, DDE_Tnp_ISL3, MobC, DUF772, Relaxase, DDE_Tnp_1_3, Transposase_mut	34	25
Phocaeicola vulgatus	Phage_int_SAM_5, DDE_Tnp_1_4, DDE_Tnp_1, DDE_Tnp_IS66, TnpB_IS66, NTP_transf_3, Phage_integrase, 5_3_exonuc_N, DDE_Tnp_1_6, DUF772, Y2_Tnp, PEP-utilizers, Relaxase, Transposon_TraM, CtnDOT_TraJ, TraO, Resolvase, Mob_Pre, RuvX, HTH_28, DDE_Tnp_1_assoc, IstB_IS21, DNA_processg_A, Transposase_20, Sua5_yciO_yrdC, DDE_Tnp_IS1595, rve, DDE_Tnp_4, PDDEXK_2, DDE_Tnp_ISL3, Transposase_mut, RecO_N, RecA, M…	Transposase_mut, TnpB_IS66, Phage_integrase, Phage_int_SAM_5, IstB_IS21, DDE_Tnp_IS66, DDE_Tnp_ISL3, Resolvase, Relaxase, rve, DDE_Tnp_1_6, 5_3_exonuc_N, Transposase_20, NTP_transf_3, DNA_processg_A, Sua5_yciO_yrdC, DDE_Tnp_4, HTH_Tnp_4, DDE_Tnp_1_assoc, PDDEXK_2, RuvX, DDE_Tnp_1, Phage_int_SAM_1, DDE_Tnp_1_3, DUF772, RecA, CtnDOT_TraJ, TraO, Transposon_TraM, Mob_Pre, RecO_N, PEP-utilizers, DDE_T…	59	47
Prevotella copri	TraO, CtnDOT_TraJ, Relaxase, Transposon_TraM, Transposase_mut, DDE_Tnp_1, DDE_Tnp_IS66, DDE_Tnp_1_6, TnpB_IS66, Phage_int_SAM_5, Y1_Tnp, Mob_Pre, DUF772, IstB_IS21, NTP_transf_3, PDDEXK_2, Phage_integrase, RecO_N, 5_3_exonuc_N, PEP-utilizers, RuvX, Sua5_yciO_yrdC, rve, RecA, DNA_processg_A, DDE_Tnp_ISL3, HTH_Tnp_1, Transposase_20, HTH_28, Resolvase, MobC, OrfB_Zn_ribbon, zf-ISL3, DEDD_Tnp_IS110, …	PDDEXK_2, Relaxase, Phage_int_SAM_5, 5_3_exonuc_N, DNA_processg_A, Phage_integrase, IstB_IS21, NTP_transf_3, RecO_N, PEP-utilizers, Sua5_yciO_yrdC, Mob_Pre, RecA, RuvX, CtnDOT_TraJ, TraO, Transposon_TraM, DDE_Tnp_IS66, DDE_Tnp_1, OrfB_IS605, TnpB_IS66, DUF772, OrfB_Zn_ribbon, Transposase_mut, DDE_Tnp_IS66_C, Transposase_20, Y1_Tnp, DDE_Tnp_1_6, HTH_7, Resolvase, DDE_Tnp_1_3, HTH_28, rve, DDE_Tnp_…	53	49
Prevotella sp002265625	Phage_integrase, RecO_N, RecA, 5_3_exonuc_N, NTP_transf_3, HTH_Tnp_1_2, Resolvase, PDDEXK_2, DDE_Tnp_IS66, TnpB_IS66, DNA_processg_A, HTH_28, Phage_int_SAM_5, Tn916-Xis	PDDEXK_2, IstB_IS21, DUF772, 5_3_exonuc_N, NTP_transf_3, RecO_N, Phage_integrase, Sua5_yciO_yrdC, RecA, DNA_processg_A, Resolvase, DDE_Tnp_1_6, Phage_int_SAM_5, PEP-utilizers, RuvX, Transposase_20, Mob_Pre, Relaxase, DDE_Tnp_1	14	19
Prevotella sp003447235	Phage_integrase, DNA_processg_A, 5_3_exonuc_N, RuvX, DDE_Tnp_ISL3, DUF772, PDDEXK_2, RecA, DDE_Tnp_1_3, PEP-utilizers, Phage_int_SAM_5, NTP_transf_3, DDE_Tnp_IS66, TnpB_IS66, RecO_N, rve, IstB_IS21, Sua5_yciO_yrdC, DDE_Tnp_1, DDE_Tnp_1_2	NTP_transf_3, DDE_Tnp_1, DUF772, Phage_integrase, IstB_IS21, rve, HTH_Tnp_1, DDE_Tnp_ISL3, PDDEXK_2, DDE_Tnp_IS66, DDE_Tnp_1_2, RuvX, TnpB_IS66, RecO_N, DDE_Tnp_1_3, Y1_Tnp, 5_3_exonuc_N, DNA_processg_A, Sua5_yciO_yrdC, RecA, DDE_Tnp_IS66_C, Phage_int_SAM_5, PEP-utilizers, DDE_Tnp_1_6, Mob_Pre, Relaxase, Transposase_20, Resolvase, zf-ISL3, Transposase_mut, DDE_Tnp_IS1595, DDE_Tnp_1_4, DEDD_Tnp_IS…	20	37
Prevotella sp900313215	PDDEXK_2, DNA_processg_A, NTP_transf_3, RecA, RuvX, PEP-utilizers, IstB_IS21, Phage_integrase, Sua5_yciO_yrdC	NTP_transf_3, DNA_processg_A, DDE_Tnp_IS66, IstB_IS21, Phage_integrase, DDE_Tnp_1_3, RuvX, PDDEXK_2, PEP-utilizers, RecO_N, RecA, DDE_Tnp_1_assoc, 5_3_exonuc_N, Sua5_yciO_yrdC, DDE_Tnp_ISL3, Phage_int_SAM_5, Phage_int_SAM_1, DDE_Tnp_1, Y1_Tnp, DDE_Tnp_1_6, DUF772, Resolvase, Mob_Pre, Transposon_TraM, Transposase_20, DDE_Tnp_ISAZ013, Relaxase, DDE_Tnp_1_4, Transposase_mut	9	29
Prevotellamassilia sp000437675	Sua5_yciO_yrdC, NTP_transf_3, Phage_integrase, OrfB_Zn_ribbon, PDDEXK_2, IstB_IS21, DDE_Tnp_IS66, HTH_OrfB_IS605, Phage_int_SAM_5, RuvX, RecA, DUF4096, TnpB_IS66, RecO_C, 5_3_exonuc_N, DNA_processg_A, DDE_Tnp_ISL3, DDE_Tnp_1, Y1_Tnp, rve, HTH_28	DDE_Tnp_1, Phage_integrase, DNA_processg_A, 5_3_exonuc_N, HTH_OrfB_IS605, RecA, Phage_int_SAM_5, PEP-utilizers, PDDEXK_2, NTP_transf_3, OrfB_Zn_ribbon, TnpB_IS66, DDE_Tnp_IS66, Y1_Tnp, rve, HTH_Tnp_1, Sua5_yciO_yrdC, IstB_IS21, RuvX, DDE_Tnp_1_assoc, RecO_C, Phage_int_SAM_1, DUF772, Resolvase, Relaxase, DUF4096, RecU, OrfB_IS605	21	28
Prevotellamassilia timonensis	Phage_integrase, Mob_Pre, Sua5_yciO_yrdC, PEP-utilizers, NTP_transf_3, RuvX, RecO_N, DNA_processg_A, PDDEXK_2, 5_3_exonuc_N, Y1_Tnp, IstB_IS21, Transposase_20, RecA	Transposase_20, OrfB_Zn_ribbon, MobL, NTP_transf_3, RecA, Y1_Tnp, Transposase_mut, IstB_IS21, DEDD_Tnp_IS110, DDE_Tnp_1_3, DDE_Tnp_1_6, Phage_int_SAM_4, Phage_int_SAM_5, PDDEXK_2, Phage_integrase, rve, DDE_Tnp_1, RuvX, PEP-utilizers, Resolvase, Recombinase, DDE_Tnp_IS66, DDE_Tnp_ISL3, HTH_Tnp_1, HTH_OrfB_IS605, Sua5_yciO_yrdC, DNA_processg_A, RecO_N, 5_3_exonuc_N, RecU, Zn_ribbon_recom, TnpV	14	32
Proteus mirabilis	NTP_transf_3, PEP-utilizers, Sua5_yciO_yrdC, DNA_processg_A, Phage_integrase, HTH_Tnp_1, HTH_Tnp_Mu_1, Y1_Tnp, MobB, RuvX, Transposase_31, OrfB_IS605, RecA, IstB_IS21, Mob_synth_C, Phage_int_SAM_1, Tn7_Tnp_TnsA_N, rve, RecO_C, 5_3_exonuc_N, Arm-DNA-bind_1, YqaJ, RecA_dep_nuc	Y1_Tnp, Mob_synth_C, PEP-utilizers, OrfB_Zn_ribbon, Phage_integrase, Sua5_yciO_yrdC, 5_3_exonuc_N, NTP_transf_3, MobB, RuvX, RecA, RecO_C, IstB_IS21, rve_3, DNA_processg_A, Transposase_31, HTH_Tnp_Mu_1, RecA_dep_nuc	23	18
Romboutsia timonensis	rve, DUF772, rve_2, HTH_7, DDE_Tnp_1_6, Y2_Tnp, RecA, DNA_processg_A, Zn_ribbon_recom, NTP_transf_3, DDE_Tnp_IS1595, Phage_int_SAM_3, Phage_integrase, Recombinase, IstB_IS21, DDE_Tnp_1_3, RuvX, PEP-utilizers, HTH_28, MobL, YqgF, Resolvase, PDDEXK_2, DEDD_Tnp_IS110, 5_3_exonuc_N, Mob_Pre, Sua5_yciO_yrdC, YqaJ, Mob_synth_C, Transposase_mut, RecO_C, Phage_int_SAM_5, Zn_Tnp_IS1595, OrfB_Zn_ribbon, HT…	IstB_IS21, rve, DDE_Tnp_1_3, DDE_Tnp_1_6, rve_2, PEP-utilizers, HTH_7, Resolvase, DEDD_Tnp_IS110, YqgF, NTP_transf_3, Recombinase, Transposase_mut, RecO_C, Transposase_20, DDE_Tnp_IS1595, Mob_synth_C, DNA_processg_A, PDDEXK_2, RecA, 5_3_exonuc_N, DDE_Tnp_1, DUF772, Y2_Tnp, HTH_28, Sua5_yciO_yrdC, RuvX, YqaJ, Phage_integrase, HTH_Tnp_1, Zn_ribbon_recom, Phage_int_SAM_1, Zn_Tnp_IS91, MobL, Phage_in…	41	49
Roseburia hominis	NTP_transf_3, IstB_IS21, DEDD_Tnp_IS110, Phage_integrase, Transposase_20, PEP-utilizers, Recombinase, Y1_Tnp, DNA_processg_A, MobA_MobL, Resolvase, MobC, RuvX, RecU, PDDEXK_2, DDE_Tnp_IS240, Sua5_yciO_yrdC, RecA, DDE_Tnp_1, 5_3_exonuc_N, TnpV, Phage_int_SAM_3, Mob_Pre, MobL, RecO_C, Transposase_mut, Relaxase, YqaJ, rve, HTH_7, TnpW, Tn916-Xis, DUF772, TpcC, OrfB_Zn_ribbon, OrfB_IS605, HTH_OrfB_IS…	RecA, Phage_integrase, NTP_transf_3, Transposase_mut, Recombinase, TnpW, Y1_Tnp, PEP-utilizers, Relaxase, Sua5_yciO_yrdC, RecU, DNA_processg_A, MobC, RecO_C, Resolvase, IstB_IS21, RuvX, 5_3_exonuc_N, DEDD_Tnp_IS110, DUF772, Phage_int_SAM_1, DDE_Tnp_IS240, Zn_ribbon_recom, PDDEXK_2, Tn916-Xis, TnpV, DDE_Tnp_1, Transposase_20, Mob_Pre, DDE_Tnp_IS66, TnpB_IS66, LZ_Tnp_IS66, rve_3, MobA_MobL, Tn7_Tnp…	42	48
Roseburia intestinalis	DDE_Tnp_1, NTP_transf_3, Mob_synth_C, Y1_Tnp, Resolvase, DDE_Tnp_1_2, PEP-utilizers, Phage_integrase, TnpV, DEDD_Tnp_IS110, RecO_C, RecA, DNA_processg_A, TnpB_IS66, Transposase_20, DDE_Tnp_IS66, Y2_Tnp, IstB_IS21, Sua5_yciO_yrdC, Recombinase, MobA_MobL, Tn916-Xis, MobC, Mob_Pre, Transposase_mut, RuvX, 5_3_exonuc_N, RecU, TpcC, Relaxase, rve, HTH_Tnp_1, TnpW, Mu-transpos_C, DDE_Tnp_1_assoc, Transp…	DDE_Tnp_1, HTH_Tnp_1, rve, Mob_synth_C, Y1_Tnp, DEDD_Tnp_IS110, TnpB_IS66, DDE_Tnp_IS66, Recombinase, Resolvase, RecU, RecA, Sua5_yciO_yrdC, HTH_7, DNA_processg_A, PEP-utilizers, NTP_transf_3, Phage_integrase, IstB_IS21, DUF772, 5_3_exonuc_N, Phage_int_SAM_1, Zn_ribbon_recom, TnpV, RecO_C, Transposase_mut, TnpW, RuvX, Mu-transpos_C, Tn916-Xis, TpcC, MobA_MobL, Transposase_20, DDE_Tnp_1_2, Relaxas…	58	51
Rubneribacter badeniensis	Transposase_mut, rve, IstB_IS21, HTH_28, DEDD_Tnp_IS110, MobB, RecA, Sua5_yciO_yrdC, Phage_integrase, NTP_transf_3, PEP-utilizers, DNA_processg_A, 5_3_exonuc_N, RecO_C, Resolvase, RuvX	Transposase_20, NTP_transf_3, Phage_integrase, Sua5_yciO_yrdC, IstB_IS21, DNA_processg_A, rve, DEDD_Tnp_IS110, RecA, MobB, RecO_C, RuvX, 5_3_exonuc_N, Y1_Tnp, Mob_synth_C	16	15
Ruminococcus bicirculans	Phage_integrase, PEP-utilizers, Recombinase, RecO_C, NTP_transf_3, RecA, TnpW, rve, IstB_IS21, DNA_processg_A, Sua5_yciO_yrdC, HTH_Tnp_1, Resolvase, Mob_Pre, MobL, Transposase_mut, 5_3_exonuc_N, DDE_Tnp_IS1595, Relaxase, OrfB_Zn_ribbon, DDE_Tnp_1_6, Phage_int_SAM_3, DEDD_Tnp_IS110, HTH_28, RuvX, HTH_Tnp_Mu_2, Zn_ribbon_recom, DDE_Tnp_IS66, TnpB_IS66, MobC, Tn916-Xis, DDE_Tnp_ISL3, Transposase_31,…	HTH_Tnp_1, Resolvase, NTP_transf_3, RecA, DNA_processg_A, IstB_IS21, Phage_integrase, DDE_Tnp_1_6, PEP-utilizers, HTH_28, Mob_Pre, MobL, rve, Tn916-Xis, 5_3_exonuc_N, Recombinase, Y1_Tnp, Zn_ribbon_recom, Sua5_yciO_yrdC, RecO_C, RuvX, TnpW, PDDEXK_2, DDE_Tnp_ISL3, Relaxase, DEDD_Tnp_IS110, TnpV, TpcC, Transposase_mut, Phage_int_SAM_3, DUF772, Tn7_Tnp_TnsA_N, Mu-transpos_C, Integrase_DNA, MobC, rv…	56	51
Ruminococcus bromii	IstB_IS21, Phage_integrase, Tn916-Xis, NTP_transf_3, Y1_Tnp, DNA_processg_A, Resolvase, Recombinase, YqgF, Mu-transpos_C, RecO_C, 5_3_exonuc_N, RecA, Relaxase, PEP-utilizers, Sua5_yciO_yrdC, RuvX, rve, DDE_Tnp_ISL3, Zn_ribbon_recom, TnpV, MobL, Mob_Pre, TnpW, Phage_int_SAM_3, MobC, HTH_28, TpcC, HTH_7, DEDD_Tnp_IS110, Transposase_mut, HTH_Tnp_1, DDE_Tnp_1_6, YqaJ, MobA_MobL, rve_3, Phage_int_SAM_…	Phage_integrase, TnpV, NTP_transf_3, Resolvase, Y1_Tnp, Mob_Pre, IstB_IS21, Phage_int_SAM_3, MobC, Relaxase, YqgF, DNA_processg_A, Tn916-Xis, PEP-utilizers, RuvX, Sua5_yciO_yrdC, RecO_C, 5_3_exonuc_N, Transposase_mut, RecA, DDE_Tnp_ISL3, HTH_Tnp_1, rve, MobL, DEDD_Tnp_IS110, TnpW, Recombinase, HTH_7, Zn_ribbon_recom, Mu-transpos_C, rve_2, MobA_MobL, YqaJ, Phage_int_SAM_1, TpcC, HTH_Tnp_ISL3, Phag…	54	49
Ruminococcus callidus	Phage_integrase, HTH_28, rve, RecO_C, Sua5_yciO_yrdC, PEP-utilizers, Resolvase, Zn_ribbon_recom, IstB_IS21, Zn_Tnp_IS1595, DNA_processg_A, NTP_transf_3, Recombinase, RecA, Transposase_mut, Relaxase, TnpV, DDE_Tnp_1, DUF772, MobC, DDE_Tnp_ISL3, HTH_Tnp_1, 5_3_exonuc_N, Mu-transpos_C, PDDEXK_2, RuvX, DDE_Tnp_1_4, MobL, Phage_int_SAM_3, Phage_int_SAM_1, Mob_Pre, zf-ISL3, TnpW, DEDD_Tnp_IS110, RecO_N…	Resolvase, HTH_Tnp_1, rve, DDE_Tnp_1, Recombinase, Mu-transpos_C, IstB_IS21, Phage_integrase, MobL, TnpW, Mob_Pre, Relaxase, PDDEXK_2, MobC, Zn_ribbon_recom, HTH_28, RecA, RuvX, RecO_C, PEP-utilizers, NTP_transf_3, DDE_Tnp_1_4, DNA_processg_A, Sua5_yciO_yrdC, 5_3_exonuc_N, RecO_N, Transposase_31, HTH_Tnp_Mu_2, Phage_int_SAM_1, Transposase_mut, Phage_int_SAM_3, DDE_Tnp_IS66, Y1_Tnp, DEDD_Tnp_IS110…	39	41
Ruminococcus gnavus	PDDEXK_2, Phage_integrase, Y2_Tnp, HTH_28, RuvX, NTP_transf_3, Resolvase, DDE_Tnp_IS66, Relaxase, MobC, TnpB_IS66, TnpV, MobA_MobL, YqaJ, IstB_IS21, Sua5_yciO_yrdC, rve, Mob_synth_C, DEDD_Tnp_IS110, Phage_int_SAM_3, DDE_Tnp_1_6, Y1_Tnp, 5_3_exonuc_N, Integrase_1, Recombinase, PEP-utilizers, RecO_C, TpcC, DDE_Tnp_1_2, RecA, DDE_Tnp_1_4, Tn916-Xis, HTH_Tnp_1, DUF4096, DDE_Tnp_1, Transposase_31, Tra…	Phage_integrase, Zn_Tnp_IS91, Resolvase, PEP-utilizers, Recombinase, RecA, Y2_Tnp, Phage_int_SAM_3, NTP_transf_3, DDE_Tnp_IS66, rve, Sua5_yciO_yrdC, PDDEXK_2, Transposase_mut, IstB_IS21, DDE_Tnp_1_6, 5_3_exonuc_N, DDE_Tnp_1, Relaxase, Mob_synth_C, RuvX, DNA_processg_A, RecO_C, HTH_28, RecU, DDE_Tnp_1_assoc, TnpB_IS66, MobC, DDE_Tnp_1_4, HTH_Tnp_1, TnpV, Tn916-Xis, DDE_Tnp_1_2, Y1_Tnp, DEDD_Tnp_IS…	72	38
Ruminococcus sp000433635	Resolvase, DDE_Tnp_1, Phage_integrase, RecO_C, OrfB_Zn_ribbon, DDE_Tnp_1_2, PEP-utilizers, IstB_IS21, Transposase_20, DNA_processg_A, HTH_28, rve, Y1_Tnp, NTP_transf_3, Recombinase, RecA, DUF4096, Relaxase, Sua5_yciO_yrdC, RuvX, DDE_Tnp_IS66, TnpB_IS66, 5_3_exonuc_N, DEDD_Tnp_IS110, Phage_int_SAM_3, HTH_Tnp_1_2, HTH_Tnp_1, Zn_ribbon_recom, Transposase_mut, DUF772, RecO_N, Mob_Pre, DDE_Tnp_1_4, Mo…	DEDD_Tnp_IS110, Recombinase, DDE_Tnp_1, IstB_IS21, DNA_processg_A, Phage_integrase, rve, RecA, Phage_int_SAM_3, NTP_transf_3, PEP-utilizers, Y1_Tnp, OrfB_Zn_ribbon, RecO_C, DDE_Tnp_1_2, DUF4096, RuvX, Resolvase, 5_3_exonuc_N, Sua5_yciO_yrdC, Transposase_mut, DDE_Tnp_IS66, DDE_Tnp_ISL3, HTH_Tnp_1_2, MobC, Relaxase, HTH_Tnp_1, MobL, Mob_Pre, TnpB_IS66, PDDEXK_2, DUF772, TnpW, Mu-transpos_C, Phage_i…	35	47
Ruminococcus sp000437175	NTP_transf_3, PEP-utilizers, RecO_C, IstB_IS21, DNA_processg_A, Sua5_yciO_yrdC, RecA, rve, Relaxase, MobC, DDE_Tnp_1_2, Phage_integrase, RuvX, DDE_Tnp_1, YqaJ, Recombinase, 5_3_exonuc_N	IstB_IS21, Resolvase, Relaxase, MobC, Transposase_mut, NTP_transf_3, PEP-utilizers, Mob_Pre, Phage_integrase, 5_3_exonuc_N, Recombinase, RecA, DDE_Tnp_ISL3, TnpV, RuvX, Sua5_yciO_yrdC, HTH_Tnp_1, DDE_Tnp_1, rve, RecO_C, DNA_processg_A, DUF772, HTH_28, YqaJ, Zn_Tnp_IS1, TnpB_IS66, Zn_ribbon_recom, Phage_int_SAM_3	17	28
Ruminococcus sp000980705	IstB_IS21, Zn_ribbon_recom, RuvX, RecA, NTP_transf_3, Sua5_yciO_yrdC, Resolvase, Transposase_mut, Phage_integrase, PEP-utilizers, RecO_C, 5_3_exonuc_N, DNA_processg_A, Relaxase, Mu-transpos_C, Recombinase, rve, HTH_Tnp_1, Y1_Tnp	NTP_transf_3, PEP-utilizers, DNA_processg_A, Mu-transpos_C, RecA, RecO_C, IstB_IS21, Phage_integrase, TnpB_IS66, RuvX, Sua5_yciO_yrdC, Resolvase, Relaxase, 5_3_exonuc_N, Recombinase, MobL, rve, Mob_Pre, Y1_Tnp, HTH_Tnp_1, HTH_28, MobC, YqaJ, TnpV, DDE_Tnp_ISL3, rve_3, DDE_Tnp_IS66, Phage_int_SAM_3, rve_2, Transposase_mut, DEDD_Tnp_IS110	19	31
Ruminococcus sp003011855	NTP_transf_3, Transposase_31, DEDD_Tnp_IS110, PDDEXK_2, DNA_processg_A, PEP-utilizers, Phage_integrase, Zn_ribbon_recom, IstB_IS21, Transposase_mut, 5_3_exonuc_N, Phage_int_SAM_1, Resolvase, Sua5_yciO_yrdC, RecU, RuvX, Mob_synth_C, rve_2, RecA, Phage_int_SAM_3, HTH_OrfB_IS605, OrfB_Zn_ribbon, RecO_C, rve, TnpW, Tn916-Xis, rve_3, DDE_Tnp_1, Transposase_20, OrfB_IS605, HTH_Tnp_1, Recombinase, TpcC,…	IstB_IS21, Mob_synth_C, DNA_processg_A, TnpB_IS66, DDE_Tnp_IS66, Phage_integrase, NTP_transf_3, DEDD_Tnp_IS110, rve_2, RuvX, TnpV, DDE_Tnp_IS66_C, HTH_Tnp_1, rve, PEP-utilizers, PDDEXK_2, Tn916-Xis, Sua5_yciO_yrdC, RecU, Transposase_31, 5_3_exonuc_N, RecA, OrfB_IS605, Y1_Tnp, HTH_OrfB_IS605, Phage_int_SAM_3, Zn_ribbon_recom, Resolvase, RecO_C, DDE_Tnp_1, OrfB_Zn_ribbon, Transposase_mut, HTH_28, T…	36	56
Ruminococcus sp003526955	TnpV, Relaxase, Sua5_yciO_yrdC, 5_3_exonuc_N, NTP_transf_3, DDE_Tnp_ISL3, IstB_IS21, PEP-utilizers, DEDD_Tnp_IS110, Transposase_mut, Phage_integrase, Resolvase, rve_2, RuvX, RecO_C, RecA, Recombinase, Mob_Pre, HTH_28, Phage_int_SAM_3, MobC, MobL, Integrase_DNA, DDE_Tnp_1, rve, Zn_ribbon_recom, DNA_processg_A, Tn916-Xis, DDE_Tnp_IS66, TnpB_IS66, TnpW, MobA_MobL, DDE_Tnp_1_6, DUF772, Phage_int_SAM_…	Phage_integrase, Resolvase, RecO_C, Recombinase, MobL, Transposase_mut, TnpV, NTP_transf_3, DDE_Tnp_ISL3, Y1_Tnp, 5_3_exonuc_N, Relaxase, RuvX, IstB_IS21, DNA_processg_A, Zn_ribbon_recom, DEDD_Tnp_IS110, PEP-utilizers, RecA, Sua5_yciO_yrdC, Mob_Pre, rve, Tn916-Xis, Mu-transpos_C, HTH_28, PDDEXK_2, MobC, rve_2, zf-ISL3, Phage_int_SAM_4, DUF772, DDE_Tnp_1_6, TnpW, Phage_int_SAM_3, DDE_Tnp_IS66_C, H…	46	46
Ruminococcus sp900314705	YqaJ, Resolvase, 5_3_exonuc_N, Recombinase, Phage_integrase, Mob_Pre, TnpV, IstB_IS21, RuvX, rve, HTH_28, RecA, Y1_Tnp, NTP_transf_3, Sua5_yciO_yrdC, Tn916-Xis, PEP-utilizers, MobC, Relaxase, DNA_processg_A, RecO_C, Phage_int_SAM_3, DDE_Tnp_ISL3, TnpW, DDE_Tnp_1, HTH_Tnp_1, zf-ISL3, rve_3, DDE_Tnp_1_6, Integrase_DNA, Transposase_mut, Zn_ribbon_recom, RecO_N, OrfB_Zn_ribbon, rve_2, MobL	rve, NTP_transf_3, PEP-utilizers, Phage_integrase, TnpV, DDE_Tnp_1, RuvX, Recombinase, Relaxase, RecO_C, Resolvase, MobC, Sua5_yciO_yrdC, DNA_processg_A, IstB_IS21, 5_3_exonuc_N, RecA, Transposase_mut, DDE_Tnp_ISL3, HTH_Tnp_ISL3, HTH_28, rve_3, HTH_Tnp_1, Y1_Tnp, Phage_int_SAM_3, zf-ISL3	36	26
Ruthenibacterium lactatiformans	rve, HTH_Tnp_1, PEP-utilizers, IstB_IS21, NTP_transf_3, Resolvase, Recombinase, Phage_integrase, Tn916-Xis, HTH_28, Mu-transpos_C, Relaxase, Sua5_yciO_yrdC, DDE_Tnp_1, RecO_C, MobL, Mob_Pre, TnpV, RuvX, Zn_ribbon_recom, 5_3_exonuc_N, rve_2, RecO_N, DNA_processg_A, MobA_MobL, RecA, MobC, DUF772, Phage_int_SAM_3, DUF4096, Transposase_mut, Y1_Tnp, TnpW, DDE_Tnp_ISL3, YqaJ, DEDD_Tnp_IS110, YqgF, DDE_…	DNA_processg_A, NTP_transf_3, IstB_IS21, Phage_integrase, Resolvase, RecA, RuvX, rve_2, DEDD_Tnp_IS110, 5_3_exonuc_N, PEP-utilizers, Zn_ribbon_recom, MobL, Sua5_yciO_yrdC, RecO_C, rve, Y1_Tnp, Recombinase, DUF4096, DDE_Tnp_1_2, Mu-transpos_C, HTH_28, Transposase_mut, HTH_Tnp_1, MobA_MobL, TnpV, Tn916-Xis, Mob_Pre, DUF772, DDE_Tnp_1_4, YqaJ, Phage_int_SAM_3, Relaxase, MobC, HTH_Tnp_Mu_2, Transposa…	55	44
Ruthenibacterium sp900546885	NTP_transf_3, Phage_integrase, IstB_IS21, PEP-utilizers, 5_3_exonuc_N, rve, Sua5_yciO_yrdC, RecA, Transposase_mut, RuvX, DNA_processg_A, Zn_ribbon_recom, RecO_C	NTP_transf_3, RecO_C, PEP-utilizers, Phage_integrase, 5_3_exonuc_N, Resolvase, rve, IstB_IS21, DNA_processg_A, Phage_int_SAM_3, RuvX, RecA, Sua5_yciO_yrdC, Transposase_mut, rve_2, Phage_int_SAM_1, Y1_Tnp, Recombinase, Zn_ribbon_recom, RecO_N, TnpV, DEDD_Tnp_IS110, Mob_Pre, Relaxase, rve_3	13	25
Schaedlerella sp900066545	IstB_IS21, NTP_transf_3, DEDD_Tnp_IS110, PDDEXK_2, RecA, 5_3_exonuc_N, Relaxase, Y1_Tnp, RuvX, DNA_processg_A, Phage_integrase, Y2_Tnp, Sua5_yciO_yrdC, Recombinase, RecU, Mob_Pre, PEP-utilizers, TnpV, MobA_MobL, Phage_int_SAM_3, RecO_C, Tn916-Xis, Transposase_mut, OrfB_Zn_ribbon, Mob_synth_C, HTH_28, MobC, Resolvase, DDE_Tnp_1	Integrase_DNA, Phage_integrase, DDE_Tnp_1, RecA, IstB_IS21, PEP-utilizers, RecO_C, OrfB_Zn_ribbon, Resolvase, Y1_Tnp, DEDD_Tnp_IS110, NTP_transf_3, PDDEXK_2, Transposase_31, 5_3_exonuc_N, RecU, Sua5_yciO_yrdC, DNA_processg_A, RuvX, Mob_synth_C, Tn916-Xis, rve, Recombinase, DDE_Tnp_1_assoc, DDE_Tnp_IS66	29	25
Sellimonas intestinalis	Transposase_mut, HTH_Tnp_1, rve, DDE_Tnp_ISL3, Integrase_DNA, Tn916-Xis, Sua5_yciO_yrdC, RuvX, PEP-utilizers, NTP_transf_3, DUF772, Mob_synth_C, Phage_integrase, Transposase_20, MobC, Relaxase, DEDD_Tnp_IS110, Mob_Pre, DDE_Tnp_1_6, TnpB_IS66, LZ_Tnp_IS66, DDE_Tnp_IS66, TnpV, IstB_IS21, Phage_int_SAM_1, DDE_Tnp_1_assoc, RecA, Recombinase, HTH_28, 5_3_exonuc_N, DNA_processg_A, RecO_C, MobB, RecU, R…	Phage_int_SAM_3, Transposase_mut, TnpV, DDE_Tnp_1_6, MobA_MobL, rve, NTP_transf_3, PEP-utilizers, RecO_C, rve_3, 5_3_exonuc_N, RecA, RecU, Phage_integrase, DNA_processg_A, DEDD_Tnp_IS110, Tn916-Xis, Integrase_DNA, RuvX, IstB_IS21, Mob_synth_C, DDE_Tnp_ISL3, Recombinase, DDE_Tnp_1, DDE_Tnp_1_assoc, MobB, HTH_Tnp_1, Resolvase, Transposase_20, Sua5_yciO_yrdC, Y1_Tnp, DUF772, Zn_ribbon_recom, HTH_28,…	46	44
Senegalimassilia anaerobia	Phage_integrase, RuvX, RecA, HTH_Tnp_1, rve, Mob_synth_C, rve_2, DEDD_Tnp_IS110, DNA_processg_A, Phage_int_SAM_1, Resolvase, Sua5_yciO_yrdC, NTP_transf_3, IstB_IS21, Transposase_20, 5_3_exonuc_N, MobB, DDE_Tnp_1, HTH_28, MobA_MobL, Transposase_mut, RecO_C, TnpB_IS66, LZ_Tnp_IS66, RecO_N, PEP-utilizers, Y1_Tnp, DDE_Tnp_IS66, rve_3, Phage_int_SAM_3, Recombinase, DDE_Tnp_IS66_C	NTP_transf_3, DNA_processg_A, Sua5_yciO_yrdC, Phage_integrase, Phage_int_SAM_1, MobB, Transposase_20, Mob_synth_C, Resolvase, RecO_C, rve_2, HTH_Tnp_1, rve, RuvX, 5_3_exonuc_N, RecA, IstB_IS21, TnpV, Relaxase, PEP-utilizers, DEDD_Tnp_IS110, Zn_ribbon_recom, Recombinase, DDE_Tnp_IS1595, HTH_28, Transposase_mut, Y1_Tnp, Phage_int_SAM_3, OrfB_Zn_ribbon, MobA_MobL, PDDEXK_2, rve_3, RecO_N, HTH_7, DDE…	32	35
SFFH01 sp900542395	Mu-transpos_C, IstB_IS21, Recombinase, NTP_transf_3, MobA_MobL, Resolvase, RecO_C, Phage_integrase, PEP-utilizers, Phage_int_SAM_3, Sua5_yciO_yrdC, DNA_processg_A, RecA, RuvX, rve_3, 5_3_exonuc_N, Zn_ribbon_recom	PEP-utilizers, Resolvase, DNA_processg_A, Transposase_mut, NTP_transf_3, RecO_C, Phage_integrase, IstB_IS21, rve_2, Sua5_yciO_yrdC, MobA_MobL, 5_3_exonuc_N, TnpV, Zn_ribbon_recom, RuvX, rve, Relaxase, MobC, Y1_Tnp, RecA, DDE_Tnp_1_6, Recombinase, Phage_int_SAM_3, Transposase_31, Mob_Pre, TnpW, DDE_Tnp_1, Tn916-Xis, Mu-transpos_C, DUF772, rve_3, HTH_28, DEDD_Tnp_IS110, DUF4096, DDE_Tnp_IS66, DDE_T…	17	39
Slackia isoflavoniconvertens	Transposase_20, HTH_28, Phage_integrase, rve_2, PEP-utilizers, Sua5_yciO_yrdC, Mob_synth_C, Y1_Tnp, NTP_transf_3, rve_3, 5_3_exonuc_N, RecA, RuvX, RecO_C, IstB_IS21, rve, DNA_processg_A, Mob_Pre, Phage_int_SAM_4, Phage_int_SAM_1, HTH_Tnp_1, Transposase_mut, Phage_int_SAM_3, MobB, DEDD_Tnp_IS110, DDE_Tnp_IS1595	Relaxase, RecA, NTP_transf_3, Phage_integrase, Transposase_20, IstB_IS21, Transposase_mut, DNA_processg_A, HTH_Tnp_1, rve, Sua5_yciO_yrdC, rve_3, PEP-utilizers, Y1_Tnp, RecO_C, 5_3_exonuc_N, RuvX, Mob_synth_C, Resolvase, HTH_28, MobB, Integrase_DNA, rve_2, DEDD_Tnp_IS110, Phage_int_SAM_4, Mob_Pre, TnpV, DDE_Tnp_ISL3, DDE_Tnp_1_6, DUF772, Phage_int_SAM_1, PDDEXK_2, HTH_7	26	33
Streptococcus thermophilus	HTH_Tnp_1, rve, Transposase_mut, DDE_Tnp_IS240, DDE_Tnp_ISL3, RecO_C, 5_3_exonuc_N, NTP_transf_3, Phage_integrase, IstB_IS21, RecU, rve_2, HTH_Tnp_ISL3, RuvX, Sua5_yciO_yrdC, DEDD_Tnp_IS110, Transposase_20, Y1_Tnp, DNA_processg_A, RecA, HTH_28, DDE_Tnp_1, PEP-utilizers, RecO_N, DUF772, Mob_Pre, DDE_Tnp_1_6, rve_3, PDDEXK_2, HTH_7, zf-ISL3, Phage_int_SAM_3, Phage_int_SAM_1, DDE_Tnp_Tn3, HTH_OrfB_I…	HTH_28, rve, rve_2, DDE_Tnp_1, NTP_transf_3, Phage_integrase, Transposase_mut, Sua5_yciO_yrdC, RecU, rve_3, PEP-utilizers, RecO_C, 5_3_exonuc_N, RuvX, Y1_Tnp, HTH_Tnp_ISL3, IstB_IS21, DDE_Tnp_ISL3, DDE_Tnp_IS240, HTH_Tnp_1, DNA_processg_A, RecA, RecO_N, zf-ISL3, Phage_int_SAM_1, Phage_int_SAM_3, DEDD_Tnp_IS110, Transposase_20, Recombinase, TpcC, DUF772, DDE_Tnp_Tn3, Resolvase, PDDEXK_2, MobC, Rel…	40	39
Streptococcus vestibularis	Phage_integrase, DEDD_Tnp_IS110, Transposase_20, DDE_Tnp_ISL3, Mob_Pre, NTP_transf_3, Y1_Tnp, Transposase_mut, Sua5_yciO_yrdC, DDE_Tnp_1_6, rve, 5_3_exonuc_N, DUF772, IstB_IS21, RuvX, HTH_Tnp_ISL3, rve_2, Resolvase, PEP-utilizers, RecU, RecO_C, DDE_Tnp_1, RecA, PDDEXK_2	DDE_Tnp_ISL3, Phage_integrase, DEDD_Tnp_IS110, Phage_int_SAM_4, IstB_IS21, RecA, zf-ISL3, RecO_N, rve, NTP_transf_3, Phage_int_SAM_3	24	11
Succiniclasticum sp900544275	NTP_transf_3, DDE_Tnp_ISL3, Phage_integrase, Resolvase, RecA, DNA_processg_A, RuvX, Sua5_yciO_yrdC, Recombinase, Y1_Tnp, IstB_IS21, Transposase_mut, PEP-utilizers, RecO_C, 5_3_exonuc_N, rve	NTP_transf_3, Transposase_mut, PEP-utilizers, RecO_C, RecA, DNA_processg_A, Phage_integrase, Resolvase, RuvX, Recombinase, Sua5_yciO_yrdC, 5_3_exonuc_N, MobA_MobL, IstB_IS21, DDE_Tnp_ISL3, YqaJ, rve, Phage_int_SAM_1, Relaxase, TnpW, MobC, zf-ISL3	16	22
Sutterella wadsworthensis	DNA_processg_A, PEP-utilizers, 5_3_exonuc_N, NTP_transf_3, RecO_C, OrfB_Zn_ribbon, MobB, RecA, Sua5_yciO_yrdC, Y1_Tnp, Mob_synth_C, Phage_integrase, RuvX, DDE_Tnp_ISL3, Transposase_20, DEDD_Tnp_IS110, DDE_Tnp_1, HTH_28, IstB_IS21, TraH, rve_3, YqaJ, DUF772, Transposase_mut, HTH_OrfB_IS605, DDE_Tnp_ISAZ013, DDE_Tnp_IS1595, OrfB_IS605, Resolvase, RecO_N, HTH_Tnp_1, DDE_Tnp_1_4, Zn_Tnp_IS1, DDE_Tnp_…	OrfB_Zn_ribbon, HTH_OrfB_IS605, Phage_integrase, DDE_Tnp_ISL3, DDE_Tnp_1, Transposase_20, Sua5_yciO_yrdC, PEP-utilizers, DNA_processg_A, RecO_N, NTP_transf_3, Mob_synth_C, Y1_Tnp, 5_3_exonuc_N, Zn_Tnp_IS1, HTH_Tnp_1, rve, RecA, OrfB_IS605, RuvX, MobB, IstB_IS21, Resolvase, YqaJ, RecO_C, Transposase_mut, DUF3701, HTH_28, DEDD_Tnp_IS110, DDE_Tnp_IS66, TnpB_IS66, TraH, DDE_Tnp_ISAZ013, MobC, Zn_ribb…	45	43
Terrisporobacter sp900557165	Phage_integrase, RuvX, Sua5_yciO_yrdC, rve_2, HTH_28, rve, Y2_Tnp, Phage_int_SAM_1, DNA_processg_A, IstB_IS21, DDE_Tnp_1_6, DUF772, NTP_transf_3, DEDD_Tnp_IS110, Zn_Tnp_IS91, Transposase_mut, Mob_synth_C, MobB, RecA, RecO_C, YqgF, Zn_Tnp_IS1, Recombinase, PDDEXK_2, Transposase_20, TnsD, PEP-utilizers, 5_3_exonuc_N, Zn_Tnp_IS1595, Y1_Tnp, OrfB_IS605, DDE_Tnp_IS1595, Transposase_31, Resolvase, OrfB…	IstB_IS21, YqgF, DUF772, DDE_Tnp_1_6, RecA, Transposase_mut, Y2_Tnp, NTP_transf_3, MobB, rve_2, rve, HTH_28, Phage_int_SAM_1, Mob_synth_C, DDE_Tnp_1, HTH_Tnp_1, rve_3, Phage_integrase, PDDEXK_2, RecO_N, RuvX, DEDD_Tnp_IS110, Zn_Tnp_IS91, PEP-utilizers, DDE_Tnp_IS1595, Recombinase, DNA_processg_A, Sua5_yciO_yrdC, Y1_Tnp, RecO_C, Zn_Tnp_IS1, 5_3_exonuc_N, Phage_int_SAM_3, Integrase_1, TnsD, Transpo…	41	45
TF01-11 sp000436755	DUF772, RecA, Sua5_yciO_yrdC, RecU, Phage_integrase, PEP-utilizers, Recombinase, DDE_Tnp_1_6, RuvX, Resolvase, rve_3, HTH_Tnp_1, IstB_IS21, RecO_N, rve, Transposase_20, MobC, TnpV, Relaxase, NTP_transf_3, DDE_Tnp_1, PDDEXK_2, Transposase_31, RecO_C, 5_3_exonuc_N, DEDD_Tnp_IS110, Mob_synth_C, HTH_28, Hjc, TnpB_IS66, DNA_processg_A	Y1_Tnp, Phage_integrase, DDE_Tnp_IS66, RecO_C, IstB_IS21, Recombinase, Transposase_31, rve, HTH_Tnp_1, Resolvase, Sua5_yciO_yrdC	31	11
TF01-11 sp001414325	RecA, Phage_integrase, DDE_Tnp_1_assoc, IstB_IS21, DDE_Tnp_IS66, NTP_transf_3, DDE_Tnp_1, Resolvase, TnpB_IS66, DDE_Tnp_IS66_C, zf-IS66, RuvX, PDDEXK_2, rve, Tn916-Xis, Sua5_yciO_yrdC, RecU, Transposase_31, 5_3_exonuc_N, PEP-utilizers, DUF772, Recombinase, Mob_synth_C, TnpV, DNA_processg_A, Mob_Pre, HTH_Tnp_1, Phage_int_SAM_4, Y1_Tnp, RecO_C, MobC, DDE_Tnp_1_6, Phage_int_SAM_3, Transposase_mut, D…	Phage_integrase, Transposase_31, NTP_transf_3, RecO_C, IstB_IS21, RecA, Y1_Tnp, Resolvase, RuvX, DDE_Tnp_IS66_C, TnpB_IS66, DDE_Tnp_IS66, Recombinase, PEP-utilizers, RecU, Mob_synth_C, Transposase_20, 5_3_exonuc_N, DUF772, DNA_processg_A, Sua5_yciO_yrdC, HTH_Tnp_1, rve, DDE_Tnp_1, Phage_int_SAM_3, rve_3, PDDEXK_2, LZ_Tnp_IS66, Zn_ribbon_recom	35	29
TF01-11 sp003149875	Phage_integrase, NTP_transf_3, Transposase_31, RecO_C, IstB_IS21, PDDEXK_2, Recombinase, TnpB_IS66, Y1_Tnp, DEDD_Tnp_IS110, Resolvase, 5_3_exonuc_N, DNA_processg_A, OrfB_Zn_ribbon, RecU, RecA, Relaxase, Sua5_yciO_yrdC, Transposase_mut, Y2_Tnp, Zn_Tnp_IS91, Phage_int_SAM_5, Transposase_20, Mob_Pre, RuvX	Transposase_mut, IstB_IS21, Resolvase, Recombinase, Phage_integrase, Sua5_yciO_yrdC, NTP_transf_3, RecO_C, PEP-utilizers, RuvX, RecA, RecU, Phage_int_SAM_3, 5_3_exonuc_N, Transposase_20, DUF772	25	16
TF01-11 sp003524945	Recombinase, Resolvase, IstB_IS21, RecU, NTP_transf_3, Phage_integrase, Phage_int_SAM_1, RecA, RuvX, PEP-utilizers, PDDEXK_2	PEP-utilizers, NTP_transf_3, RecU, Phage_int_SAM_1, Phage_integrase, RuvX, RecA, PDDEXK_2, Resolvase, DNA_processg_A, TnpB_IS66, Phage_int_SAM_4, 5_3_exonuc_N, YqaJ, Relaxase, RecO_C, Sua5_yciO_yrdC, Transposase_mut, DEDD_Tnp_IS110, IstB_IS21, Transposase_20	11	21
TF01-11 sp003529475	Transposase_20, Recombinase, Relaxase, MobC, Phage_integrase, rve, DDE_Tnp_IS240, NTP_transf_3, HTH_Tnp_1, Transposase_mut, 5_3_exonuc_N, Phage_int_SAM_3, PDDEXK_2, PEP-utilizers, RecO_C, Resolvase, TnpV, Sua5_yciO_yrdC, Tn916-Xis, IstB_IS21, RuvX, rve_3, RecA, Phage_int_SAM_1, DEDD_Tnp_IS110, DDE_Tnp_1, RecO_N, RecU, DNA_processg_A, Mob_Pre, TnpW, DDE_Tnp_1_6, Zn_ribbon_recom, Integrase_DNA, Y1_…	DDE_Tnp_1, Transposase_20, Phage_int_SAM_3, Tn916-Xis, rve, HTH_Tnp_1, PDDEXK_2, 5_3_exonuc_N, Resolvase, RecO_N, DNA_processg_A, RecA, NTP_transf_3, Phage_integrase, DDE_Tnp_IS240, Phage_int_SAM_4, RuvX, PEP-utilizers, RecU, DEDD_Tnp_IS110, DDE_Tnp_1_6, MobL, IstB_IS21, Zn_ribbon_recom, Sua5_yciO_yrdC, Mob_Pre, RecO_C, DUF772, DDE_Tnp_1_4, TnpV, Transposase_mut, Recombinase, Phage_int_SAM_1, Rel…	35	42
Tidjanibacter inops	Phage_integrase, PEP-utilizers, Transposon_TraM, CtnDOT_TraJ, TraO, Relaxase, Sua5_yciO_yrdC, Phage_int_SAM_5, NTP_transf_3, 5_3_exonuc_N, DNA_processg_A, RecO_N, RuvX, RecA, IstB_IS21, Resolvase, DDE_Tnp_1_3, YqaJ, Phage_int_SAM_1, rve, Mob_Pre	5_3_exonuc_N, PEP-utilizers, Sua5_yciO_yrdC, Phage_integrase, Relaxase, DNA_processg_A, CtnDOT_TraJ, RecO_N, NTP_transf_3, Resolvase, Phage_int_SAM_5, TraO, Transposon_TraM, RecA, IstB_IS21, RuvX, Mob_Pre, YqaJ, rve, Phage_int_SAM_1, TnpV, DDE_Tnp_IS1595, Transposase_mut, DDE_Tnp_1_3, DDE_Tnp_IS66, TnpB_IS66, DDE_Tnp_1	21	27
Turicibacter sanguinis	Mob_Pre, HTH_28, rve_2, Resolvase, DDE_Tnp_IS1595, rve, Phage_integrase, DDE_Tnp_ISL3, HTH_Tnp_1, NTP_transf_3, DEDD_Tnp_IS110, DNA_processg_A, Phage_int_SAM_1, MobC, DDE_Tnp_1_6, MobB, IstB_IS21, Phage_int_SAM_3, PEP-utilizers, 5_3_exonuc_N, RecU, RuvX	Phage_integrase, HTH_Tnp_1, rve_2, DDE_Tnp_ISL3, rve, Recombinase, Mob_synth_C, NTP_transf_3, IstB_IS21, Phage_int_SAM_1, Phage_int_SAM_3, HTH_28, Sua5_yciO_yrdC, RecO_C, RecA, 5_3_exonuc_N, PEP-utilizers, RuvX, Zn_ribbon_recom, RecO_N, DDE_Tnp_IS1595, MobB, Transposase_20, DEDD_Tnp_IS110, RecU, DNA_processg_A, Resolvase, Y1_Tnp, zf-ISL3	22	29
Turicibacter sp001543345	DDE_Tnp_ISL3, rve, HTH_Tnp_1, Resolvase, DEDD_Tnp_IS110, Y1_Tnp, DDE_Tnp_1, NTP_transf_3, DDE_Tnp_IS66, TnpB_IS66, IstB_IS21, zf-ISL3, DDE_Tnp_1_6, Phage_int_SAM_1, Phage_integrase, PDDEXK_2, Relaxase, DDE_Tnp_IS1595, DDE_Tnp_1_4, RecU, Recombinase, 5_3_exonuc_N, Mob_synth_C, MobB, Phage_int_SAM_5, RecA, Transposase_20, RecO_C, HTH_28, DNA_processg_A, Sua5_yciO_yrdC, RecO_N, PEP-utilizers, RuvX, …	DDE_Tnp_ISL3, DDE_Tnp_1_4, NTP_transf_3, DEDD_Tnp_IS110, rve, HTH_Tnp_1, DDE_Tnp_1_6, DDE_Tnp_IS1595, zf-ISL3, Phage_integrase, HTH_28, IstB_IS21, Resolvase, DDE_Tnp_1, RecU, RecA, 5_3_exonuc_N, PDDEXK_2, MobB, Y1_Tnp, RuvX, PEP-utilizers, TnpB_IS66, DDE_Tnp_IS66, Sua5_yciO_yrdC, Relaxase, LZ_Tnp_IS66, Transposase_mut, zf-IS66, Mob_synth_C, DUF772, DNA_processg_A, HTH_Tnp_ISL3, RecO_C, Phage_int_…	38	42
UBA11524 sp000437595	PEP-utilizers, Phage_integrase, RecA, rve, NTP_transf_3, TnpV, Mob_Pre, Resolvase, DNA_processg_A, IstB_IS21, RuvX, RecO_C, YqgF, Sua5_yciO_yrdC, 5_3_exonuc_N, Phage_int_SAM_3, Relaxase, zf-ISL3, Transposase_mut, MobC, DUF772, DDE_Tnp_1, MobA_MobL, DEDD_Tnp_IS110, DDE_Tnp_1_2, TnpW, DUF4096, HTH_28, DDE_Tnp_1_6	Phage_int_SAM_3, Phage_integrase, MobA_MobL, DDE_Tnp_1, Relaxase, DDE_Tnp_1_6, Resolvase, Transposase_20, PEP-utilizers, RecA, NTP_transf_3, TnpV, Recombinase, 5_3_exonuc_N, IstB_IS21, RuvX, Transposase_mut, DUF772, DNA_processg_A, Mob_Pre, MobC, RecO_C, Zn_ribbon_recom, Sua5_yciO_yrdC, YqgF, DEDD_Tnp_IS110, DUF4096, rve, DDE_Tnp_1_2, Y1_Tnp, HTH_28, YqaJ, TnpW, Tn916-Xis, HTH_Tnp_ISL3, rve_2, Mo…	29	40
UBA11774 sp003507655	rve, DUF772, DNA_processg_A, IstB_IS21, RecO_C, NTP_transf_3, RuvX, Relaxase, RecU, RecA, Sua5_yciO_yrdC, Phage_int_SAM_3, Phage_integrase, 5_3_exonuc_N, PDDEXK_2, Recombinase	Phage_integrase, PEP-utilizers, RuvX, PDDEXK_2, Recombinase, DNA_processg_A, NTP_transf_3, RecA, IstB_IS21, DDE_Tnp_1, Relaxase, 5_3_exonuc_N, DDE_Tnp_IS66, Sua5_yciO_yrdC, TnpV, Resolvase, DDE_Tnp_IS66_C, RecO_C, Tn7_Tnp_TnsA_N, RecU, Transposase_mut, DUF772, MobA_MobL, Tn916-Xis, rve, DDE_Tnp_ISL3, TpcC, HTH_7, RecO_N, Phage_int_SAM_1, Zn_ribbon_recom, MobC, rve_3, DEDD_Tnp_IS110, DDE_Tnp_1_6, …	16	49
UBA1191 sp900549125	DDE_Tnp_ISL3, Transposase_mut, Phage_int_SAM_1, DEDD_Tnp_IS110, DNA_processg_A, PEP-utilizers, Transposase_20, rve, Recombinase, Relaxase, Phage_integrase, IstB_IS21, Phage_int_SAM_3, MobA_MobL, Resolvase, Sua5_yciO_yrdC, NTP_transf_3, RecA, TnpB_IS66, PDDEXK_2, 5_3_exonuc_N	5_3_exonuc_N, Phage_int_SAM_1, DDE_Tnp_ISL3, Resolvase, PEP-utilizers, rve, Phage_integrase, NTP_transf_3, DNA_processg_A, PDDEXK_2, Y1_Tnp, RecO_C, RecA, rve_3, Mob_Pre, TnpV, Phage_int_SAM_3, RuvX, Sua5_yciO_yrdC, IstB_IS21, HTH_28, Transposase_mut, MobA_MobL, Relaxase, Recombinase, MobL, HTH_7, Zn_ribbon_recom, DDE_Tnp_IS66, TnpB_IS66, Tn916-Xis, DEDD_Tnp_IS110, HTH_Tnp_1, RecO_N, Integrase_DN…	21	42
UBA1394 sp900538575	YqgF, RecO_C, Zn_ribbon_recom, Phage_int_SAM_5, Recombinase, MobL, NTP_transf_3, Phage_integrase, Mob_Pre, rve_2, Resolvase, MobC, Relaxase, Phage_int_SAM_1, PEP-utilizers, IstB_IS21, RecA, TnpB_IS66, DNA_processg_A, YqaJ, 5_3_exonuc_N, RuvX, TnpV, Sua5_yciO_yrdC, PDDEXK_2, rve	rve, Transposase_20, HTH_Tnp_1, DEDD_Tnp_IS110, NTP_transf_3, RecA, IstB_IS21, Resolvase, PEP-utilizers, 5_3_exonuc_N, Transposase_mut, DDE_Tnp_1, Recombinase, rve_3, Relaxase, Y1_Tnp, DDE_Tnp_1_assoc, Phage_integrase, Zn_ribbon_recom, PDDEXK_2, MobL, RuvX, TnpV, Phage_int_SAM_3, Mob_Pre, Tn916-Xis, DNA_processg_A, RecO_C, YqaJ, MobC, MobA_MobL, TnpW, Sua5_yciO_yrdC, rve_2, Phage_int_SAM_1, Integ…	26	39
UBA1394 sp900554975	DDE_Tnp_1, Transposase_mut, rve, HTH_Tnp_1, Phage_integrase, Resolvase, RuvX, NTP_transf_3, Recombinase, DNA_processg_A, YqgF, PEP-utilizers, RecA, DDE_Tnp_IS66, RecO_C, MobC, Relaxase, IstB_IS21, Sua5_yciO_yrdC, Zn_ribbon_recom, 5_3_exonuc_N, MobL	DDE_Tnp_1, Resolvase, Transposase_mut, DEDD_Tnp_IS110, rve, HTH_Tnp_1, rve_3, Recombinase, DNA_processg_A, PEP-utilizers, IstB_IS21, 5_3_exonuc_N, Phage_int_SAM_3, Sua5_yciO_yrdC, NTP_transf_3, RecO_N, DDE_Tnp_IS66	22	17
UBA1691 sp900544375	IstB_IS21, RecA, Phage_integrase, Y1_Tnp, PEP-utilizers, HTH_Tnp_1, rve, DDE_Tnp_1_6, Zn_Tnp_IS1, NTP_transf_3, HTH_28, Recombinase, Sua5_yciO_yrdC, 5_3_exonuc_N, YqaJ, Transposase_mut, DNA_processg_A, MobC, Resolvase, Zn_ribbon_recom, Mob_Pre, RuvX, RecO_C, TnpV, Relaxase, TnpW	Y1_Tnp, PEP-utilizers, NTP_transf_3, Phage_integrase, IstB_IS21, TnpW, Recombinase, Phage_int_SAM_5, Resolvase, RuvX, RecO_C, Zn_Tnp_IS1, rve, DNA_processg_A, RecA, 5_3_exonuc_N, Tn916-Xis, Sua5_yciO_yrdC, DDE_Tnp_ISL3, MobC, Phage_int_SAM_3, MobL, DDE_Tnp_1_6	26	23
UBA5446 sp900545405	Phage_integrase, RuvX, NTP_transf_3, RecA, rve, Mob_synth_C	IstB_IS21, RuvX, DNA_processg_A, Recombinase, RecO_N, RecO_C, Phage_integrase, Sua5_yciO_yrdC, NTP_transf_3, RecA	6	10
UBA644 sp900547165	Phage_integrase, Resolvase, rve, 5_3_exonuc_N, TnpV, NTP_transf_3, RecA, DNA_processg_A, IstB_IS21, RuvX, Transposase_20	RecA, Sua5_yciO_yrdC, NTP_transf_3, RuvX, DNA_processg_A, rve, IstB_IS21, PEP-utilizers, Phage_integrase, 5_3_exonuc_N, RecO_C, Resolvase, rve_2, Recombinase, RecO_N, Phage_int_SAM_3, TnpV, Phage_int_SAM_1, Relaxase, MobC, DDE_Tnp_IS66, Zn_ribbon_recom, MobL, rve_3, Y1_Tnp, DEDD_Tnp_IS110, Transposase_20	11	27
UBA7173 sp900546835	Phage_int_SAM_5, DDE_Tnp_1_assoc, DDE_Tnp_ISL3, YqaJ, Relaxase, MobC, Phage_integrase, NTP_transf_3, Sua5_yciO_yrdC, RuvX, 5_3_exonuc_N, IstB_IS21, PEP-utilizers, DDE_Tnp_1, RecO_C, Resolvase	5_3_exonuc_N, Phage_int_SAM_5, Sua5_yciO_yrdC, DDE_Tnp_1, NTP_transf_3, RuvX, DNA_processg_A, RecO_C, Phage_integrase, Y1_Tnp, rve, Relaxase, PEP-utilizers, RecA, MobC, Phage_int_SAM_1, DDE_Tnp_1_assoc, IstB_IS21, DDE_Tnp_ISL3, DDE_Tnp_IS1595, Transposon_TraM, CtnDOT_TraJ, TraO, Mob_Pre	16	24
UBA737 sp900549755	Phage_integrase, Transposase_mut, RecA, Tn916-Xis, RuvX, NTP_transf_3, Resolvase, Sua5_yciO_yrdC, IstB_IS21, 5_3_exonuc_N, PEP-utilizers, RecO_C, rve, DUF772, DDE_Tnp_IS240, Recombinase, YqaJ, Relaxase, TnpV, LZ_Tnp_IS481, MobL, DNA_processg_A, MobC, DDE_Tnp_1_6, Zn_ribbon_recom, PDDEXK_2, RecO_N, Phage_int_SAM_4, Phage_int_SAM_3, HTH_Tnp_ISL3, Y1_Tnp, DDE_Tnp_1, zf-ISL3, DDE_Tnp_ISL3	Resolvase, rve, 5_3_exonuc_N, DDE_Tnp_1_6, IstB_IS21, Phage_int_SAM_1, Phage_integrase, Transposase_mut, DDE_Tnp_1_2, LZ_Tnp_IS481, DDE_Tnp_1, NTP_transf_3, Tn916-Xis, Phage_int_SAM_3, DUF772, Y1_Tnp, Sua5_yciO_yrdC, DEDD_Tnp_IS110, PDDEXK_2, Recombinase, Zn_ribbon_recom, RuvX, MobL, RecA, Relaxase, RecO_C, DNA_processg_A, YqaJ, TnpV, PEP-utilizers, rve_2, HTH_Tnp_1, MobC, RecO_N, HTH_28, DDE_Tnp…	34	38
UMGS1071 sp900541905	PEP-utilizers, Resolvase, DNA_processg_A, Relaxase, Zn_ribbon_recom, Phage_integrase, NTP_transf_3, RuvX, RecA, YqgF, MobC, 5_3_exonuc_N, IstB_IS21, RecO_C, Sua5_yciO_yrdC, TnpW	YqgF, Phage_integrase, NTP_transf_3, Phage_int_SAM_1, Resolvase, PEP-utilizers, Sua5_yciO_yrdC, rve, IstB_IS21, RecO_C	16	10
UMGS1071 sp900542375	Mob_Pre, PEP-utilizers, NTP_transf_3, Resolvase, Phage_integrase, RuvX, Sua5_yciO_yrdC, DNA_processg_A, YqgF, RecO_C, IstB_IS21, Phage_int_SAM_1, 5_3_exonuc_N, TnpV, RecA, TnpW, Recombinase, Relaxase, Phage_int_SAM_3, RecO_N, Zn_ribbon_recom	Mob_Pre, Relaxase, YqgF, 5_3_exonuc_N, Phage_integrase, RecO_C, DNA_processg_A, Sua5_yciO_yrdC, Resolvase, TnpW, IstB_IS21, PEP-utilizers, NTP_transf_3, RuvX, RecA, TnpV, Zn_ribbon_recom, Phage_int_SAM_1, Phage_int_SAM_3, RecO_N, Phage_int_SAM_4, Recombinase, Y1_Tnp	21	23
UMGS1375 sp900066615	NTP_transf_3, RecA, Transposase_31, YqaJ, Phage_integrase, Resolvase, 5_3_exonuc_N, RecO_C, PEP-utilizers, Sua5_yciO_yrdC, OrfB_Zn_ribbon, Mob_synth_C, RuvX, RecU, Transposase_mut, HTH_7, TnpB_IS66, OrfB_IS605, DNA_processg_A, LZ_Tnp_IS66, Recombinase, IstB_IS21, Y1_Tnp, rve, DDE_Tnp_IS66, Integrase_DNA, Tn916-Xis, Phage_int_SAM_4, Transposase_20, RecO_N, HTH_OrfB_IS605, Phage_int_SAM_3, Phage_in…	YqaJ, Transposase_31, RecU, Sua5_yciO_yrdC, Resolvase, DDE_Tnp_IS240, RuvX, Phage_integrase, IstB_IS21, 5_3_exonuc_N, DNA_processg_A, Recombinase, RecA, HTH_OrfB_IS605, Y1_Tnp, RecO_C, Mob_synth_C, NTP_transf_3, TnpV, OrfB_Zn_ribbon, rve_3, OrfB_IS605, RecO_N, Transposase_mut, PEP-utilizers, Tn916-Xis, MobA_MobL, DEDD_Tnp_IS110, Integrase_DNA, HTH_Tnp_1, DDE_Tnp_IS66, DDE_Tnp_1, Relaxase, MobC, P…	42	60
UMGS1375 sp900551235	RuvX, Phage_integrase, IstB_IS21, PEP-utilizers, NTP_transf_3, Transposase_31, Resolvase, DNA_processg_A, DEDD_Tnp_IS110, RecA, Recombinase, Y1_Tnp, Sua5_yciO_yrdC, DDE_Tnp_1_6	rve_3, NTP_transf_3, PEP-utilizers, Sua5_yciO_yrdC, IstB_IS21, Phage_integrase, OrfB_Zn_ribbon, Y1_Tnp, DDE_Tnp_1, Recombinase, DDE_Tnp_ISL3, zf-ISL3, Transposase_31, MobC, Relaxase, RecU, RecA, HTH_7, RecO_C, Resolvase, Mob_synth_C, DDE_Tnp_IS240, Phage_int_SAM_3, RuvX, DNA_processg_A, 5_3_exonuc_N, DEDD_Tnp_IS110	14	27
UMGS1537 sp900543695	NTP_transf_3, Phage_integrase, RecA, Recombinase, Phage_int_SAM_3, RuvX, TnpV, Resolvase, DNA_processg_A, MobA_MobL, Zn_ribbon_recom, MobL, Sua5_yciO_yrdC, PEP-utilizers, rve_3, IstB_IS21	DEDD_Tnp_IS110, Resolvase, rve, Phage_integrase, NTP_transf_3, Transposase_20, TnpV, IstB_IS21, RecA, Recombinase, Transposase_mut, Zn_ribbon_recom, HTH_Tnp_1, PEP-utilizers, RecO_N, HTH_28, 5_3_exonuc_N, Phage_int_SAM_1, RuvX, Sua5_yciO_yrdC	16	20
UMGS1600 sp900553315	NTP_transf_3, RecO_C, Sua5_yciO_yrdC, Resolvase, DNA_processg_A, 5_3_exonuc_N, PEP-utilizers, Mob_Pre, DDE_Tnp_1_2, IstB_IS21, RecA, OrfB_Zn_ribbon, Zn_ribbon_recom, TnpV	MobB, RecA, DDE_Tnp_IS1595, NTP_transf_3, RuvX, Sua5_yciO_yrdC, IstB_IS21, Recombinase, 5_3_exonuc_N, DEDD_Tnp_IS110	14	10
UMGS1975 sp900546685	Resolvase, NTP_transf_3, Sua5_yciO_yrdC, DNA_processg_A, RecA, Phage_integrase, IstB_IS21, Phage_int_SAM_3, YqaJ, RuvX, PEP-utilizers, RecO_C, Phage_int_SAM_4	Resolvase, 5_3_exonuc_N, NTP_transf_3, Phage_integrase, HTH_Tnp_1_2, TnpV, Phage_int_SAM_3, Sua5_yciO_yrdC, DNA_processg_A, RecA, PEP-utilizers, IstB_IS21, YqaJ, Recombinase, RuvX, RecO_C, Mob_Pre	13	17
UMGS403 sp900540275	Recombinase, Relaxase, NTP_transf_3, RecA, rve, IstB_IS21, TnpW, Resolvase, DEDD_Tnp_IS110, Sua5_yciO_yrdC, Phage_integrase, TnpV, Y1_Tnp, Mob_Pre, DNA_processg_A, RecO_C, RuvX, PEP-utilizers, 5_3_exonuc_N	IstB_IS21, NTP_transf_3, Phage_integrase, DEDD_Tnp_IS110, DDE_Tnp_ISL3, RecO_C, RecA, Resolvase, Mu-transpos_C, Recombinase, PEP-utilizers, 5_3_exonuc_N, RuvX, rve, Y1_Tnp, Phage_int_SAM_5, Mob_Pre, TnpV, DNA_processg_A, Relaxase, MobC, DDE_Tnp_1_4, Transposase_20, Sua5_yciO_yrdC, Zn_ribbon_recom	19	25
UMGS743 sp900545085	5_3_exonuc_N, NTP_transf_3, RecA, RecO_C, IstB_IS21	NTP_transf_3, DNA_processg_A, Resolvase, IstB_IS21, PEP-utilizers, RecO_C, Y1_Tnp, MobA_MobL, TnpV, RuvX, Sua5_yciO_yrdC, Recombinase, Relaxase, Phage_integrase, Mob_Pre, 5_3_exonuc_N, HTH_OrfB_IS605, rve, RecA, OrfB_Zn_ribbon, Mob_synth_C, TnpW, MobC, Zn_ribbon_recom, zf-ISL3, Tn916-Xis	5	26
UMGS856 sp900546265	Phage_integrase, Y1_Tnp, NTP_transf_3, Resolvase, Phage_int_SAM_1, IstB_IS21, DEDD_Tnp_IS110, DNA_processg_A, PEP-utilizers, RuvX, 5_3_exonuc_N, Relaxase, RecA, RecO_C, MobL, Phage_int_SAM_4, Tn916-Xis, YqaJ, DDE_Tnp_ISL3, HTH_Tnp_ISL3, TnpW, Recombinase, Sua5_yciO_yrdC, HTH_Tnp_1_2	PEP-utilizers, Resolvase, RecO_C, 5_3_exonuc_N, Y1_Tnp, DEDD_Tnp_IS110, NTP_transf_3, Zn_ribbon_recom, RecA, Recombinase, IstB_IS21, Sua5_yciO_yrdC, DNA_processg_A	24	13
Zag1 sp001765415	DNA_processg_A, NTP_transf_3, Phage_integrase, 5_3_exonuc_N, Y1_Tnp, Mu-transpos_C, PEP-utilizers, Resolvase, RecO_N, IstB_IS21, RuvX, RecA, Phage_int_SAM_3, Sua5_yciO_yrdC	NTP_transf_3, PEP-utilizers, Sua5_yciO_yrdC, RecA, RuvX, DNA_processg_A, Y1_Tnp, Phage_integrase, Mu-transpos_C, RecO_N, IstB_IS21, 5_3_exonuc_N, Resolvase, Recombinase, DEDD_Tnp_IS110	14	15
Zag111 sp002102825	Resolvase, Mu-transpos_C, RecO_N, NTP_transf_3, Phage_integrase, 5_3_exonuc_N, RecA, Sua5_yciO_yrdC, DNA_processg_A, PEP-utilizers, IstB_IS21, DDE_Tnp_ISL3, RuvX	DNA_processg_A, Resolvase, RuvX, NTP_transf_3, RecA, RecO_N, Sua5_yciO_yrdC, Phage_integrase, Mu-transpos_C, Phage_int_SAM_3, IstB_IS21, PEP-utilizers, 5_3_exonuc_N	13	13
