# Supplementary material for: Differential responses of the gut microbiome and resistome to antibiotic exposures in infants and adults
Source: Nat Commun. 2023 Dec 22;14:8526. doi: 10.1038/s41467-023-44289-6 (PMC10746713; doi:10.1038/s41467-023-44289-6)
Supplement: Supplementary file 8 — Dataset 5 [file 41467_2023_44289_MOESM8_ESM.xlsx]

## Sheet: Species
Supplementary Dataset 5.The shared and unique gut ARG characterization by adults and infants in six aspects.
Species carrying ARGs in infant gut	Species carrying ARGs in adult gut	Overlapped Species carrying ARGs in both guts
51-20 sp001917175	51-20 sp001917175	Yes
Acetatifactor sp900066365		No
Acidaminococcus intestini		No
Acutalibacter sp000435395		No
Aeromonas caviae		No
Agathobacter faecis	Agathobacter faecis	Yes
Agathobacter rectalis	Agathobacter rectalis	Yes
Agathobacter sp900550845		No
Agathobaculum butyriciproducens		No
Akkermansia muciniphila	Akkermansia muciniphila	Yes
Alistipes finegoldii	Alistipes finegoldii	Yes
Alistipes ihumii	Alistipes ihumii	Yes
Alistipes obesi		No
Alistipes onderdonkii	Alistipes onderdonkii	Yes
Alistipes putredinis	Alistipes putredinis	Yes
Alistipes senegalensis	Alistipes senegalensis	Yes
Alistipes shahii	Alistipes shahii	Yes
Alistipes sp006542685		No
Alistipes sp900541585		No
Alistipes timonensis	Alistipes timonensis	Yes
Anaeroglobus massiliensis		No
Anaeroglobus micronuciformis		No
Anaerostipes hadrus		No
Anaerostipes sp000508985	Anaerostipes sp000508985	Yes
Anaerotignum sp000436415		No
Anaerotignum sp001304995		No
Bacteroides caccae	Bacteroides caccae	Yes
Bacteroides cellulosilyticus	Bacteroides cellulosilyticus	Yes
Bacteroides clarus	Bacteroides clarus	Yes
Bacteroides eggerthii	Bacteroides eggerthii	Yes
Bacteroides faecis	Bacteroides faecis	Yes
Bacteroides finegoldii	Bacteroides finegoldii	Yes
Bacteroides fragilis	Bacteroides fragilis	Yes
Bacteroides intestinalis	Bacteroides intestinalis	Yes
Bacteroides nordii	Bacteroides nordii	Yes
Bacteroides ovatus	Bacteroides ovatus	Yes
Bacteroides salyersiae	Bacteroides salyersiae	Yes
Bacteroides sp003463205	Bacteroides sp003463205	Yes
Bacteroides sp003545565		No
Bacteroides stercoris	Bacteroides stercoris	Yes
Bacteroides thetaiotaomicron	Bacteroides thetaiotaomicron	Yes
Bacteroides uniformis	Bacteroides uniformis	Yes
Bacteroides xylanisolvens	Bacteroides xylanisolvens	Yes
Barnesiella intestinihominis	Barnesiella intestinihominis	Yes
Bifidobacterium adolescentis	Bifidobacterium adolescentis	Yes
Bifidobacterium animalis	Bifidobacterium animalis	Yes
Bifidobacterium bifidum	Bifidobacterium bifidum	Yes
Bifidobacterium breve		No
Bifidobacterium catenulatum	Bifidobacterium catenulatum	Yes
Bifidobacterium dentium	Bifidobacterium dentium	Yes
Bifidobacterium globosum		No
Bifidobacterium infantis		No
Bifidobacterium longum	Bifidobacterium longum	Yes
Bilophila wadsworthia	Bilophila wadsworthia	Yes
Blautia coccoides		No
Blautia sp000432195		No
Blautia sp001304935		No
Blautia sp900066165		No
Blautia sp900066335		No
Blautia wexlerae		No
Butyricimonas faecalis	Butyricimonas faecalis	Yes
Butyricimonas faecihominis	Butyricimonas faecihominis	Yes
CAG-110 sp003525905	CAG-110 sp003525905	Yes
CAG-115 sp003531585	CAG-115 sp003531585	Yes
CAG-145 sp000435715		No
CAG-180 sp000432435	CAG-180 sp000432435	Yes
CAG-267 sp001917135	CAG-267 sp001917135	Yes
CAG-269 sp001916055		No
CAG-269 sp003525075		No
CAG-269 sp900553985		No
CAG-274 sp000432155		No
CAG-306 sp000980375		No
CAG-354 sp900552655		No
CAG-45 sp000438375	CAG-45 sp000438375	Yes
CAG-45 sp900066395		No
CAG-495 sp000432275	CAG-495 sp000432275	Yes
CAG-495 sp000436375	CAG-495 sp000436375	Yes
CAG-495 sp001917125	CAG-495 sp001917125	Yes
CAG-83 sp000431575	CAG-83 sp000431575	Yes
CAG-83 sp000435555	CAG-83 sp000435555	Yes
CAG-83 sp001916855	CAG-83 sp001916855	Yes
CAG-83 sp900545585	CAG-83 sp900545585	Yes
CAG-83 sp900547745	CAG-83 sp900547745	Yes
CAG-882 sp003486385	CAG-882 sp003486385	Yes
CAG-964 sp000435335		No
Campylobacter concisus_T		No
Citrobacter amalonaticus		No
Citrobacter braakii	Citrobacter braakii	Yes
Citrobacter farmeri		No
Citrobacter freundii		No
Citrobacter gillenii		No
Citrobacter koseri	Citrobacter koseri	Yes
Citrobacter murliniae		No
Citrobacter portucalensis		No
Citrobacter werkmanii		No
Citrobacter youngae		No
Clostridioides difficile		No
Clostridium baratii		No
Clostridium butyricum		No
Clostridium jeddahense		No
Clostridium neonatale		No
Clostridium perfringens		No
Clostridium sp000435835		No
Clostridium sp003024715	Clostridium sp003024715	Yes
Clostridium sp900540255		No
Clostridium symbiosum		No
Clostridium ventriculi		No
Clostridium_X cadaveris		No
Coprobacter fastidiosus	Coprobacter fastidiosus	Yes
Coprobacter secundus	Coprobacter secundus	Yes
Desulfovibrio desulfuricans	Desulfovibrio desulfuricans	Yes
Desulfovibrio fairfieldensis		No
Desulfovibrio piger	Desulfovibrio piger	Yes
Dialister invisus	Dialister invisus	Yes
Dialister sp900541485		No
Eggerthella lenta	Eggerthella lenta	Yes
Eisenbergiella massiliensis		No
Eisenbergiella sp003478085		No
Eisenbergiella sp900544445		No
Eisenbergiella tayi	Eisenbergiella tayi	Yes
Enterobacter cloacae		No
Enterobacter himalayensis		No
Enterocloster aldenensis		No
Enterocloster bolteae		No
Enterocloster clostridioformis		No
Enterocloster sp000155435		No
Enterocloster sp900538485		No
Enterococcus casseliflavus		No
Enterococcus faecalis	Enterococcus faecalis	Yes
Enterococcus faecium		No
Enterococcus gallinarum		No
Erysipelatoclostridium ramosum		No
Erysipelatoclostridium sp000508865		No
Erysipelatoclostridium sp000752095		No
Erysipelatoclostridium spiroforme		No
Escherichia albertii		No
Escherichia coli	Escherichia coli	Yes
Escherichia dysenteriae	Escherichia dysenteriae	Yes
Escherichia flexneri	Escherichia flexneri	Yes
Escherichia marmotae	Escherichia marmotae	Yes
Escherichia sp000208585		No
Eubacterium sp000432355		No
Eubacterium sp000433975		No
Eubacterium sp003491505		No
Eubacterium_I ramulus	Eubacterium_I ramulus	Yes
Evtepia gabavorous	Evtepia gabavorous	Yes
Faecalibacterium prausnitzii	Faecalibacterium prausnitzii	Yes
Faecalimonas nexilis		No
Faecalimonas sp900550975		No
Flavonifractor plautii	Flavonifractor plautii	Yes
Fusobacterium sp900554355		No
GCA-900066135 sp900543575	GCA-900066135 sp900543575	Yes
Gemmiger formicilis	Gemmiger formicilis	Yes
Haemophilus pittmaniae		No
Haemophilus sp002998595		No
Haemophilus sputorum		No
Hungatella sp000526575		No
Hungatella sp005845265		No
Intestinibacter bartlettii	Intestinibacter bartlettii	Yes
Intestinimonas butyriciproducens		No
Klebsiella grimontii		No
Klebsiella michiganensis		No
Klebsiella oxytoca		No
Klebsiella pneumoniae	Klebsiella pneumoniae	Yes
Klebsiella quasipneumoniae		No
Klebsiella variicola		No
Lachnospira eligens		No
Lachnospira rogosae		No
Lachnospira sp000437735		No
Lachnospira sp003537285		No
Longicatena innocuum		No
Mediterraneibacter faecis		No
Mediterraneibacter lactaris	Mediterraneibacter lactaris	Yes
Mediterraneibacter torques	Mediterraneibacter torques	Yes
Megamonas funiformis	Megamonas funiformis	Yes
Megasphaera sp001546855		No
Mitsuokella multacida	Mitsuokella multacida	Yes
Morganella morganii		No
Muribaculum sp001701195		No
Odoribacter splanchnicus	Odoribacter splanchnicus	Yes
Oscillibacter sp001916835		No
Oscillibacter welbionis		No
Parabacteroides distasonis	Parabacteroides distasonis	Yes
Parabacteroides goldsteinii	Parabacteroides goldsteinii	Yes
Parabacteroides johnsonii	Parabacteroides johnsonii	Yes
Parabacteroides sp000436495	Parabacteroides sp000436495	Yes
Parabacteroides sp900541965		No
Paraprevotella clara	Paraprevotella clara	Yes
Parasutterella excrementihominis	Parasutterella excrementihominis	Yes
Parasutterella sp000980495	Parasutterella sp000980495	Yes
Phascolarctobacterium faecium	Phascolarctobacterium faecium	Yes
Phocaeicola coprocola	Phocaeicola coprocola	Yes
Phocaeicola coprophilus	Phocaeicola coprophilus	Yes
Phocaeicola dorei	Phocaeicola dorei	Yes
Phocaeicola massiliensis		No
Phocaeicola mediterraneensis		No
Phocaeicola plebeius	Phocaeicola plebeius	Yes
Phocaeicola sp000432735	Phocaeicola sp000432735	Yes
Phocaeicola sp900542985		No
Phocaeicola sp900544075		No
Phocaeicola sp900546645		No
Phocaeicola vulgatus	Phocaeicola vulgatus	Yes
Phytobacter diazotrophicus		No
Phytobacter massiliensis		No
Prevotella buccae		No
Prevotella copri	Prevotella copri	Yes
Prevotella sp001275135		No
Proteus mirabilis	Proteus mirabilis	Yes
Proteus sp003144375		No
Proteus sp003144505		No
Proteus terrae		No
Proteus vulgaris		No
Romboutsia timonensis	Romboutsia timonensis	Yes
Roseburia intestinalis		No
Roseburia inulinivorans		No
Rubneribacter badeniensis		No
Ruminococcus bicirculans	Ruminococcus bicirculans	Yes
Ruminococcus bromii	Ruminococcus bromii	Yes
Ruminococcus gnavus		No
Ruminococcus sp003526955	Ruminococcus sp003526955	Yes
Ruminococcus sp900549945		No
Ruthenibacterium lactatiformans	Ruthenibacterium lactatiformans	Yes
Salmonella enterica		No
Sellimonas intestinalis	Sellimonas intestinalis	Yes
Senegalimassilia anaerobia	Senegalimassilia anaerobia	Yes
Staphylococcus epidermidis		No
Streptococcus lutetiensis		No
Streptococcus sp000448565		No
Streptococcus sp001556435		No
UBA737 sp900549755	UBA737 sp900549755	Yes
UBA9414 sp003458885		No
UMGS1441 sp900543365		No
UMGS403 sp900540275		No
UMGS416 sp900542005		No
Veillonella seminalis		No
Victivallis sp002998355		No
Zag1 sp001765415	Zag1 sp001765415	Yes
Zag111 sp002102825	Zag111 sp002102825	Yes
	Acinetobacter johnsonii	No
	Alcaligenes faecalis	No
	Alistipes communis	No
	Alistipes dispar	No
	Alistipes indistinctus	No
	Alistipes sp000434235	No
	Alistipes sp900544265	No
	Anaerobutyricum hallii	No
	Anaerotignum faecicola	No
	Angelakisella sp900547385	No
	Bacteroides rodentium	No
	Bacteroides sp900066265	No
	Bacteroides sp900552405	No
	Barnesiella sp002159975	No
	Bifidobacterium angulatum	No
	Bifidobacterium pseudocatenulatum	No
	Bifidobacterium ruminantium	No
	Bilophila sp902373525	No
	Blautia faecis	No
	Blautia massiliensis	No
	Blautia sp900548245	No
	Butyricimonas paravirosa	No
	Butyricimonas virosa	No
	Caecibacter massiliensis	No
	CAG-103 sp000432375	No
	CAG-103 sp900543625	No
	CAG-103 sp900757655	No
	CAG-110 sp000435995	No
	CAG-1193 sp000436255	No
	CAG-127 sp900319515	No
	CAG-170 sp003516765	No
	CAG-177 sp003514385	No
	CAG-217 sp000436335	No
	CAG-245 sp000435175	No
	CAG-267 sp900551865	No
	CAG-269 sp900555615	No
	CAG-273 sp000437855	No
	CAG-273 sp003507395	No
	CAG-273 sp003534295	No
	CAG-274 sp900545305	No
	CAG-279 sp000437795	No
	CAG-302 sp001916775	No
	CAG-302 sp900543825	No
	CAG-312 sp000438015	No
	CAG-312 sp001917305	No
	CAG-312 sp900545705	No
	CAG-313 sp003539625	No
	CAG-354 sp001915925	No
	CAG-411 sp000437275	No
	CAG-417 sp000432835	No
	CAG-451 sp000438295	No
	CAG-460 sp900544625	No
	CAG-462 sp003489705	No
	CAG-465 sp000433755	No
	CAG-488 sp000434055	No
	CAG-533 sp000434495	No
	CAG-533 sp004563275	No
	CAG-533 sp900551105	No
	CAG-533 sp900553855	No
	CAG-557 sp000435275	No
	CAG-710 sp000432595	No
	CAG-83 sp000435975	No
	CAG-83 sp003487665	No
	CAG-83 sp900550585	No
	CAG-83 sp900552475	No
	CAG-873 sp900548975	No
	CAG-877 sp000433455	No
	Clostridium saudiense	No
	Clostridium sp001916075	No
	Collinsella sp900541145	No
	Collinsella sp900544755	No
	Coprobacillus cateniformis	No
	Coprococcus eutactus	No
	Coprococcus sp900066115	No
	Desulfovibrio sp002159665	No
	Desulfovibrio sp900319575	No
	Desulfovibrio sp900556755	No
	Dialister succinatiphilus	No
	Dysosmobacter welbionis	No
	Eisenbergiella sp900066775	No
	Enterobacter hormaechei	No
	Enterobacter ludwigii	No
	Enterocloster sp000431375	No
	Enterocloster sp005845215	No
	Enterococcus durans	No
	Enterococcus lactis	No
	ER4 sp000765235	No
	Eubacterium sp000431535	No
	Eubacterium sp000434995	No
	Eubacterium sp900539845	No
	Eubacterium ventriosum	No
	Evtepia sp004556345	No
	Evtepia sp900546255	No
	Faecalibacillus faecis	No
	Faecalibacillus intestinalis	No
	Faecalibacterium sp900539945	No
	Faecalimonas phoceensis	No
	Firm-11 sp900548145	No
	Firm-11 sp900553905	No
	Gemmiger qucibialis	No
	Gemmiger sp900540775	No
	Haemophilus parainfluenzae	No
	Hafnia alvei	No
	HGM11501 sp900766735	No
	HGM11507 sp900761005	No
	Holdemanella sp002299315	No
	Lactococcus lactis	No
	Lawsonibacter asaccharolyticus	No
	Lawsonibacter sp900545895	No
	Ligilactobacillus ruminis	No
	Massilicoli timonensis	No
	Megasphaera elsdenii	No
	Megasphaera sp002319965	No
	Mitsuokella jalaludinii	No
	Muribaculum sp002492595	No
	Muricomes sp000509105	No
	NK3B98 sp900545815	No
	Oxalobacter formigenes	No
	Parabacteroides merdae	No
	Paramuribaculum sp000431155	No
	PeH17 sp000435055	No
	Phascolarctobacterium succinatutens	No
	Phocaeicola barnesiae	No
	Phocaeicola salanitronis	No
	Phocaeicola sp002493165	No
	Phocaeicola sp900554435	No
	Prevotella lascolaii	No
	Prevotella rara	No
	Prevotella sp000436695	No
	Prevotella sp002251385	No
	Prevotella sp003447235	No
	Prevotella stercorea	No
	Prevotellamassilia sp000437675	No
	Pseudocitrobacter faecalis	No
	Pseudoflavonifractor sp014287675	No
	Pseudomonas aeruginosa	No
	RC9 sp900546925	No
	Rs-D84 sp900546185	No
	RUG115 sp900066395	No
	Ruminiclostridium siraeum	No
	Ruminococcus callidus	No
	Ruminococcus sp003011855	No
	Ruthenibacterium sp900546885	No
	Ruthenibacterium sp900759375	No
	SFEL01 sp004557245	No
	Streptococcus salivarius	No
	Sutterella wadsworthensis	No
	Terrisporobacter sp900557165	No
	TF01-11 sp003529475	No
	Tidjanibacter inops	No
	UBA11471 sp000434215	No
	UBA11524 sp000437595	No
	UBA1409 sp900553675	No
	UBA1417 sp003531055	No
	UBA1822 sp900545365	No
	UBA644 sp002299265	No
	UBA644 sp900547165	No
	UBA7102 sp900760085	No
	UBA7160 sp902363665	No
	UBA7173 sp900540205	No
	UBA737 sp900549055	No
	UBA738 sp003522945	No
	UMGS1338 sp900550805	No
	UMGS1781 sp900553695	No
	UMGS874 sp900546315	No
	UMGS911 sp900545935	No
	V9D3004 sp900760345	No
	Zag1 sp000437435	No

## Sheet: ARGs
ARGs in infant gut	ARGs in adult gut	Overlapped ARGs in both guts
AAC(2')-IIa		No
AAC(3)-IIa		No
AAC(3)-IIc		No
AAC(3)-IId	AAC(3)-IId	Yes
AAC(3)-IIe		No
AAC(3)-IV		No
AAC(6')-Ib-cr	AAC(6')-Ib-cr	Yes
AAC(6')-Ie-APH(2'')-Ia	AAC(6')-Ie-APH(2'')-Ia	Yes
AAC(6')-Ii	AAC(6')-Ii	Yes
AAC(6')-Im	AAC(6')-Im	Yes
AAC(6')-Iy		No
aad(6)	aad(6)	Yes
aadA	aadA	Yes
aadA13	aadA13	Yes
aadA15	aadA15	Yes
aadA2	aadA2	Yes
aadA24	aadA24	Yes
aadA3		No
aadA5	aadA5	Yes
aadA6		No
aadA9		No
aadS	aadS	Yes
ACI-1	ACI-1	Yes
acrB	acrB	Yes
acrD	acrD	Yes
AcrE	AcrE	Yes
AcrF	AcrF	Yes
AcrS	AcrS	Yes
ACT-1		No
ACT-17		No
ACT-18		No
ACT-23		No
ACT-24	ACT-24	Yes
ACT-25		No
ACT-36		No
ACT-38		No
ACT-8		No
adeF	adeF	Yes
ANT(2'')-Ia		No
ANT(3'')-IIa	ANT(3'')-IIa	Yes
ANT(6)-Ia	ANT(6)-Ia	Yes
ANT(6)-Ib	ANT(6)-Ib	Yes
APH(2'')-If	APH(2'')-If	Yes
APH(2'')-IIa	APH(2'')-IIa	Yes
APH(3')-Ia		No
APH(3'')-Ib	APH(3'')-Ib	Yes
APH(3')-IIa		No
APH(3')-IIIa	APH(3')-IIIa	Yes
APH(3')-VIIa		No
APH(4)-Ia		No
APH(6)-Ic		No
APH(6)-Id	APH(6)-Id	Yes
apmA		No
bacA	bacA	Yes
baeR	baeR	Yes
baeS	baeS	Yes
Bifidobacterium adolescentis rpoB mutants conferring resistance to rifampicin	Bifidobacterium adolescentis rpoB mutants conferring resistance to rifampicin	Yes
Bifidobacterium ileS conferring resistance to mupirocin		No
Campylobacter coli chloramphenicol acetyltransferase	Campylobacter coli chloramphenicol acetyltransferase	Yes
Campylobacter jejuni gyrA conferring resistance to fluoroquinolones		No
CARB-3		No
catA4		No
catB3	catB3	Yes
catI	catI	Yes
catII		No
catII from Escherichia coli K-12		No
catP	catP	Yes
catQ		No
catS	catS	Yes
CblA-1	CblA-1	Yes
CcrA	CcrA	Yes
cdeA		No
cepA	cepA	Yes
cfr(B)		No
CfxA	CfxA	Yes
CfxA2	CfxA2	Yes
CfxA3	CfxA3	Yes
CfxA4	CfxA4	Yes
CfxA5	CfxA5	Yes
CfxA6	CfxA6	Yes
CKO-1	CKO-1	Yes
clcD		No
Clostridioides difficile gyrB conferring resistance to fluoroquinolone		No
Clostridium perfringens mprF		No
cmlA1	cmlA1	Yes
cmlA6		No
CMY-100		No
CMY-101		No
CMY-104		No
CMY-112		No
CMY-118		No
CMY-13		No
CMY-132	CMY-132	Yes
CMY-2		No
CMY-24		No
CMY-34		No
CMY-48		No
CMY-51		No
CMY-65		No
CMY-67		No
CMY-69		No
CMY-70	CMY-70	Yes
CMY-72		No
CMY-74		No
CMY-77		No
CMY-79		No
CMY-80		No
CMY-81		No
CMY-83	CMY-83	Yes
CMY-98		No
cpxA	cpxA	Yes
CRP	CRP	Yes
CTX-M-1		No
CTX-M-14		No
CTX-M-144		No
CTX-M-15	CTX-M-15	Yes
CTX-M-27		No
CTX-M-8		No
CTX-M-9		No
dfrA1	dfrA1	Yes
dfrA12	dfrA12	Yes
dfrA14	dfrA14	Yes
dfrA15		No
dfrA16		No
dfrA17	dfrA17	Yes
dfrA5		No
dfrA7	dfrA7	Yes
dfrA8	dfrA8	Yes
dfrC		No
dfrE	dfrE	Yes
dfrF	dfrF	Yes
dfrG		No
DHA-14		No
DHA-16		No
DHA-17		No
DHA-2		No
efmA		No
efrA	efrA	Yes
efrB	efrB	Yes
emeA	emeA	Yes
emrA	emrA	Yes
emrB	emrB	Yes
emrK	emrK	Yes
emrR	emrR	Yes
emrY	emrY	Yes
Enterococcus faecalis chloramphenicol acetyltransferase		No
eptA	eptA	Yes
EreD	EreD	Yes
Erm(35)	Erm(35)	Yes
Erm(49)	Erm(49)	Yes
ErmA		No
ErmB	ErmB	Yes
ErmC		No
ErmF	ErmF	Yes
ErmG	ErmG	Yes
ErmQ	ErmQ	Yes
ErmT	ErmT	Yes
ErmX	ErmX	Yes
Escherichia coli acrA	Escherichia coli acrA	Yes
Escherichia coli acrR with mutation conferring multidrug antibiotic resistance	Escherichia coli acrR with mutation conferring multidrug antibiotic resistance	Yes
Escherichia coli ampC beta-lactamase	Escherichia coli ampC beta-lactamase	Yes
Escherichia coli ampC1 beta-lactamase	Escherichia coli ampC1 beta-lactamase	Yes
Escherichia coli ampH beta-lactamase	Escherichia coli ampH beta-lactamase	Yes
Escherichia coli cyaA with mutation conferring resistance to fosfomycin	Escherichia coli cyaA with mutation conferring resistance to fosfomycin	Yes
Escherichia coli EF-Tu mutants conferring resistance to Pulvomycin	Escherichia coli EF-Tu mutants conferring resistance to Pulvomycin	Yes
Escherichia coli emrE	Escherichia coli emrE	Yes
Escherichia coli fabI mutations conferring resistance to isoniazid and triclosan		No
Escherichia coli GlpT with mutation conferring resistance to fosfomycin	Escherichia coli GlpT with mutation conferring resistance to fosfomycin	Yes
Escherichia coli gyrA conferring resistance to fluoroquinolones	Escherichia coli gyrA conferring resistance to fluoroquinolones	Yes
Escherichia coli marR mutant conferring antibiotic resistance	Escherichia coli marR mutant conferring antibiotic resistance	Yes
Escherichia coli mdfA	Escherichia coli mdfA	Yes
Escherichia coli parC conferring resistance to fluoroquinolone		No
Escherichia coli PtsI with mutation conferring resistance to fosfomycin	Escherichia coli PtsI with mutation conferring resistance to fosfomycin	Yes
Escherichia coli soxR with mutation conferring antibiotic resistance	Escherichia coli soxR with mutation conferring antibiotic resistance	Yes
Escherichia coli soxS with mutation conferring antibiotic resistance	Escherichia coli soxS with mutation conferring antibiotic resistance	Yes
Escherichia coli UhpT with mutation conferring resistance to fosfomycin	Escherichia coli UhpT with mutation conferring resistance to fosfomycin	Yes
evgA	evgA	Yes
evgS	evgS	Yes
FosA2	FosA2	Yes
FosA5	FosA5	Yes
FosA6	FosA6	Yes
FosA7	FosA7	Yes
fusB		No
gadW	gadW	Yes
gadX	gadX	Yes
golS		No
Haemophilus influenzae PBP3 conferring resistance to beta-lactam antibiotics	Haemophilus influenzae PBP3 conferring resistance to beta-lactam antibiotics	Yes
Haemophilus parainfluenzae gyrA conferring resistance to fluoroquinolones		No
hmrM		No
H-NS	H-NS	Yes
kdpE	kdpE	Yes
Klebsiella pneumoniae acrA	Klebsiella pneumoniae acrA	Yes
Klebsiella pneumoniae acrR with mutation conferring multidrug antibiotic resistance		No
Klebsiella pneumoniae KpnE	Klebsiella pneumoniae KpnE	Yes
Klebsiella pneumoniae KpnF	Klebsiella pneumoniae KpnF	Yes
Klebsiella pneumoniae KpnG	Klebsiella pneumoniae KpnG	Yes
Klebsiella pneumoniae KpnH	Klebsiella pneumoniae KpnH	Yes
Klebsiella pneumoniae OmpK37	Klebsiella pneumoniae OmpK37	Yes
LEN-16		No
LEN-17		No
LEN-2		No
LEN-22		No
LEN-37		No
LEN-9		No
LlmA 23S ribosomal RNA methyltransferase		No
lnuB	lnuB	Yes
lnuC	lnuC	Yes
LnuP	LnuP	Yes
lsaA	lsaA	Yes
lsaC	lsaC	Yes
lsaE	lsaE	Yes
marA	marA	Yes
MCR-9.1		No
mdsA		No
mdtA	mdtA	Yes
mdtB	mdtB	Yes
mdtC	mdtC	Yes
mdtE	mdtE	Yes
mdtF	mdtF	Yes
mdtG	mdtG	Yes
mdtH	mdtH	Yes
MdtK	MdtK	Yes
mdtM	mdtM	Yes
mdtN	mdtN	Yes
mdtO	mdtO	Yes
mdtP	mdtP	Yes
mecA		No
mef(B)		No
Mef(En2)	Mef(En2)	Yes
mel	mel	Yes
Morganella morganii gyrB conferring resistance to fluoroquinolone		No
mphA	mphA	Yes
mphB		No
mphC		No
msbA	msbA	Yes
msrA		No
msrC	msrC	Yes
Mycobacterium tuberculosis rpsL mutations conferring resistance to Streptomycin	Mycobacterium tuberculosis rpsL mutations conferring resistance to Streptomycin	Yes
norA		No
OKP-B-8		No
oqxA	oqxA	Yes
oqxB	oqxB	Yes
OXA-1	OXA-1	Yes
OXA-347	OXA-347	Yes
OXA-85		No
OXY-1-1	OXY-1-1	Yes
OXY-1-2		No
OXY-1-3		No
OXY-2-1		No
OXY-2-2		No
OXY-2-4		No
OXY-2-6		No
OXY-2-7		No
OXY-2-8		No
OXY-5-1		No
OXY-6-1		No
OXY-6-2		No
OXY-6-4		No
patA		No
patB		No
PC1 beta-lactamase (blaZ)		No
pmrA		No
PmrF	PmrF	Yes
poxtA	poxtA	Yes
qacH	qacH	Yes
QnrB10	QnrB10	Yes
QnrB12		No
QnrB15		No
QnrB17		No
QnrB21		No
QnrB29		No
QnrB59		No
QnrB6		No
QnrB66		No
QnrB67	QnrB67	Yes
QnrB69		No
QnrB9		No
QnrD1		No
QnrD2		No
QnrS1	QnrS1	Yes
ramA	ramA	Yes
ROB-1		No
SAT-2	SAT-2	Yes
SAT-4	SAT-4	Yes
sdiA		No
SHV-1	SHV-1	Yes
SHV-108		No
SHV-11	SHV-11	Yes
SHV-168		No
SHV-27		No
SHV-28		No
SHV-33		No
SHV-37		No
SHV-60		No
SHV-78		No
SHV-80		No
Staphylococcus aureus gyrB conferring resistance to aminocoumarin		No
Streptococcus agalactiae mprF		No
Streptococcus suis chloramphenicol acetyltransferase		No
sul1	sul1	Yes
sul2	sul2	Yes
sul3	sul3	Yes
TEM-1	TEM-1	Yes
TEM-10		No
TEM-12		No
TEM-122		No
TEM-135		No
TEM-141		No
TEM-150		No
TEM-166		No
TEM-168		No
TEM-186		No
TEM-2		No
TEM-216		No
TEM-43		No
TEM-54		No
TEM-57	TEM-57	Yes
TEM-79		No
TEM-84		No
tet(40)	tet(40)	Yes
tet(44)	tet(44)	Yes
tet(45)		No
tet(A)	tet(A)	Yes
tet(B)	tet(B)	Yes
tet(C)	tet(C)	Yes
tet(D)	tet(D)	Yes
tet(H)		No
tet(K)		No
tet(W/N/W)	tet(W/N/W)	Yes
Tet(X3)		No
Tet(X4)	Tet(X4)	Yes
tet32	tet32	Yes
tetA(46)	tetA(46)	Yes
tetA(P)	tetA(P)	Yes
tetB(46)	tetB(46)	Yes
tetB(P)	tetB(P)	Yes
tetM	tetM	Yes
tetO	tetO	Yes
tetQ	tetQ	Yes
tetR	tetR	Yes
tetU		No
tetW	tetW	Yes
tetX	tetX	Yes
TolC	TolC	Yes
ugd	ugd	Yes
vanC		No
vanD		No
vanG	vanG	Yes
vanHD		No
vanI	vanI	Yes
vanRC		No
vanRD	vanRD	Yes
vanRG	vanRG	Yes
vanRI		No
vanSC		No
vanSD		No
vanTC		No
vanTG	vanTG	Yes
vanUG	vanUG	Yes
vanWG	vanWG	Yes
vanXD	vanXD	Yes
vanXYC		No
vanXYG	vanXYG	Yes
vanYD		No
vgaA		No
YojI	YojI	Yes
	APH(3')-IIb	No
	arnA	No
	basR	No
	basS	No
	bcr-1	No
	floR	No
	FosA	No
	lmrD	No
	mepA	No
	mepR	No
	MexA	No
	MexB	No
	MexC	No
	MexE	No
	MexF	No
	MexH	No
	MexJ	No
	MexK	No
	MexL	No
	mexM	No
	mexN	No
	mexP	No
	MexR	No
	MexS	No
	MexT	No
	MexV	No
	MexW	No
	MexZ	No
	MuxA	No
	MuxB	No
	MuxC	No
	nalC	No
	nalD	No
	OpmB	No
	OpmH	No
	OprJ	No
	OprM	No
	OprN	No
	PmpM	No
	Pseudomonas aeruginosa catB7	No
	Pseudomonas aeruginosa CpxR	No
	Pseudomonas aeruginosa soxR	No
	Staphylococcus aureus norA	No
	tetS	No
	TriA	No
	TriB	No
	TriC	No
	vanHB	No
	vanRB	No
	vanRF	No
	vanSB	No
	vanWB	No
	vanYB	No
	AAC(6')-Iih	No
	MexI	No
	Pseudomonas aeruginosa emrE	No
	Bacillus pumilus cat86	No
	MexD	No
	Enterobacter cloacae acrA	No
	CMY-115	No
	eatAv	No
	opmE	No
	mexQ	No
	vanB	No
	Vibrio anguillarum chloramphenicol acetyltransferase	No
	QnrB38	No
	vanXB	No
	mexY	No
	qnrE1	No
	Type A NfxB	No
	ACC-3	No
	rmtD	No
	OpmD	No
	MexG	No
	ACT-12	No
	APH(2'')-Ig	No
	CMY-82	No
	CMY-66	No
	aadA23	No
	OXA-50	No
	cprR	No
	cprS	No
	TEM-198	No
	PDC-1	No
	ParR	No
	ParS	No
	rsmA	No
	Bifidobacterium bifidum ileS conferring resistance to mupirocin	No
	YajC	No
	Morganella morganii gyrB conferring resistance to fluoroquinolones	No
	OXY-1-6	No
	LptD	No
	Escherichia coli parC conferring resistance to fluoroquinolones	No
	ArnT	No
	OmpA	No
	eptB	No
	OXA-309	No
	OXA-29	No
	CMY-75	No
	OXA-212	No
	qacEdelta1	No
	SHV-83	No

## Sheet: Drug Class
Drug Class in infant gut	Drug Class in adult gut	Overlapped Drug Class in both guts
acridine dye	acridine dye	Yes
aminocoumarin	aminocoumarin	Yes
aminoglycoside	aminoglycoside	Yes
benzalkonium chloride	benzalkonium chloride	Yes
	bicyclomycin	No
carbapenem	carbapenem	Yes
cephalosporin	cephalosporin	Yes
cephamycin	cephamycin	Yes
diaminopyrimidine	diaminopyrimidine	Yes
elfamycin	elfamycin	Yes
fluoroquinolone	fluoroquinolone	Yes
fosfomycin	fosfomycin	Yes
fusidic acid		No
glycopeptide	glycopeptide	Yes
glycylcycline	glycylcycline	Yes
isoniazid		No
lincosamide	lincosamide	Yes
macrolide	macrolide	Yes
monobactam	monobactam	Yes
mupirocin	mupirocin	Yes
nitrofuran	nitrofuran	Yes
nitroimidazole	nitroimidazole	Yes
nucleoside	nucleoside	Yes
oxazolidinone	oxazolidinone	Yes
penam	penam	Yes
penem	penem	Yes
peptide	peptide	Yes
phenicol	phenicol	Yes
pleuromutilin	pleuromutilin	Yes
rhodamine	rhodamine	Yes
rifamycin	rifamycin	Yes
streptogramin	streptogramin	Yes
sulfonamide	sulfonamide	Yes
tetracycline	tetracycline	Yes
triclosan	triclosan	Yes

## Sheet: MDR ARGs
MDR ARGs in infant gut	MDR ARGs in adult gut	Overlapped MDR ARGs in both guts
acrB	acrB	Yes
AcrE	AcrE	Yes
AcrF	AcrF	Yes
AcrS	AcrS	Yes
adeF	adeF	Yes
baeR	baeR	Yes
baeS	baeS	Yes
cdeA		No
cfr(B)		No
cpxA	cpxA	Yes
CRP	CRP	Yes
efmA		No
efrA	efrA	Yes
efrB	efrB	Yes
Erm(35)	Erm(35)	Yes
ErmA		No
ErmB	ErmB	Yes
ErmC		No
ErmF	ErmF	Yes
ErmT	ErmT	Yes
Escherichia coli acrA	Escherichia coli acrA	Yes
Escherichia coli acrR with mutation conferring multidrug antibiotic resistance	Escherichia coli acrR with mutation conferring multidrug antibiotic resistance	Yes
Escherichia coli ampC beta-lactamase	Escherichia coli ampC beta-lactamase	Yes
Escherichia coli ampC1 beta-lactamase	Escherichia coli ampC1 beta-lactamase	Yes
Escherichia coli ampH beta-lactamase	Escherichia coli ampH beta-lactamase	Yes
Escherichia coli fabI mutations conferring resistance to isoniazid and triclosan		No
Escherichia coli marR mutant conferring antibiotic resistance	Escherichia coli marR mutant conferring antibiotic resistance	Yes
Escherichia coli mdfA	Escherichia coli mdfA	Yes
Escherichia coli soxR with mutation conferring antibiotic resistance	Escherichia coli soxR with mutation conferring antibiotic resistance	Yes
Escherichia coli soxS with mutation conferring antibiotic resistance	Escherichia coli soxS with mutation conferring antibiotic resistance	Yes
evgA	evgA	Yes
evgS	evgS	Yes
gadW	gadW	Yes
gadX	gadX	Yes
golS		No
H-NS	H-NS	Yes
Haemophilus influenzae PBP3 conferring resistance to beta-lactam antibiotics	Haemophilus influenzae PBP3 conferring resistance to beta-lactam antibiotics	Yes
hmrM		No
Klebsiella pneumoniae KpnE	Klebsiella pneumoniae KpnE	Yes
Klebsiella pneumoniae KpnG	Klebsiella pneumoniae KpnG	Yes
Klebsiella pneumoniae KpnH	Klebsiella pneumoniae KpnH	Yes
Klebsiella pneumoniae OmpK37	Klebsiella pneumoniae OmpK37	Yes
lsaA	lsaA	Yes
lsaC	lsaC	Yes
marA	marA	Yes
mdsA		No
mdtE	mdtE	Yes
mdtF	mdtF	Yes
mdtN	mdtN	Yes
mdtO	mdtO	Yes
mdtP	mdtP	Yes
mel	mel	Yes
	mepA	No
	mepR	No
	MexA	No
	MexB	No
	MexC	No
	MexE	No
	MexF	No
	MexH	No
	MexJ	No
	MexK	No
	MexL	No
	mexP	No
	MexR	No
	MexS	No
	MexT	No
	MexV	No
	MexW	No
	MexZ	No
	MuxA	No
	MuxB	No
	MuxC	No
	nalC	No
	nalD	No
norA		No
	OpmB	No
	OprJ	No
	OprM	No
	OprN	No
oqxA	oqxA	Yes
oqxB	oqxB	Yes
	PmpM	No
poxtA	poxtA	Yes
	Pseudomonas aeruginosa CpxR	No
	Pseudomonas aeruginosa soxR	No
ramA	ramA	Yes
ROB-1		No
sdiA		No
TEM-1	TEM-1	Yes
TEM-79		No
Tet(X3)		No
Tet(X4)	Tet(X4)	Yes
tetR		No
tetX	tetX	Yes
TolC	TolC	Yes
vgaA		No
Klebsiella pneumoniae KpnF	Klebsiella pneumoniae KpnF	Yes
mdtM	mdtM	Yes
	MexI	No
AAC(6')-Ib-cr	AAC(6')-Ib-cr	Yes
DHA-2		No
Erm(49)	Erm(49)	Yes
Klebsiella pneumoniae acrR with mutation conferring multidrug antibiotic resistance		No
	MexD	No
tet(A)		No
	Enterobacter cloacae acrA	No
OXY-2-4		No
	eatAv	No
	opmE	No
	mexQ	No
msrA		No
DHA-16		No
ErmQ	ErmQ	Yes
msrC	msrC	Yes
OXA-85		No
ErmG	ErmG	Yes
	mexY	No
	Type A NfxB	No
TEM-216		No
Klebsiella pneumoniae acrA	Klebsiella pneumoniae acrA	Yes
TEM-57	TEM-57	Yes
lsaE	lsaE	Yes
	ACC-3	No
ACT-24	ACT-24	Yes
ACT-8		No
LEN-2		No
	OpmD	No
ACI-1	ACI-1	Yes
TEM-2		No
clcD		No
DHA-17		No
	MexG	No
TEM-12		No
TEM-150		No
TEM-168		No
TEM-84		No
ACT-23		No
ACT-38		No
OXA-347	OXA-347	Yes
TEM-166		No
ErmX	ErmX	Yes
ACT-1		No
OXY-1-3		No
	ACT-12	No
OXY-2-8		No
OXY-2-7		No
SHV-1	SHV-1	Yes
TEM-135		No
OXY-1-2		No
OXY-2-6		No
CMY-2		No
SHV-37		No
TEM-43		No
ACT-25		No
OXY-2-2		No
LEN-22		No
OXA-1	OXA-1	Yes
OXY-6-2		No
SHV-168		No
DHA-14		No
	OXA-50	No
ACT-18		No
ACT-17		No
SHV-60		No
OXY-2-1		No
OXY-6-4		No
OKP-B-8		No
SHV-80		No
ACT-36		No
TEM-186		No
LEN-9		No
TEM-122		No
OXY-1-1	OXY-1-1	Yes
SHV-78		No
SHV-11	SHV-11	Yes
SHV-108		No
SHV-27		No
SHV-28		No
TEM-10		No
OXY-5-1		No
TEM-54		No
LEN-16		No
LEN-17		No
OXY-6-1		No
TEM-141		No
SHV-33		No
LEN-37		No
	TEM-198	No
	YajC	No
	rsmA	No
	ParR	No
	ParS	No
	OXA-212	No
	OXA-309	No
	PDC-1	No
	SHV-83	No
	OXY-1-6	No
	OmpA	No
	LptD	No
	OXA-29	No

## Sheet: Mobile ARGs
Mobile ARGs in infant gut	Mobile ARGs in adult gut	Overlapped Mobile ARGs in both guts
AAC(3)-IIa		No
AAC(6')-Ie-APH(2'')-Ia	AAC(6')-Ie-APH(2'')-Ia	Yes
AAC(6')-Im	AAC(6')-Im	Yes
	aadA13	No
adeF	adeF	Yes
APH(3'')-Ib	APH(3'')-Ib	Yes
APH(6)-Ic		No
APH(6)-Id	APH(6)-Id	Yes
apmA		No
Bifidobacterium adolescentis rpoB mutants conferring resistance to rifampicin	Bifidobacterium adolescentis rpoB mutants conferring resistance to rifampicin	Yes
Bifidobacterium ileS conferring resistance to mupirocin		No
Campylobacter coli chloramphenicol acetyltransferase	Campylobacter coli chloramphenicol acetyltransferase	Yes
catB3	catB3	Yes
catII from Escherichia coli K-12		No
catP	catP	Yes
CblA-1	CblA-1	Yes
CcrA		No
cepA	cepA	Yes
CfxA2	CfxA2	Yes
CfxA6	CfxA6	Yes
dfrF	dfrF	Yes
efrA		No
efrB		No
Erm(35)	Erm(35)	Yes
ErmB	ErmB	Yes
ErmC		No
ErmF	ErmF	Yes
ErmT	ErmT	Yes
	floR	No
Haemophilus influenzae PBP3 conferring resistance to beta-lactam antibiotics		No
lnuC	lnuC	Yes
	lsaC	No
MCR-9.1		No
mef(B)		No
Mef(En2)	Mef(En2)	Yes
	mel	No
msbA		No
oqxB		No
poxtA	poxtA	Yes
qacH	qacH	Yes
ROB-1		No
SAT-2		No
SAT-4	SAT-4	Yes
sul2	sul2	Yes
TEM-1	TEM-1	Yes
TEM-79		No
tet(40)	tet(40)	Yes
tet(44)	tet(44)	Yes
tet(45)		No
tet(W/N/W)	tet(W/N/W)	Yes
Tet(X4)	Tet(X4)	Yes
tet32	tet32	Yes
tetA(P)		No
tetB(P)		No
tetM	tetM	Yes
tetO	tetO	Yes
tetQ	tetQ	Yes
tetR	tetR	Yes
	tetS	No
tetW	tetW	Yes
tetX	tetX	Yes
vanD		No
vanHD		No
vanI	vanI	Yes
	vanRB	No
vanRD		No
vanRG	vanRG	Yes
	vanSB	No
	vanTG	No
	vanUG	No
vanWG	vanWG	Yes
vanXD		No
vanXYG	vanXYG	Yes
	vanYB	No
vgaA		No
AAC(3)-IV		No
APH(3')-Ia		No
cmlA6		No
QnrS1	QnrS1	Yes
AAC(3)-IId	AAC(3)-IId	Yes
AAC(6')-Ib-cr	AAC(6')-Ib-cr	Yes
aadA5	aadA5	Yes
ANT(6)-Ib	ANT(6)-Ib	Yes
catI	catI	Yes
dfrA17	dfrA17	Yes
mphA	mphA	Yes
sul1	sul1	Yes
tet(A)	tet(A)	Yes
APH(2'')-IIa	APH(2'')-IIa	Yes
CTX-M-14		No
FosA7		No
mphC		No
tet(B)	tet(B)	Yes
vanYD		No
	CMY-115	No
	CfxA3	No
dfrA8	dfrA8	Yes
msrA		No
tet(K)		No
tetU		No
CfxA4		No
aadS	aadS	Yes
APH(3')-IIIa	APH(3')-IIIa	Yes
catS	catS	Yes
ErmG	ErmG	Yes
QnrD1		No
QnrD2		No
aad(6)	aad(6)	Yes
catII		No
TEM-216		No
	ANT(6)-Ia	No
	APH(2'')-If	No
QnrB12		No
tet(C)	tet(C)	Yes
APH(4)-Ia		No
	CfxA5	No
dfrA1	dfrA1	Yes
TEM-57	TEM-57	Yes
CARB-3		No
cmlA1	cmlA1	Yes
lsaE		No
aadA2	aadA2	Yes
dfrA12	dfrA12	Yes
ACI-1		No
aadA24	aadA24	Yes
sul3	sul3	Yes
TEM-2		No
AAC(3)-IIc		No
CTX-M-15	CTX-M-15	Yes
tet(D)	tet(D)	Yes
aadA	aadA	Yes
aadA9		No
TEM-12		No
TEM-168		No
ANT(3'')-IIa	ANT(3'')-IIa	Yes
TEM-84		No
OXA-347	OXA-347	Yes
QnrB21		No
TEM-166		No
AAC(3)-IIe		No
ErmX		No
Enterococcus faecalis chloramphenicol acetyltransferase		No
CTX-M-9		No
dfrA16		No
QnrB69		No
aadA3		No
QnrB6		No
dfrA5		No
QnrB59		No
dfrA7	dfrA7	Yes
APH(3')-IIa		No
SHV-1		No
TEM-135		No
CMY-2		No
lnuB		No
OXA-1	OXA-1	Yes
dfrA14	dfrA14	Yes
TEM-91		No
CTX-M-1		No
aadA6		No
dfrA15		No
ANT(2'')-Ia		No
TEM-122		No
CMY-69		No
	QnrB10	No
CTX-M-27		No
CTX-M-8		No
aadA15		No
TEM-10		No
TEM-54		No
	TEM-198	No
	qacEdelta1	No

## Sheet: Mobile Drug Class
Mobile Drug Class in infant gut	Mobile Drug Class in adult gut	Overlapped Mobile Drug Class in both guts
aminoglycoside	aminoglycoside	Yes
carbapenem		No
cephalosporin	cephalosporin	Yes
cephamycin	cephamycin	Yes
diaminopyrimidine	diaminopyrimidine	Yes
fluoroquinolone	fluoroquinolone	Yes
fosfomycin		No
glycopeptide	glycopeptide	Yes
glycylcycline	glycylcycline	Yes
lincosamide	lincosamide	Yes
macrolide	macrolide	Yes
monobactam	monobactam	Yes
mupirocin		No
nitrofuran		No
nitroimidazole		No
nucleoside	nucleoside	Yes
oxazolidinone	oxazolidinone	Yes
penam	penam	Yes
penem	penem	Yes
peptide		No
phenicol	phenicol	Yes
pleuromutilin	pleuromutilin	Yes
rifamycin	rifamycin	Yes
streptogramin	streptogramin	Yes
sulfonamide	sulfonamide	Yes
tetracycline	tetracycline	Yes
	acridine dye	No
